# Supplementary material for: Prediction and identification of natural antisense transcripts and their small RNAs in soybean (Glycine max)
Source: BMC Genomics. 2013 Apr 24;14:280. doi: 10.1186/1471-2164-14-280 (PMC3643859; doi:10.1186/1471-2164-14-280)
Supplement: Additional file 1 — The cis-NATs in soybean. The overlap length and types of cis-NATs are shown. [file 1471-2164-14-280-S1.xls]

## Sheet: Sheet1
Gene 1	Gene 2	Overlap Length (bp)	Type
Glyma0041s00240.1	Glyma0041s00250.1	316	convergent
Glyma01g01040.1	Glyma01g01050.1	195	enclosed
Glyma01g01190.1	Glyma01g01200.1	263	divergent
Glyma01g01310.1	Glyma01g01320.1	287	enclosed
Glyma01g01750.1	Glyma01g01760.1	329	enclosed
Glyma01g02710.1	Glyma01g02720.1	51	divergent
Glyma01g04350.1	Glyma01g04360.1	877	enclosed
Glyma01g04390.1	Glyma01g04400.1	219	convergent
Glyma01g05110.1	Glyma01g05120.1	303	divergent
Glyma01g05180.1	Glyma01g05190.1	1281	enclosed
Glyma01g09160.1	Glyma01g09170.1	473	enclosed
Glyma01g09370.1	Glyma01g09380.1	201	enclosed
Glyma01g10380.1	Glyma01g10390.1	142	convergent
Glyma01g10850.1	Glyma01g10860.1	328	enclosed
Glyma01g20760.2	Glyma01g20770.1	47	convergent
Glyma01g21510.1	Glyma01g21520.1	384	enclosed
Glyma01g21650.1	Glyma01g21660.1	39	convergent
Glyma01g22900.1	Glyma01g22910.1	106	divergent
Glyma01g23040.1	Glyma01g23050.1	447	enclosed
Glyma01g26280.1	Glyma01g26290.1	101	divergent
Glyma01g27340.1	Glyma01g27350.1	81	enclosed
Glyma01g29000.1	Glyma01g29010.1	41	divergent
Glyma01g29910.1	Glyma01g29920.1	58	divergent
Glyma01g32730.1	Glyma01g32740.1	72	convergent
Glyma01g33440.1	Glyma01g33450.1	967	divergent
Glyma01g34470.1	Glyma01g34480.1	61	enclosed
Glyma01g34510.1	Glyma01g34520.1	466	divergent
Glyma01g35900.1	Glyma01g35910.1	208	convergent
Glyma01g37270.1	Glyma01g37280.1	508	enclosed
Glyma01g38430.1	Glyma01g38440.1	354	enclosed
Glyma01g38690.1	Glyma01g38700.1	249	enclosed
Glyma01g40780.1	Glyma01g40800.1	340	enclosed
Glyma01g42010.2	Glyma01g42020.2	525	enclosed
Glyma01g42210.1	Glyma01g42220.1	358	convergent
Glyma01g43650.1	Glyma01g43660.1	419	convergent
Glyma01g45290.1	Glyma01g45300.1	793	enclosed
Glyma01g45440.1	Glyma01g45450.1	390	enclosed
Glyma02g00400.1	Glyma02g00410.1	365	divergent
Glyma02g00890.1	Glyma02g00900.1	149	enclosed
Glyma02g01680.1	Glyma02g01690.1	41	divergent
Glyma02g02200.1	Glyma02g02210.1	344	enclosed
Glyma02g02310.1	Glyma02g02320.1	242	enclosed
Glyma02g02830.1	Glyma02g02840.1	61	divergent
Glyma02g02960.1	Glyma02g02970.1	119	convergent
Glyma02g03900.1	Glyma02g03910.1	341	enclosed
Glyma02g03930.1	Glyma02g03940.1	81	enclosed
Glyma02g04670.1	Glyma02g04680.1	347	convergent
Glyma02g05060.1	Glyma02g05070.1	994	convergent
Glyma02g06340.1	Glyma02g06350.2	541	convergent
Glyma02g06620.1	Glyma02g06630.1	319	enclosed
Glyma02g06660.1	Glyma02g06670.1	124	divergent
Glyma02g08550.1	Glyma02g08560.1	78	convergent
Glyma02g08650.1	Glyma02g08660.1	401	divergent
Glyma02g10090.1	Glyma02g10100.1	294	convergent
Glyma02g10110.1	Glyma02g10120.1	36	convergent
Glyma02g10420.1	Glyma02g10430.1	82	enclosed
Glyma02g11030.1	Glyma02g11040.1	104	enclosed
Glyma02g11210.1	Glyma02g11220.1	113	enclosed
Glyma02g13070.1	Glyma02g13080.1	231	convergent
Glyma02g13600.1	Glyma02g13610.1	154	convergent
Glyma02g14310.1	Glyma02g14320.1	707	enclosed
Glyma02g14390.1	Glyma02g14400.1	1082	enclosed
Glyma02g14410.1	Glyma02g14420.1	216	enclosed
Glyma02g14410.1	Glyma02g14430.1	333	convergent
Glyma02g17460.1	Glyma02g17470.2	282	divergent
Glyma02g19390.1	Glyma02g19400.1	91	enclosed
Glyma02g25520.1	Glyma02g25530.1	231	enclosed
Glyma02g29120.1	Glyma02g29130.1	126	convergent
Glyma02g29610.1	Glyma02g29620.1	295	enclosed
Glyma02g31290.1	Glyma02g31300.1	154	convergent
Glyma02g32340.1	Glyma02g32350.1	78	convergent
Glyma02g34190.1	Glyma02g34200.1	95	divergent
Glyma02g35790.1	Glyma02g35800.1	106	divergent
Glyma02g36100.1	Glyma02g36110.1	336	convergent
Glyma02g36440.1	Glyma02g36450.1	229	enclosed
Glyma02g36830.1	Glyma02g36840.1	149	divergent
Glyma02g36840.1	Glyma02g36850.1	53	convergent
Glyma02g37310.1	Glyma02g37320.1	437	divergent
Glyma02g37420.1	Glyma02g37430.1	445	enclosed
Glyma02g37720.1	Glyma02g37730.1	331	enclosed
Glyma02g37800.1	Glyma02g37810.1	448	enclosed
Glyma02g37920.1	Glyma02g37930.1	159	enclosed
Glyma02g38600.1	Glyma02g38610.1	1621	divergent
Glyma02g39270.1	Glyma02g39280.1	510	convergent
Glyma02g39850.1	Glyma02g39860.1	315	enclosed
Glyma02g40990.1	Glyma02g41000.1	146	convergent
Glyma02g42320.1	Glyma02g42330.1	712	enclosed
Glyma02g42580.1	Glyma02g42590.1	372	divergent
Glyma02g43340.1	Glyma02g43350.1	479	enclosed
Glyma02g43710.1	Glyma02g43720.1	666	enclosed
Glyma02g43740.1	Glyma02g43750.1	824	convergent
Glyma02g44760.1	Glyma02g44770.1	256	enclosed
Glyma02g45610.1	Glyma02g45620.1	132	convergent
Glyma02g45890.1	Glyma02g45900.1	310	enclosed
Glyma02g46070.1	Glyma02g46080.1	150	convergent
Glyma02g47470.1	Glyma02g47480.1	181	enclosed
Glyma02g47890.1	Glyma02g47900.1	282	convergent
Glyma03g00660.2	Glyma03g00670.1	997	convergent
Glyma03g01520.1	Glyma03g01530.2	79	divergent
Glyma03g02540.1	Glyma03g02550.1	33	convergent
Glyma03g02590.1	Glyma03g02600.1	1160	enclosed
Glyma03g03520.1	Glyma03g03530.1	890	enclosed
Glyma03g04330.1	Glyma03g04340.1	136	convergent
Glyma03g05160.1	Glyma03g05170.1	114	convergent
Glyma03g05830.1	Glyma03g05840.1	141	divergent
Glyma03g05990.1	Glyma03g06000.1	130	divergent
Glyma03g06820.1	Glyma03g06830.1	37	divergent
Glyma03g07560.1	Glyma03g07570.1	1142	divergent
Glyma03g08280.1	Glyma03g08290.1	555	enclosed
Glyma03g10830.1	Glyma03g10840.1	61	convergent
Glyma03g11990.1	Glyma03g12000.1	240	enclosed
Glyma03g14570.1	Glyma03g14560.1	31	enclosed
Glyma03g15060.1	Glyma03g15070.1	82	divergent
Glyma03g15080.1	Glyma03g15090.1	194	divergent
Glyma03g18370.1	Glyma03g18380.1	49	divergent
Glyma03g22010.1	Glyma03g22020.1	259	divergent
Glyma03g22390.1	Glyma03g22400.1	276	enclosed
Glyma03g25300.1	Glyma03g25310.1	129	enclosed
Glyma03g26810.1	Glyma03g26820.1	130	convergent
Glyma03g26920.1	Glyma03g26930.1	183	convergent
Glyma03g27190.1	Glyma03g27200.1	93	convergent
Glyma03g27770.2	Glyma03g27780.1	586	enclosed
Glyma03g30390.1	Glyma03g30400.1	438	enclosed
Glyma03g31150.1	Glyma03g31160.1	333	convergent
Glyma03g31180.1	Glyma03g31190.1	103	enclosed
Glyma03g31480.1	Glyma03g31490.1	339	divergent
Glyma03g31740.1	Glyma03g31750.1	336	divergent
Glyma03g34340.1	Glyma03g34350.1	140	enclosed
Glyma03g34630.1	Glyma03g34640.1	604	divergent
Glyma03g35590.1	Glyma03g35600.1	33	convergent
Glyma03g35620.1	Glyma03g35630.1	42	divergent
Glyma03g35660.1	Glyma03g35670.1	300	enclosed
Glyma03g37580.1	Glyma03g37590.1	266	enclosed
Glyma03g37780.1	Glyma03g37790.1	649	enclosed
Glyma03g38250.1	Glyma03g38260.1	104	convergent
Glyma03g39970.1	Glyma03g39980.1	1030	divergent
Glyma03g40020.1	Glyma03g40030.1	133	enclosed
Glyma03g40250.2	Glyma03g40260.2	705	convergent
Glyma0405s00220.1	Glyma0405s00230.1	244	enclosed
Glyma04g00290.1	Glyma04g00300.1	344	enclosed
Glyma04g00650.1	Glyma04g00660.1	359	enclosed
Glyma04g01930.1	Glyma04g01940.1	111	divergent
Glyma04g02140.1	Glyma04g02150.1	271	enclosed
Glyma04g02680.1	Glyma04g02690.1	487	enclosed
Glyma04g03260.1	Glyma04g03270.1	759	convergent
Glyma04g03690.1	Glyma04g03700.1	272	enclosed
Glyma04g04080.1	Glyma04g04090.1	423	enclosed
Glyma04g04440.1	Glyma04g04450.1	120	divergent
Glyma04g04570.1	Glyma04g04580.1	269	divergent
Glyma04g06500.1	Glyma04g06510.1	100	enclosed
Glyma04g06780.1	Glyma04g06790.1	122	enclosed
Glyma04g07660.1	Glyma04g07670.1	123	divergent
Glyma04g07800.1	Glyma04g07810.1	229	convergent
Glyma04g08000.1	Glyma04g08010.1	421	enclosed
Glyma04g08490.1	Glyma04g08500.1	372	enclosed
Glyma04g08690.1	Glyma04g08700.1	542	convergent
Glyma04g08810.1	Glyma04g08820.1	187	convergent
Glyma04g10530.1	Glyma04g10540.1	385	enclosed
Glyma04g11340.1	Glyma04g11350.1	55	convergent
Glyma04g11830.1	Glyma04g11840.1	142	enclosed
Glyma04g13470.1	Glyma04g13480.1	179	divergent
Glyma04g13930.1	Glyma04g13940.1	403	divergent
Glyma04g14380.1	Glyma04g14390.1	259	enclosed
Glyma04g14770.1	Glyma04g14780.1	335	enclosed
Glyma04g15450.1	Glyma04g15460.1	100	enclosed
Glyma04g16370.1	Glyma04g16380.1	90	convergent
Glyma04g16860.1	Glyma04g16870.1	49	enclosed
Glyma04g24870.1	Glyma04g24880.1	140	enclosed
Glyma04g26780.1	Glyma04g26790.1	74	enclosed
Glyma04g27070.1	Glyma04g27080.1	61	convergent
Glyma04g27550.1	Glyma04g27560.1	395	enclosed
Glyma04g27670.1	Glyma04g27680.1	73	enclosed
Glyma04g30120.1	Glyma04g30130.1	184	enclosed
Glyma04g32730.1	Glyma04g32740.1	73	divergent
Glyma04g32890.1	Glyma04g32900.1	53	divergent
Glyma04g32990.1	Glyma04g33000.1	625	enclosed
Glyma04g34480.1	Glyma04g34490.1	62	enclosed
Glyma04g34480.1	Glyma04g34500.1	113	convergent
Glyma04g36210.1	Glyma04g36220.1	39	convergent
Glyma04g36270.1	Glyma04g36280.1	1773	divergent
Glyma04g36470.1	Glyma04g36480.1	831	convergent
Glyma04g36880.1	Glyma04g36890.1	69	convergent
Glyma04g36950.2	Glyma04g36970.1	374	enclosed
Glyma04g37180.1	Glyma04g37190.1	89	enclosed
Glyma04g37200.1	Glyma04g37210.1	46	divergent
Glyma04g37940.1	Glyma04g37950.1	525	convergent
Glyma04g40040.1	Glyma04g40050.1	379	enclosed
Glyma04g41070.2	Glyma04g41080.1	218	convergent
Glyma04g41570.1	Glyma04g41580.1	542	convergent
Glyma04g42070.1	Glyma04g42080.1	1695	convergent
Glyma04g42650.1	Glyma04g42660.1	350	enclosed
Glyma05g01250.1	Glyma05g01260.1	376	enclosed
Glyma05g01390.1	Glyma05g01400.1	751	enclosed
Glyma05g01710.1	Glyma05g01720.1	799	enclosed
Glyma05g01950.1	Glyma05g01960.1	94	divergent
Glyma05g02640.1	Glyma05g02650.1	386	enclosed
Glyma05g03550.1	Glyma05g03560.1	504	divergent
Glyma05g03620.1	Glyma05g03630.1	86	divergent
Glyma05g04490.1	Glyma05g04500.1	359	enclosed
Glyma05g04920.1	Glyma05g04930.1	190	enclosed
Glyma05g05130.1	Glyma05g05140.1	674	enclosed
Glyma05g06430.1	Glyma05g06440.1	488	enclosed
Glyma05g07820.1	Glyma05g07830.1	102	convergent
Glyma05g08130.1	Glyma05g08140.1	433	divergent
Glyma05g09000.1	Glyma05g09010.1	95	convergent
Glyma05g10030.1	Glyma05g10040.1	109	enclosed
Glyma05g14870.1	Glyma05g14880.1	42	divergent
Glyma05g15720.1	Glyma05g15730.1	39	divergent
Glyma05g21660.1	Glyma05g21670.1	169	enclosed
Glyma05g21860.1	Glyma05g21870.1	412	divergent
Glyma05g22910.1	Glyma05g22920.1	118	divergent
Glyma05g22920.1	Glyma05g22930.1	63	enclosed
Glyma05g23230.1	Glyma05g23240.1	323	enclosed
Glyma05g24260.1	Glyma05g24270.1	140	enclosed
Glyma05g24630.1	Glyma05g24640.1	302	enclosed
Glyma05g24850.1	Glyma05g24860.1	338	convergent
Glyma05g24930.1	Glyma05g24940.1	100	convergent
Glyma05g25660.1	Glyma05g25670.1	423	convergent
Glyma05g26720.1	Glyma05g26730.1	63	convergent
Glyma05g27180.1	Glyma05g27190.1	312	enclosed
Glyma05g28820.1	Glyma05g28830.1	427	enclosed
Glyma05g29020.1	Glyma05g29030.1	54	divergent
Glyma05g29560.1	Glyma05g29570.1	53	convergent
Glyma05g30750.1	Glyma05g30760.1	149	convergent
Glyma05g32190.1	Glyma05g32200.1	1009	enclosed
Glyma05g32560.1	Glyma05g32570.1	1124	divergent
Glyma05g32610.1	Glyma05g32620.1	317	divergent
Glyma05g35360.1	Glyma05g35370.1	163	enclosed
Glyma05g36500.1	Glyma05g36510.1	288	divergent
Glyma05g36970.1	Glyma05g36980.1	1413	convergent
Glyma05g37210.1	Glyma05g37220.1	121	enclosed
Glyma05g37240.1	Glyma05g37250.1	420	enclosed
Glyma05g38300.1	Glyma05g38310.1	279	divergent
Glyma06g00340.2	Glyma06g00350.1	265	enclosed
Glyma06g01520.1	Glyma06g01530.1	514	enclosed
Glyma06g03340.1	Glyma06g03350.1	776	convergent
Glyma06g05530.1	Glyma06g05540.1	927	enclosed
Glyma06g05910.1	Glyma06g05920.1	528	convergent
Glyma06g06250.1	Glyma06g06260.1	129	divergent
Glyma06g06550.1	Glyma06g06560.1	317	divergent
Glyma06g06700.1	Glyma06g06710.1	606	convergent
Glyma06g06910.1	Glyma06g06920.1	164	enclosed
Glyma06g07060.1	Glyma06g07070.1	513	enclosed
Glyma06g08050.1	Glyma06g08060.1	148	enclosed
Glyma06g08460.1	Glyma06g08470.1	62	divergent
Glyma06g08860.1	Glyma06g08870.1	169	convergent
Glyma06g08890.1	Glyma06g08900.1	187	convergent
Glyma06g09300.1	Glyma06g09310.6	2522	enclosed
Glyma06g10510.1	Glyma06g10520.1	286	enclosed
Glyma06g12710.1	Glyma06g12720.2	1689	convergent
Glyma06g15770.1	Glyma06g15780.1	50	enclosed
Glyma06g16010.1	Glyma06g16020.1	831	divergent
Glyma06g18000.1	Glyma06g18010.1	113	convergent
Glyma06g18240.1	Glyma06g18260.1	91	divergent
Glyma06g18430.1	Glyma06g18440.1	113	enclosed
Glyma06g18530.1	Glyma06g18540.1	100	convergent
Glyma06g18740.1	Glyma06g18750.1	58	convergent
Glyma06g19630.1	Glyma06g19640.1	469	convergent
Glyma06g20120.1	Glyma06g20130.1	157	enclosed
Glyma06g20760.1	Glyma06g20770.1	65	convergent
Glyma06g20840.1	Glyma06g20850.1	50	convergent
Glyma06g20900.1	Glyma06g20910.1	225	convergent
Glyma06g21190.1	Glyma06g21200.1	291	enclosed
Glyma06g22140.1	Glyma06g22150.1	380	convergent
Glyma06g22940.1	Glyma06g22950.1	60	enclosed
Glyma06g23840.1	Glyma06g23850.1	109	divergent
Glyma06g23870.1	Glyma06g23880.1	172	enclosed
Glyma06g25620.1	Glyma06g25630.1	80	divergent
Glyma06g25650.1	Glyma06g25660.1	90	divergent
Glyma06g29830.1	Glyma06g29840.1	47	convergent
Glyma06g31840.1	Glyma06g31850.1	287	enclosed
Glyma06g33940.1	Glyma06g33950.1	261	enclosed
Glyma06g37270.1	Glyma06g37280.1	56	divergent
Glyma06g38130.1	Glyma06g38140.1	53	convergent
Glyma06g38900.1	Glyma06g38910.1	105	convergent
Glyma06g39320.1	Glyma06g39330.1	86	convergent
Glyma06g41400.1	Glyma06g41410.1	98	convergent
Glyma06g41760.1	Glyma06g41770.1	79	convergent
Glyma06g42410.1	Glyma06g42420.1	61	convergent
Glyma06g43650.1	Glyma06g43660.1	460	divergent
Glyma06g43790.2	Glyma06g43800.1	71	divergent
Glyma06g45050.1	Glyma06g45060.1	766	convergent
Glyma06g45210.1	Glyma06g45220.1	89	convergent
Glyma06g46020.1	Glyma06g46030.1	171	enclosed
Glyma06g47920.2	Glyma06g47930.1	391	enclosed
Glyma07g00540.1	Glyma07g00550.1	209	enclosed
Glyma07g00900.2	Glyma07g00910.1	935	enclosed
Glyma07g01410.2	Glyma07g01420.1	809	divergent
Glyma07g01820.1	Glyma07g01830.1	632	convergent
Glyma07g01900.1	Glyma07g01910.1	124	divergent
Glyma07g02060.1	Glyma07g02070.1	250	enclosed
Glyma07g02420.1	Glyma07g02430.2	948	convergent
Glyma07g02950.1	Glyma07g02960.1	234	enclosed
Glyma07g03110.1	Glyma07g03120.1	137	divergent
Glyma07g04730.1	Glyma07g04740.1	133	convergent
Glyma07g04800.1	Glyma07g04810.2	100	convergent
Glyma07g07510.1	Glyma07g07520.1	391	enclosed
Glyma07g08750.1	Glyma07g08760.1	128	convergent
Glyma07g08920.1	Glyma07g08930.1	114	divergent
Glyma07g09050.1	Glyma07g09060.1	454	convergent
Glyma07g09820.1	Glyma07g09830.1	114	enclosed
Glyma07g10950.1	Glyma07g10960.1	256	enclosed
Glyma07g11090.1	Glyma07g11100.1	172	enclosed
Glyma07g12240.1	Glyma07g12250.1	73	divergent
Glyma07g12470.1	Glyma07g12480.1	73	convergent
Glyma07g12810.1	Glyma07g12820.1	45	enclosed
Glyma07g12880.1	Glyma07g12890.1	140	divergent
Glyma07g14100.1	Glyma07g14110.1	150	enclosed
Glyma07g15760.2	Glyma07g15770.1	401	enclosed
Glyma07g17510.1	Glyma07g17520.1	109	convergent
Glyma07g18000.1	Glyma07g18010.1	71	divergent
Glyma07g18530.1	Glyma07g18540.1	120	divergent
Glyma07g19850.1	Glyma07g19860.1	533	enclosed
Glyma07g20380.1	Glyma07g20390.1	223	enclosed
Glyma07g20820.1	Glyma07g20830.1	160	divergent
Glyma07g21210.1	Glyma07g21220.1	156	convergent
Glyma07g23240.1	Glyma07g23250.1	119	divergent
Glyma07g24020.1	Glyma07g24030.1	191	divergent
Glyma07g24590.1	Glyma07g24600.1	92	divergent
Glyma07g25700.1	Glyma07g25710.1	690	divergent
Glyma07g26830.1	Glyma07g26840.1	127	convergent
Glyma07g30300.1	Glyma07g30310.1	317	enclosed
Glyma07g31250.1	Glyma07g31260.1	426	enclosed
Glyma07g32330.1	Glyma07g32340.1	1072	enclosed
Glyma07g35110.1	Glyma07g35120.2	1162	enclosed
Glyma07g35500.2	Glyma07g35510.1	324	convergent
Glyma07g36160.1	Glyma07g36170.1	105	convergent
Glyma07g36880.1	Glyma07g36890.1	885	convergent
Glyma07g36910.1	Glyma07g36920.1	497	enclosed
Glyma07g37390.1	Glyma07g37400.1	205	enclosed
Glyma07g38180.1	Glyma07g38190.1	59	enclosed
Glyma07g38860.1	Glyma07g38870.1	570	enclosed
Glyma07g39960.1	Glyma07g39970.1	504	divergent
Glyma08g00200.1	Glyma08g00210.1	101	convergent
Glyma08g00260.1	Glyma08g00270.1	790	enclosed
Glyma08g00780.1	Glyma08g00790.1	479	enclosed
Glyma08g01120.1	Glyma08g01130.1	110	enclosed
Glyma08g01140.1	Glyma08g01150.1	69	enclosed
Glyma08g01140.1	Glyma08g01160.1	1932	convergent
Glyma08g02570.1	Glyma08g02580.1	163	convergent
Glyma08g04390.1	Glyma08g04400.1	539	enclosed
Glyma08g04810.1	Glyma08g04820.1	65	divergent
Glyma08g05050.1	Glyma08g05060.1	114	enclosed
Glyma08g06400.1	Glyma08g06410.1	186	enclosed
Glyma08g06670.1	Glyma08g06680.1	186	divergent
Glyma08g06930.1	Glyma08g06940.1	351	enclosed
Glyma08g07090.1	Glyma08g07100.1	437	enclosed
Glyma08g08080.1	Glyma08g08090.1	491	convergent
Glyma08g08800.1	Glyma08g08810.1	295	convergent
Glyma08g09910.1	Glyma08g09920.1	804	convergent
Glyma08g10200.1	Glyma08g10210.1	135	enclosed
Glyma08g11860.1	Glyma08g11870.1	149	divergent
Glyma08g13030.1	Glyma08g13040.1	274	convergent
Glyma08g13810.1	Glyma08g13820.1	189	enclosed
Glyma08g13860.1	Glyma08g13870.1	1502	convergent
Glyma08g14660.1	Glyma08g14670.3	279	divergent
Glyma08g15120.1	Glyma08g15130.1	59	convergent
Glyma08g16000.1	Glyma08g16010.1	170	divergent
Glyma08g16420.1	Glyma08g16430.1	161	enclosed
Glyma08g16980.1	Glyma08g16990.1	299	enclosed
Glyma08g17490.1	Glyma08g17500.1	101	divergent
Glyma08g17510.1	Glyma08g17520.1	110	enclosed
Glyma08g19070.1	Glyma08g19080.1	354	divergent
Glyma08g19200.1	Glyma08g19210.1	253	convergent
Glyma08g21220.1	Glyma08g21230.1	83	enclosed
Glyma08g22260.1	Glyma08g22270.1	135	divergent
Glyma08g22320.2	Glyma08g22330.1	408	enclosed
Glyma08g23860.1	Glyma08g23870.1	260	enclosed
Glyma08g24100.1	Glyma08g24110.1	146	convergent
Glyma08g24260.1	Glyma08g24270.1	86	enclosed
Glyma08g24420.1	Glyma08g24430.1	940	enclosed
Glyma08g24760.1	Glyma08g24770.1	544	enclosed
Glyma08g25050.1	Glyma08g25060.1	254	divergent
Glyma08g26140.1	Glyma08g26150.2	479	divergent
Glyma08g26580.1	Glyma08g26590.1	95	convergent
Glyma08g26700.1	Glyma08g26710.1	55	divergent
Glyma08g27130.1	Glyma08g27140.1	122	enclosed
Glyma08g27460.1	Glyma08g27470.1	308	convergent
Glyma08g27750.1	Glyma08g27760.1	209	divergent
Glyma08g27960.1	Glyma08g27970.1	134	convergent
Glyma08g28330.1	Glyma08g28340.1	64	divergent
Glyma08g28590.1	Glyma08g28600.1	178	divergent
Glyma08g28870.1	Glyma08g28880.1	227	enclosed
Glyma08g33580.1	Glyma08g33590.1	65	enclosed
Glyma08g36280.1	Glyma08g36290.1	145	convergent
Glyma08g36350.1	Glyma08g36360.1	1063	enclosed
Glyma08g39480.1	Glyma08g39490.1	207	enclosed
Glyma08g40510.1	Glyma08g40520.1	261	enclosed
Glyma08g40940.1	Glyma08g40950.1	172	convergent
Glyma08g41400.1	Glyma08g41410.1	88	divergent
Glyma08g42610.1	Glyma08g42620.1	43	convergent
Glyma08g43330.1	Glyma08g43340.1	339	enclosed
Glyma08g45130.1	Glyma08g45140.1	1066	convergent
Glyma08g45400.1	Glyma08g45410.1	55	convergent
Glyma08g46020.1	Glyma08g46030.1	398	divergent
Glyma08g46220.1	Glyma08g46230.1	101	convergent
Glyma08g46530.1	Glyma08g46540.1	157	enclosed
Glyma08g46800.1	Glyma08g46810.1	119	convergent
Glyma08g47830.1	Glyma08g47840.1	463	enclosed
Glyma09g00470.1	Glyma09g00480.1	740	convergent
Glyma09g00730.1	Glyma09g00740.1	44	convergent
Glyma09g00920.1	Glyma09g00930.1	50	convergent
Glyma09g02570.1	Glyma09g02580.1	170	enclosed
Glyma09g02620.1	Glyma09g02630.1	157	convergent
Glyma09g02890.1	Glyma09g02900.1	276	convergent
Glyma09g03560.1	Glyma09g03570.1	580	enclosed
Glyma09g04850.1	Glyma09g04860.1	253	enclosed
Glyma09g06360.1	Glyma09g06370.1	58	enclosed
Glyma09g06420.1	Glyma09g06430.1	159	convergent
Glyma09g06930.1	Glyma09g06940.1	463	divergent
Glyma09g07260.1	Glyma09g07270.1	223	enclosed
Glyma09g08570.1	Glyma09g08580.1	94	convergent
Glyma09g08940.1	Glyma09g08950.1	37	divergent
Glyma09g09140.1	Glyma09g09150.1	585	enclosed
Glyma09g10800.1	Glyma09g10810.1	329	enclosed
Glyma09g12250.1	Glyma09g12260.1	1066	enclosed
Glyma09g12910.1	Glyma09g12920.1	224	convergent
Glyma09g13570.1	Glyma09g13580.1	215	enclosed
Glyma09g16570.1	Glyma09g16580.1	112	divergent
Glyma09g16940.1	Glyma09g16950.1	155	enclosed
Glyma09g19810.1	Glyma09g19820.1	83	divergent
Glyma09g21180.1	Glyma09g21190.1	137	enclosed
Glyma09g21750.1	Glyma09g21760.1	411	divergent
Glyma09g21830.1	Glyma09g21840.1	44	convergent
Glyma09g21870.1	Glyma09g21880.1	76	convergent
Glyma09g23600.1	Glyma09g23610.1	362	enclosed
Glyma09g24480.1	Glyma09g24490.1	103	divergent
Glyma09g25860.1	Glyma09g25870.1	57	divergent
Glyma09g27180.1	Glyma09g27190.1	427	enclosed
Glyma09g27580.1	Glyma09g27590.1	566	convergent
Glyma09g27640.1	Glyma09g27650.1	411	enclosed
Glyma09g27760.1	Glyma09g27770.1	59	convergent
Glyma09g27820.1	Glyma09g27830.1	171	convergent
Glyma09g28310.1	Glyma09g28320.1	906	enclosed
Glyma09g28510.1	Glyma09g28520.1	171	divergent
Glyma09g30910.1	Glyma09g30920.1	491	enclosed
Glyma09g31140.1	Glyma09g31150.1	248	enclosed
Glyma09g31730.1	Glyma09g31740.1	57	convergent
Glyma09g31980.1	Glyma09g31990.1	139	enclosed
Glyma09g32380.1	Glyma09g32390.1	555	divergent
Glyma09g32550.1	Glyma09g32560.1	117	convergent
Glyma09g34150.1	Glyma09g34160.1	397	convergent
Glyma09g34830.1	Glyma09g34840.1	715	enclosed
Glyma09g36230.1	Glyma09g36240.1	354	enclosed
Glyma09g38190.1	Glyma09g38200.1	193	enclosed
Glyma09g39200.1	Glyma09g39210.1	336	divergent
Glyma09g40280.1	Glyma09g40290.1	384	convergent
Glyma10g01070.1	Glyma10g01080.1	410	divergent
Glyma10g01100.1	Glyma10g01110.1	47	convergent
Glyma10g01720.1	Glyma10g01730.1	188	enclosed
Glyma10g01820.1	Glyma10g01830.1	208	convergent
Glyma10g01910.1	Glyma10g01920.1	269	enclosed
Glyma10g03390.3	Glyma10g03400.1	399	enclosed
Glyma10g04930.1	Glyma10g04940.1	282	divergent
Glyma10g06270.1	Glyma10g06280.1	348	enclosed
Glyma10g06890.1	Glyma10g06900.1	128	divergent
Glyma10g07000.1	Glyma10g07010.1	62	divergent
Glyma10g07460.1	Glyma10g07470.1	284	enclosed
Glyma10g08090.1	Glyma10g08100.1	105	divergent
Glyma10g08760.1	Glyma10g08770.1	204	enclosed
Glyma10g09540.1	Glyma10g09550.1	109	convergent
Glyma10g10110.1	Glyma10g10120.1	383	enclosed
Glyma10g11100.1	Glyma10g11110.1	424	enclosed
Glyma10g11390.1	Glyma10g11400.1	151	divergent
Glyma10g12430.1	Glyma10g12440.1	48	enclosed
Glyma10g17870.1	Glyma10g17880.1	64	enclosed
Glyma10g22590.1	Glyma10g22600.1	125	divergent
Glyma10g23440.1	Glyma10g23450.1	1469	enclosed
Glyma10g23750.1	Glyma10g23760.1	312	enclosed
Glyma10g25120.1	Glyma10g25130.1	264	enclosed
Glyma10g25440.1	Glyma10g25450.1	101	divergent
Glyma10g25650.1	Glyma10g25660.1	35	enclosed
Glyma10g26360.1	Glyma10g26370.1	65	enclosed
Glyma10g27140.1	Glyma10g27150.1	123	enclosed
Glyma10g27190.1	Glyma10g27200.1	267	enclosed
Glyma10g27520.1	Glyma10g27530.1	124	enclosed
Glyma10g27980.2	Glyma10g27990.1	412	convergent
Glyma10g28090.1	Glyma10g28100.1	117	convergent
Glyma10g28270.1	Glyma10g28280.1	508	enclosed
Glyma10g28550.1	Glyma10g28560.4	89	convergent
Glyma10g29370.1	Glyma10g29380.1	782	convergent
Glyma10g30110.1	Glyma10g30120.1	1066	enclosed
Glyma10g30940.1	Glyma10g30950.1	212	enclosed
Glyma10g30990.1	Glyma10g31000.1	341	convergent
Glyma10g33200.1	Glyma10g33210.1	173	convergent
Glyma10g33570.1	Glyma10g33580.1	42	enclosed
Glyma10g34200.1	Glyma10g34210.1	94	enclosed
Glyma10g36440.1	Glyma10g36450.1	63	convergent
Glyma10g37330.1	Glyma10g37340.1	119	convergent
Glyma10g37670.1	Glyma10g37680.1	292	divergent
Glyma10g37980.1	Glyma10g37990.1	211	convergent
Glyma10g38250.1	Glyma10g38260.1	523	divergent
Glyma10g39670.1	Glyma10g39680.1	100	divergent
Glyma10g40720.1	Glyma10g40730.3	269	enclosed
Glyma10g40750.1	Glyma10g40760.1	340	enclosed
Glyma10g41600.1	Glyma10g41610.1	179	enclosed
Glyma10g42270.1	Glyma10g42280.1	116	convergent
Glyma10g42390.1	Glyma10g42400.1	418	enclosed
Glyma10g42710.1	Glyma10g42720.1	346	enclosed
Glyma10g43910.1	Glyma10g43920.1	219	convergent
Glyma11g01210.1	Glyma11g01220.4	43	divergent
Glyma11g01810.1	Glyma11g01820.1	128	divergent
Glyma11g02840.1	Glyma11g02850.1	73	divergent
Glyma11g04400.1	Glyma11g04410.1	183	divergent
Glyma11g04540.1	Glyma11g04550.1	253	enclosed
Glyma11g05040.1	Glyma11g05050.1	150	convergent
Glyma11g05470.1	Glyma11g05480.1	309	enclosed
Glyma11g05830.1	Glyma11g05840.1	468	convergent
Glyma11g06450.1	Glyma11g06460.1	105	convergent
Glyma11g06880.1	Glyma11g06890.1	356	enclosed
Glyma11g07170.1	Glyma11g07180.1	287	divergent
Glyma11g07270.1	Glyma11g07280.1	2808	enclosed
Glyma11g07950.1	Glyma11g07960.1	228	enclosed
Glyma11g09000.1	Glyma11g09010.1	423	enclosed
Glyma11g09020.1	Glyma11g09030.1	296	divergent
Glyma11g10440.1	Glyma11g10450.1	348	enclosed
Glyma11g11200.1	Glyma11g11210.1	114	divergent
Glyma11g11290.1	Glyma11g11300.1	432	convergent
Glyma11g12860.1	Glyma11g12870.1	1123	convergent
Glyma11g13580.1	Glyma11g13590.1	421	divergent
Glyma11g13980.1	Glyma11g13990.1	37	convergent
Glyma11g14420.2	Glyma11g14430.1	552	enclosed
Glyma11g15160.1	Glyma11g15170.1	131	convergent
Glyma11g15340.1	Glyma11g15350.1	270	convergent
Glyma11g16380.1	Glyma11g16390.1	807	divergent
Glyma11g16400.1	Glyma11g16410.1	134	divergent
Glyma11g18520.1	Glyma11g18530.1	214	enclosed
Glyma11g21390.1	Glyma11g21400.1	385	divergent
Glyma11g21420.1	Glyma11g21430.1	723	divergent
Glyma11g21610.1	Glyma11g21620.1	245	enclosed
Glyma11g24370.1	Glyma11g24380.1	156	convergent
Glyma11g25730.1	Glyma11g25740.1	73	enclosed
Glyma11g26040.1	Glyma11g26050.1	55	convergent
Glyma11g29420.1	Glyma11g29430.1	161	divergent
Glyma11g30060.1	Glyma11g30070.1	392	convergent
Glyma11g30100.1	Glyma11g30110.1	376	convergent
Glyma11g30680.1	Glyma11g30690.1	53	convergent
Glyma11g32460.1	Glyma11g32470.1	100	enclosed
Glyma11g32920.1	Glyma11g32930.1	406	enclosed
Glyma11g33430.1	Glyma11g33440.1	119	enclosed
Glyma11g34210.1	Glyma11g34220.1	325	enclosed
Glyma11g34350.1	Glyma11g34370.1	197	enclosed
Glyma11g35040.1	Glyma11g35050.1	222	divergent
Glyma11g35410.1	Glyma11g35420.1	199	enclosed
Glyma11g36710.1	Glyma11g36720.1	44	enclosed
Glyma11g36830.1	Glyma11g36840.2	239	convergent
Glyma11g37730.1	Glyma11g37740.1	410	convergent
Glyma11g37850.1	Glyma11g37860.1	613	enclosed
Glyma1219s00200.1	Glyma1219s00210.1	236	enclosed
Glyma1246s00200.1	Glyma1246s00210.1	161	enclosed
Glyma12g00390.2	Glyma12g00400.1	545	enclosed
Glyma12g00570.1	Glyma12g00580.1	295	divergent
Glyma12g01180.1	Glyma12g01190.1	557	enclosed
Glyma12g02770.1	Glyma12g02780.1	80	enclosed
Glyma12g04100.1	Glyma12g04110.1	1686	convergent
Glyma12g04750.1	Glyma12g04760.1	817	divergent
Glyma12g04900.1	Glyma12g04910.1	48	enclosed
Glyma12g07000.1	Glyma12g07010.2	174	convergent
Glyma12g07880.1	Glyma12g07890.1	323	enclosed
Glyma12g08780.1	Glyma12g08790.1	225	enclosed
Glyma12g12380.1	Glyma12g12390.1	112	enclosed
Glyma12g12750.1	Glyma12g12760.1	392	enclosed
Glyma12g12860.1	Glyma12g12870.1	497	enclosed
Glyma12g13310.1	Glyma12g13320.1	449	enclosed
Glyma12g14300.1	Glyma12g14310.1	45	divergent
Glyma12g14870.1	Glyma12g14880.1	81	convergent
Glyma12g16180.1	Glyma12g16190.1	146	enclosed
Glyma12g16270.1	Glyma12g16280.1	245	enclosed
Glyma12g17230.1	Glyma12g17240.1	113	enclosed
Glyma12g20200.1	Glyma12g20210.1	287	enclosed
Glyma12g23060.1	Glyma12g23070.1	48	divergent
Glyma12g23110.1	Glyma12g23120.1	170	enclosed
Glyma12g23420.1	Glyma12g23430.1	131	enclosed
Glyma12g24190.1	Glyma12g24200.1	121	convergent
Glyma12g28030.1	Glyma12g28040.1	160	enclosed
Glyma12g28860.1	Glyma12g28870.1	997	convergent
Glyma12g29400.1	Glyma12g29410.1	111	enclosed
Glyma12g29860.1	Glyma12g29870.1	108	divergent
Glyma12g30760.1	Glyma12g30770.1	282	divergent
Glyma12g31700.1	Glyma12g31710.1	819	enclosed
Glyma12g32590.1	Glyma12g32600.1	490	enclosed
Glyma12g33190.1	Glyma12g33200.1	339	convergent
Glyma12g34110.1	Glyma12g34120.1	332	enclosed
Glyma12g34240.1	Glyma12g34250.1	100	convergent
Glyma12g34280.1	Glyma12g34290.1	125	convergent
Glyma12g34910.1	Glyma12g34920.1	579	convergent
Glyma12g36110.1	Glyma12g36120.1	66	enclosed
Glyma12g36920.1	Glyma12g36930.1	123	enclosed
Glyma12g37060.2	Glyma12g37070.1	1816	convergent
Glyma1360s00200.1	Glyma1360s00210.1	91	enclosed
Glyma13g00260.1	Glyma13g00270.1	274	divergent
Glyma13g01200.1	Glyma13g01210.1	420	enclosed
Glyma13g02060.1	Glyma13g02070.1	336	divergent
Glyma13g02390.1	Glyma13g02400.1	148	convergent
Glyma13g04720.1	Glyma13g04730.1	74	convergent
Glyma13g05620.1	Glyma13g05630.1	669	enclosed
Glyma13g06610.1	Glyma13g06620.1	163	convergent
Glyma13g07160.1	Glyma13g07170.1	442	divergent
Glyma13g10220.1	Glyma13g10230.1	458	enclosed
Glyma13g11090.1	Glyma13g11100.2	747	enclosed
Glyma13g11780.1	Glyma13g11790.1	64	convergent
Glyma13g11820.1	Glyma13g11830.1	428	divergent
Glyma13g11820.1	Glyma13g11840.1	593	enclosed
Glyma13g11820.1	Glyma13g11850.1	428	enclosed
Glyma13g11820.1	Glyma13g11860.1	230	enclosed
Glyma13g11820.1	Glyma13g11870.1	192	enclosed
Glyma13g11820.1	Glyma13g11880.1	186	enclosed
Glyma13g11820.1	Glyma13g11890.1	162	enclosed
Glyma13g11820.1	Glyma13g11900.1	271	enclosed
Glyma13g11820.1	Glyma13g11910.1	118	enclosed
Glyma13g11820.1	Glyma13g11920.1	72	enclosed
Glyma13g11940.1	Glyma13g11950.1	147	enclosed
Glyma13g11940.1	Glyma13g11960.1	118	enclosed
Glyma13g11940.1	Glyma13g11970.1	542	enclosed
Glyma13g12070.1	Glyma13g12080.1	191	enclosed
Glyma13g13260.1	Glyma13g13270.1	398	enclosed
Glyma13g17310.1	Glyma13g17320.1	96	divergent
Glyma13g17930.2	Glyma13g17940.1	518	enclosed
Glyma13g19360.1	Glyma13g19370.1	154	divergent
Glyma13g19520.1	Glyma13g19530.1	101	convergent
Glyma13g20180.1	Glyma13g20190.1	102	divergent
Glyma13g20930.1	Glyma13g20940.1	886	convergent
Glyma13g21200.1	Glyma13g21210.1	361	convergent
Glyma13g21700.1	Glyma13g21710.1	467	divergent
Glyma13g21780.1	Glyma13g21790.1	355	enclosed
Glyma13g23100.1	Glyma13g23110.1	68	convergent
Glyma13g24110.1	Glyma13g24120.1	822	convergent
Glyma13g24960.1	Glyma13g24970.1	581	convergent
Glyma13g25200.1	Glyma13g25210.1	220	enclosed
Glyma13g25290.1	Glyma13g25300.1	1230	divergent
Glyma13g26880.1	Glyma13g26890.1	53	convergent
Glyma13g27630.1	Glyma13g27640.1	53	convergent
Glyma13g28130.1	Glyma13g28140.1	341	enclosed
Glyma13g28900.1	Glyma13g28910.1	793	convergent
Glyma13g30230.2	Glyma13g30240.1	356	enclosed
Glyma13g30260.1	Glyma13g30270.1	288	divergent
Glyma13g31160.1	Glyma13g31170.1	190	enclosed
Glyma13g32710.2	Glyma13g32720.1	389	convergent
Glyma13g32870.1	Glyma13g32880.1	245	enclosed
Glyma13g33480.3	Glyma13g33490.1	107	enclosed
Glyma13g34400.1	Glyma13g34410.1	324	enclosed
Glyma13g34520.1	Glyma13g34530.1	698	enclosed
Glyma13g36200.1	Glyma13g36210.1	327	enclosed
Glyma13g36500.1	Glyma13g36510.1	1539	enclosed
Glyma13g37250.1	Glyma13g37260.1	42	convergent
Glyma13g39510.1	Glyma13g39520.1	363	divergent
Glyma13g39730.1	Glyma13g39740.1	755	convergent
Glyma13g41700.1	Glyma13g41710.1	103	enclosed
Glyma13g42140.1	Glyma13g42150.1	747	convergent
Glyma13g42250.1	Glyma13g42260.1	171	convergent
Glyma13g42630.1	Glyma13g42640.1	430	enclosed
Glyma13g42750.1	Glyma13g42760.2	561	enclosed
Glyma13g42910.1	Glyma13g42920.1	414	divergent
Glyma13g43390.1	Glyma13g43400.1	32	enclosed
Glyma13g43860.1	Glyma13g43870.3	81	convergent
Glyma13g44430.1	Glyma13g44440.1	338	enclosed
Glyma13g44830.1	Glyma13g44840.1	312	enclosed
Glyma14g00270.1	Glyma14g00280.1	126	enclosed
Glyma14g00580.1	Glyma14g00590.2	752	enclosed
Glyma14g02300.1	Glyma14g02310.1	78	enclosed
Glyma14g02570.1	Glyma14g02580.1	239	divergent
Glyma14g02940.2	Glyma14g02950.1	301	enclosed
Glyma14g03050.1	Glyma14g03060.1	120	divergent
Glyma14g03670.1	Glyma14g03680.1	592	enclosed
Glyma14g03690.1	Glyma14g03700.1	328	enclosed
Glyma14g03980.1	Glyma14g03990.1	285	divergent
Glyma14g04350.1	Glyma14g04360.1	475	enclosed
Glyma14g05160.2	Glyma14g05170.1	666	convergent
Glyma14g05710.1	Glyma14g05720.1	293	enclosed
Glyma14g05970.1	Glyma14g05980.1	265	convergent
Glyma14g06050.1	Glyma14g06060.2	59	convergent
Glyma14g06150.1	Glyma14g06160.1	362	enclosed
Glyma14g06230.1	Glyma14g06240.1	918	convergent
Glyma14g06640.1	Glyma14g06650.1	455	convergent
Glyma14g07490.1	Glyma14g07500.1	365	enclosed
Glyma14g07830.1	Glyma14g07840.1	334	convergent
Glyma14g08170.4	Glyma14g08180.2	1081	convergent
Glyma14g09280.1	Glyma14g09290.1	58	divergent
Glyma14g10200.1	Glyma14g10210.1	841	enclosed
Glyma14g14480.1	Glyma14g14490.1	100	divergent
Glyma14g15340.1	Glyma14g15350.1	123	enclosed
Glyma14g17230.1	Glyma14g17240.1	64	divergent
Glyma14g17320.1	Glyma14g17330.1	66	divergent
Glyma14g17380.2	Glyma14g17390.1	50	enclosed
Glyma14g22830.1	Glyma14g22840.2	376	divergent
Glyma14g25940.1	Glyma14g25950.1	468	enclosed
Glyma14g27330.1	Glyma14g27340.1	81	convergent
Glyma14g27370.1	Glyma14g27380.1	67	convergent
Glyma14g27950.1	Glyma14g27960.1	74	enclosed
Glyma14g28480.1	Glyma14g28490.1	72	convergent
Glyma14g32460.1	Glyma14g32470.1	93	enclosed
Glyma14g32900.1	Glyma14g32910.2	122	enclosed
Glyma14g33300.1	Glyma14g33310.1	130	enclosed
Glyma14g33530.1	Glyma14g33540.1	77	divergent
Glyma14g33840.1	Glyma14g33850.1	59	enclosed
Glyma14g34540.1	Glyma14g34550.1	84	divergent
Glyma14g38170.1	Glyma14g38180.1	663	enclosed
Glyma14g38300.1	Glyma14g38310.1	65	convergent
Glyma15g00490.1	Glyma15g00500.1	121	enclosed
Glyma15g00620.1	Glyma15g00630.1	250	convergent
Glyma15g00840.1	Glyma15g00850.1	300	enclosed
Glyma15g02400.2	Glyma15g02410.1	174	convergent
Glyma15g03240.2	Glyma15g03250.1	750	convergent
Glyma15g03700.1	Glyma15g03710.1	166	enclosed
Glyma15g04610.1	Glyma15g04620.2	490	divergent
Glyma15g05330.1	Glyma15g05340.1	205	enclosed
Glyma15g05450.1	Glyma15g05460.1	303	enclosed
Glyma15g05880.1	Glyma15g05890.1	118	convergent
Glyma15g06240.1	Glyma15g06250.1	150	divergent
Glyma15g06490.1	Glyma15g06500.1	156	enclosed
Glyma15g07270.1	Glyma15g07280.1	261	divergent
Glyma15g07870.1	Glyma15g07880.1	692	convergent
Glyma15g09600.1	Glyma15g09610.1	285	divergent
Glyma15g09790.1	Glyma15g09800.1	132	convergent
Glyma15g10130.1	Glyma15g10140.1	406	convergent
Glyma15g10790.1	Glyma15g10800.1	136	divergent
Glyma15g11800.1	Glyma15g11810.1	104	convergent
Glyma15g12260.1	Glyma15g12270.1	556	convergent
Glyma15g13850.1	Glyma15g13860.1	96	convergent
Glyma15g14470.1	Glyma15g14480.1	518	convergent
Glyma15g16000.1	Glyma15g16010.1	209	enclosed
Glyma15g16910.1	Glyma15g16920.1	50	enclosed
Glyma15g17990.1	Glyma15g18000.1	125	convergent
Glyma15g18690.1	Glyma15g18700.1	215	divergent
Glyma15g18920.1	Glyma15g18930.1	95	convergent
Glyma15g18950.1	Glyma15g18960.1	299	enclosed
Glyma15g19540.1	Glyma15g19550.1	307	convergent
Glyma15g19870.1	Glyma15g19880.1	34	enclosed
Glyma15g20440.1	Glyma15g20450.1	129	divergent
Glyma15g20870.3	Glyma15g20880.1	204	convergent
Glyma15g21020.1	Glyma15g21030.1	146	divergent
Glyma15g21620.1	Glyma15g21630.1	95	enclosed
Glyma15g22120.1	Glyma15g22130.1	43	divergent
Glyma15g22220.1	Glyma15g22230.1	121	divergent
Glyma15g23060.1	Glyma15g23070.1	36	divergent
Glyma15g31800.1	Glyma15g31810.1	159	enclosed
Glyma15g34700.1	Glyma15g34710.1	149	enclosed
Glyma15g36000.1	Glyma15g36010.1	158	convergent
Glyma15g37470.1	Glyma15g37480.1	764	enclosed
Glyma15g37560.1	Glyma15g37570.1	69	enclosed
Glyma15g37560.1	Glyma15g37580.1	45	divergent
Glyma15g38080.1	Glyma15g38090.1	948	convergent
Glyma15g38150.1	Glyma15g38160.1	272	enclosed
Glyma15g38190.1	Glyma15g38200.1	356	enclosed
Glyma15g38760.1	Glyma15g38770.1	144	divergent
Glyma15g39390.1	Glyma15g39400.1	476	divergent
Glyma15g40010.1	Glyma15g40020.1	78	divergent
Glyma15g40120.1	Glyma15g40130.1	92	divergent
Glyma15g40280.1	Glyma15g40290.1	553	enclosed
Glyma15g40590.2	Glyma15g40600.1	82	convergent
Glyma15g41180.1	Glyma15g41190.1	213	enclosed
Glyma15g41440.1	Glyma15g41450.1	236	enclosed
Glyma15g41900.1	Glyma15g41910.1	56	divergent
Glyma15g42900.1	Glyma15g42910.1	209	enclosed
Glyma16g00600.1	Glyma16g00610.1	118	enclosed
Glyma16g01380.1	Glyma16g01390.1	70	convergent
Glyma16g02050.1	Glyma16g02060.1	411	divergent
Glyma16g02830.1	Glyma16g02840.1	58	convergent
Glyma16g03670.1	Glyma16g03680.1	1506	convergent
Glyma16g03900.1	Glyma16g03910.1	1124	enclosed
Glyma16g04220.1	Glyma16g04230.1	407	enclosed
Glyma16g06260.1	Glyma16g06270.1	168	divergent
Glyma16g06570.1	Glyma16g06580.1	463	divergent
Glyma16g08240.1	Glyma16g08250.1	109	convergent
Glyma16g09760.1	Glyma16g09770.1	455	enclosed
Glyma16g12820.1	Glyma16g12830.1	149	convergent
Glyma16g17540.1	Glyma16g17550.1	123	enclosed
Glyma16g23690.1	Glyma16g23700.1	362	enclosed
Glyma16g23760.1	Glyma16g23770.1	94	divergent
Glyma16g23800.1	Glyma16g23810.1	162	divergent
Glyma16g24150.1	Glyma16g24160.1	388	enclosed
Glyma16g24760.1	Glyma16g24770.1	57	convergent
Glyma16g25050.1	Glyma16g25060.3	269	enclosed
Glyma16g25390.1	Glyma16g25400.2	458	convergent
Glyma16g25500.2	Glyma16g25510.1	357	enclosed
Glyma16g25880.1	Glyma16g25890.1	220	enclosed
Glyma16g26170.1	Glyma16g26180.1	220	enclosed
Glyma16g28250.1	Glyma16g28260.1	477	enclosed
Glyma16g29120.1	Glyma16g29140.1	110	divergent
Glyma16g29340.1	Glyma16g29350.1	323	enclosed
Glyma16g29380.1	Glyma16g29390.1	202	enclosed
Glyma16g29810.1	Glyma16g29820.1	328	divergent
Glyma16g31520.1	Glyma16g31530.1	154	divergent
Glyma16g32580.1	Glyma16g32590.1	505	enclosed
Glyma16g33020.1	Glyma16g33030.1	553	enclosed
Glyma16g33740.1	Glyma16g33750.1	408	convergent
Glyma16g34430.1	Glyma16g34440.1	370	enclosed
Glyma17g01660.1	Glyma17g01670.1	149	convergent
Glyma17g03120.1	Glyma17g03130.1	932	convergent
Glyma17g03230.1	Glyma17g03240.1	194	enclosed
Glyma17g03420.1	Glyma17g03430.1	431	enclosed
Glyma17g04370.1	Glyma17g04380.1	78	enclosed
Glyma17g04520.1	Glyma17g04530.1	76	divergent
Glyma17g06020.1	Glyma17g06030.1	1202	convergent
Glyma17g06490.1	Glyma17g06500.1	997	convergent
Glyma17g07720.1	Glyma17g07730.1	571	enclosed
Glyma17g08230.1	Glyma17g08240.1	272	enclosed
Glyma17g08500.1	Glyma17g08510.2	305	convergent
Glyma17g09040.2	Glyma17g09050.1	209	enclosed
Glyma17g09420.1	Glyma17g09430.1	155	convergent
Glyma17g09470.1	Glyma17g09480.1	65	convergent
Glyma17g09590.1	Glyma17g09600.1	250	enclosed
Glyma17g12350.1	Glyma17g12360.1	94	divergent
Glyma17g12590.1	Glyma17g12600.1	165	convergent
Glyma17g13010.1	Glyma17g13020.1	720	enclosed
Glyma17g13180.1	Glyma17g13190.1	537	convergent
Glyma17g13610.1	Glyma17g13620.1	78	enclosed
Glyma17g13750.1	Glyma17g13760.1	115	convergent
Glyma17g13890.1	Glyma17g13900.1	815	enclosed
Glyma17g14460.1	Glyma17g14470.1	240	enclosed
Glyma17g14660.1	Glyma17g14670.1	225	enclosed
Glyma17g17100.1	Glyma17g17110.1	358	enclosed
Glyma17g18520.1	Glyma17g18530.1	313	enclosed
Glyma17g18700.1	Glyma17g18710.1	59	enclosed
Glyma17g18810.1	Glyma17g18820.1	140	enclosed
Glyma17g19020.1	Glyma17g19030.1	110	enclosed
Glyma17g21260.1	Glyma17g21270.1	177	enclosed
Glyma17g22260.1	Glyma17g22270.1	96	enclosed
Glyma17g23070.1	Glyma17g23080.1	135	convergent
Glyma17g23860.1	Glyma17g23870.1	174	enclosed
Glyma17g25180.1	Glyma17g25190.1	501	divergent
Glyma17g25650.1	Glyma17g25660.1	81	convergent
Glyma17g28700.1	Glyma17g28710.1	178	enclosed
Glyma17g29550.1	Glyma17g29560.1	127	convergent
Glyma17g30800.1	Glyma17g30810.1	683	divergent
Glyma17g31130.1	Glyma17g31140.1	112	divergent
Glyma17g31510.1	Glyma17g31520.1	137	convergent
Glyma17g31520.1	Glyma17g31530.1	118	divergent
Glyma17g31540.1	Glyma17g31550.1	206	convergent
Glyma17g31970.1	Glyma17g31980.1	129	enclosed
Glyma17g33130.1	Glyma17g33140.2	1341	divergent
Glyma17g33260.1	Glyma17g33270.1	75	enclosed
Glyma17g35580.1	Glyma17g35590.1	284	enclosed
Glyma17g35830.1	Glyma17g35840.1	235	convergent
Glyma17g36400.1	Glyma17g36410.1	677	enclosed
Glyma17g36410.1	Glyma17g36420.1	304	divergent
Glyma17g36850.1	Glyma17g36860.1	97	convergent
Glyma17g37270.1	Glyma17g37280.1	114	convergent
Glyma18g00200.1	Glyma18g00210.1	42	enclosed
Glyma18g00960.1	Glyma18g00970.1	67	divergent
Glyma18g01070.1	Glyma18g01080.1	316	convergent
Glyma18g02090.1	Glyma18g02100.1	1222	enclosed
Glyma18g02320.1	Glyma18g02330.1	47	convergent
Glyma18g02360.1	Glyma18g02370.1	176	divergent
Glyma18g03050.1	Glyma18g03060.1	58	convergent
Glyma18g03060.1	Glyma18g03070.1	453	divergent
Glyma18g03310.1	Glyma18g03320.1	195	enclosed
Glyma18g04010.1	Glyma18g04020.1	780	enclosed
Glyma18g04350.1	Glyma18g04360.1	36	convergent
Glyma18g04540.1	Glyma18g04550.1	256	enclosed
Glyma18g04780.1	Glyma18g04790.1	171	enclosed
Glyma18g04940.1	Glyma18g04950.1	947	enclosed
Glyma18g05900.1	Glyma18g05910.1	130	enclosed
Glyma18g06130.1	Glyma18g06140.1	437	enclosed
Glyma18g06240.1	Glyma18g06250.1	38	convergent
Glyma18g06510.1	Glyma18g06520.1	169	enclosed
Glyma18g07590.1	Glyma18g07600.1	100	divergent
Glyma18g07620.1	Glyma18g07630.1	100	divergent
Glyma18g07650.1	Glyma18g07660.1	50	divergent
Glyma18g08130.1	Glyma18g08140.1	439	convergent
Glyma18g08560.1	Glyma18g08570.1	221	enclosed
Glyma18g09360.1	Glyma18g09370.1	161	divergent
Glyma18g11210.1	Glyma18g11220.1	250	divergent
Glyma18g11960.1	Glyma18g11970.1	1190	enclosed
Glyma18g12300.1	Glyma18g12310.1	116	enclosed
Glyma18g14180.1	Glyma18g14190.1	89	enclosed
Glyma18g14700.1	Glyma18g14710.1	94	enclosed
Glyma18g14870.1	Glyma18g14880.1	38	divergent
Glyma18g17170.1	Glyma18g17180.1	92	enclosed
Glyma18g18090.1	Glyma18g18100.1	84	enclosed
Glyma18g19990.1	Glyma18g20000.1	346	convergent
Glyma18g20590.1	Glyma18g20600.1	41	divergent
Glyma18g24260.1	Glyma18g24270.1	43	divergent
Glyma18g28850.1	Glyma18g28860.1	41	enclosed
Glyma18g31550.1	Glyma18g31560.1	381	divergent
Glyma18g32470.1	Glyma18g32480.1	111	convergent
Glyma18g33500.1	Glyma18g33510.1	50	enclosed
Glyma18g35410.1	Glyma18g35420.1	208	enclosed
Glyma18g36040.1	Glyma18g36050.1	130	enclosed
Glyma18g36110.1	Glyma18g36120.1	41	enclosed
Glyma18g37670.1	Glyma18g37680.1	91	divergent
Glyma18g39620.1	Glyma18g39630.1	391	divergent
Glyma18g40210.1	Glyma18g40220.1	88	divergent
Glyma18g40500.1	Glyma18g40510.1	289	enclosed
Glyma18g42440.1	Glyma18g42450.1	50	enclosed
Glyma18g42670.1	Glyma18g42680.1	190	enclosed
Glyma18g43410.1	Glyma18g43420.1	122	convergent
Glyma18g44180.1	Glyma18g44190.1	539	convergent
Glyma18g45720.1	Glyma18g45730.1	338	convergent
Glyma18g45870.1	Glyma18g45880.1	49	enclosed
Glyma18g46520.1	Glyma18g46530.1	73	enclosed
Glyma18g46860.1	Glyma18g46870.1	146	enclosed
Glyma18g46880.1	Glyma18g46890.1	329	divergent
Glyma18g47020.1	Glyma18g47030.1	491	enclosed
Glyma18g48260.1	Glyma18g48270.1	710	enclosed
Glyma18g49430.1	Glyma18g49440.1	210	convergent
Glyma18g49780.1	Glyma18g49790.1	123	divergent
Glyma18g50330.1	Glyma18g50340.1	500	convergent
Glyma18g50590.1	Glyma18g50600.1	35	divergent
Glyma18g50760.1	Glyma18g50770.1	259	convergent
Glyma18g51510.1	Glyma18g51520.1	254	divergent
Glyma18g51780.1	Glyma18g51790.1	167	divergent
Glyma18g53650.1	Glyma18g53660.1	663	enclosed
Glyma19g01380.1	Glyma19g01390.1	78	convergent
Glyma19g01670.1	Glyma19g01680.1	123	divergent
Glyma19g01950.1	Glyma19g01960.1	126	divergent
Glyma19g02400.1	Glyma19g02410.1	254	divergent
Glyma19g03030.1	Glyma19g03040.1	1490	enclosed
Glyma19g03950.1	Glyma19g03960.1	475	convergent
Glyma19g04510.1	Glyma19g04520.1	61	divergent
Glyma19g04540.1	Glyma19g04550.1	155	convergent
Glyma19g10190.1	Glyma19g10200.1	216	divergent
Glyma19g17670.1	Glyma19g17680.1	56	convergent
Glyma19g22610.1	Glyma19g22620.1	90	convergent
Glyma19g23470.1	Glyma19g23480.1	46	enclosed
Glyma19g24490.1	Glyma19g24500.1	87	enclosed
Glyma19g24560.1	Glyma19g24570.1	721	enclosed
Glyma19g25100.1	Glyma19g25110.1	40	enclosed
Glyma19g25200.1	Glyma19g25210.1	138	divergent
Glyma19g25900.1	Glyma19g25910.1	101	enclosed
Glyma19g26050.1	Glyma19g26060.1	70	divergent
Glyma19g26980.1	Glyma19g26990.1	48	convergent
Glyma19g27090.1	Glyma19g27100.1	126	divergent
Glyma19g27810.1	Glyma19g27820.1	52	divergent
Glyma19g28280.1	Glyma19g28290.1	35	divergent
Glyma19g28740.1	Glyma19g28750.1	197	convergent
Glyma19g29190.1	Glyma19g29200.1	406	enclosed
Glyma19g30730.1	Glyma19g30740.1	222	enclosed
Glyma19g31060.1	Glyma19g31070.1	202	divergent
Glyma19g31310.1	Glyma19g31320.2	379	convergent
Glyma19g33010.1	Glyma19g33020.1	115	convergent
Glyma19g34330.1	Glyma19g34340.1	494	enclosed
Glyma19g34520.1	Glyma19g34530.1	675	divergent
Glyma19g35560.1	Glyma19g35570.1	941	enclosed
Glyma19g37030.1	Glyma19g37040.1	127	enclosed
Glyma19g37230.2	Glyma19g37240.1	1110	convergent
Glyma19g37430.1	Glyma19g37440.1	259	enclosed
Glyma19g38290.1	Glyma19g38300.1	578	divergent
Glyma19g40530.1	Glyma19g40540.1	357	convergent
Glyma19g41040.1	Glyma19g41050.1	351	convergent
Glyma19g42860.1	Glyma19g42870.1	647	convergent
Glyma19g43080.1	Glyma19g43090.1	40	convergent
Glyma19g45060.1	Glyma19g45070.1	213	enclosed
Glyma20g00390.1	Glyma20g00400.1	219	convergent
Glyma20g00910.1	Glyma20g00920.1	695	enclosed
Glyma20g01150.1	Glyma20g01160.1	291	enclosed
Glyma20g02570.1	Glyma20g02580.1	1479	convergent
Glyma20g02620.1	Glyma20g02630.1	41	divergent
Glyma20g02980.1	Glyma20g02990.1	1171	enclosed
Glyma20g03260.1	Glyma20g03270.1	420	divergent
Glyma20g03710.1	Glyma20g03720.1	183	enclosed
Glyma20g03790.1	Glyma20g03800.1	422	enclosed
Glyma20g04790.1	Glyma20g04800.1	79	enclosed
Glyma20g05530.1	Glyma20g05540.1	223	enclosed
Glyma20g06150.1	Glyma20g06160.1	47	enclosed
Glyma20g07810.1	Glyma20g07820.1	56	enclosed
Glyma20g08210.1	Glyma20g08220.1	69	enclosed
Glyma20g08490.1	Glyma20g08500.1	49	divergent
Glyma20g10240.1	Glyma20g10250.1	224	convergent
Glyma20g10290.1	Glyma20g10300.1	44	enclosed
Glyma20g10810.1	Glyma20g10820.1	200	convergent
Glyma20g12200.1	Glyma20g12210.1	39	divergent
Glyma20g14250.1	Glyma20g14260.1	168	enclosed
Glyma20g14270.1	Glyma20g14280.1	143	divergent
Glyma20g16580.1	Glyma20g16590.1	89	enclosed
Glyma20g17280.1	Glyma20g17290.1	420	enclosed
Glyma20g18830.1	Glyma20g18840.1	74	divergent
Glyma20g19620.1	Glyma20g19630.1	289	enclosed
Glyma20g20100.1	Glyma20g20110.1	45	enclosed
Glyma20g21030.1	Glyma20g21040.1	348	enclosed
Glyma20g21620.1	Glyma20g21630.1	87	convergent
Glyma20g22610.1	Glyma20g22620.1	77	enclosed
Glyma20g24330.1	Glyma20g24340.1	273	enclosed
Glyma20g24410.1	Glyma20g24420.1	254	convergent
Glyma20g24510.1	Glyma20g24520.1	236	divergent
Glyma20g25620.1	Glyma20g25630.1	179	enclosed
Glyma20g25810.1	Glyma20g25820.1	163	enclosed
Glyma20g25960.1	Glyma20g25970.1	623	enclosed
Glyma20g26010.1	Glyma20g26020.1	112	enclosed
Glyma20g26530.1	Glyma20g26540.1	375	enclosed
Glyma20g27760.1	Glyma20g27770.1	42	convergent
Glyma20g27940.1	Glyma20g27950.1	791	enclosed
Glyma20g28560.1	Glyma20g28570.1	225	enclosed
Glyma20g29410.1	Glyma20g29420.1	226	enclosed
Glyma20g33640.1	Glyma20g33650.1	415	enclosed
Glyma20g35190.1	Glyma20g35200.1	203	enclosed
Glyma20g35210.1	Glyma20g35220.1	1325	enclosed
Glyma20g35360.1	Glyma20g35370.1	442	convergent
Glyma20g36280.1	Glyma20g36290.1	483	enclosed
Glyma20g36880.1	Glyma20g36890.1	571	enclosed
Glyma20g37910.1	Glyma20g37920.1	112	enclosed
Glyma20g38100.1	Glyma20g38110.1	458	enclosed
Glyma20g38430.1	Glyma20g38440.1	77	convergent
Glyma20g39280.1	Glyma20g39290.1	94	convergent
