# Supplementary material for: Prediction and identification of natural antisense transcripts and their small RNAs in soybean (Glycine max)
Source: BMC Genomics. 2013 Apr 24;14:280. doi: 10.1186/1471-2164-14-280 (PMC3643859; doi:10.1186/1471-2164-14-280)
Supplement: Additional file 2 — The trans-NATs in soybean. The overlap length is shown. [file 1471-2164-14-280-S2.xls]

## Sheet: 工作表1
Gene 1	Gene 2	Overlap Length (bp)
Glyma0021s00410.1	Glyma05g32190.1	288
Glyma0021s00460.1	Glyma07g11210.1	44
Glyma0021s00660.1	Glyma02g18020.1	160
Glyma0021s00660.1	Glyma04g28220.1	216
Glyma0021s00660.1	Glyma05g13530.1	209
Glyma0021s00660.1	Glyma06g26160.1	153
Glyma0021s00660.1	Glyma08g34060.1	153
Glyma0021s00660.1	Glyma09g13850.1	232
Glyma0021s00660.1	Glyma09g23000.1	439
Glyma0022s00440.1	Glyma02g33020.1	47
Glyma0022s00460.1	Glyma01g10810.1	86
Glyma0022s00460.1	Glyma08g38120.1	67
Glyma0022s00460.1	Glyma09g23000.1	129
Glyma0022s00460.1	Glyma20g10330.1	98
Glyma0022s00470.1	Glyma05g24250.1	94
Glyma0022s00470.1	Glyma05g29550.1	95
Glyma0022s00470.1	Glyma05g29560.1	91
Glyma0022s00470.1	Glyma08g12720.1	94
Glyma0023s00200.1	Glyma01g28470.1	113
Glyma0023s00200.1	Glyma02g33960.1	70
Glyma0023s00200.1	Glyma03g09120.1	123
Glyma0023s00200.1	Glyma07g23240.1	82
Glyma0023s00830.1	Glyma02g18020.1	94
Glyma0023s00830.1	Glyma04g28220.1	79
Glyma0023s00830.1	Glyma06g26160.1	90
Glyma0023s00830.1	Glyma08g34060.1	132
Glyma0023s00830.1	Glyma09g13850.1	139
Glyma0023s00830.1	Glyma09g23000.1	253
Glyma0023s00830.1	Glyma20g10330.1	51
Glyma0025s00200.1	Glyma05g16390.1	33
Glyma0025s00210.1	Glyma01g10910.1	134
Glyma0025s00210.1	Glyma01g15900.1	49
Glyma0025s00210.1	Glyma01g16390.1	78
Glyma0025s00210.1	Glyma02g26400.1	426
Glyma0025s00210.1	Glyma02g29050.1	260
Glyma0025s00210.1	Glyma02g34750.1	53
Glyma0025s00210.1	Glyma03g10310.1	227
Glyma0025s00210.1	Glyma03g13560.1	102
Glyma0025s00210.1	Glyma03g15570.1	104
Glyma0025s00210.1	Glyma04g14210.1	85
Glyma0025s00210.1	Glyma04g26220.1	470
Glyma0025s00210.1	Glyma05g15690.1	57
Glyma0025s00210.1	Glyma05g21420.1	69
Glyma0025s00210.1	Glyma06g32780.1	86
Glyma0025s00210.1	Glyma07g21050.1	127
Glyma0025s00210.1	Glyma08g31880.1	80
Glyma0025s00210.1	Glyma09g11390.1	103
Glyma0025s00210.1	Glyma09g13800.1	101
Glyma0025s00210.1	Glyma20g16870.1	116
Glyma0025s00210.1	Glyma20g20970.1	119
Glyma0041s00220.1	Glyma0041s00250.1	81
Glyma0041s00250.1	Glyma06g01900.1	64
Glyma0042s00430.1	Glyma01g12950.1	78
Glyma0042s00430.1	Glyma03g14590.1	78
Glyma0042s00430.1	Glyma04g22550.1	46
Glyma0042s00430.1	Glyma06g27680.1	50
Glyma0042s00430.1	Glyma07g28010.1	50
Glyma0042s00430.1	Glyma20g12190.1	66
Glyma0048s00220.1	Glyma09g00230.1	59
Glyma0057s00240.1	Glyma01g28970.1	94
Glyma0057s00240.1	Glyma03g10090.1	65
Glyma0057s00240.1	Glyma07g36250.1	44
Glyma0057s00240.1	Glyma08g37710.1	112
Glyma0057s00240.1	Glyma08g37820.1	97
Glyma0060s00200.1	Glyma06g39320.1	78
Glyma0060s00210.1	Glyma06g39320.1	85
Glyma0060s00230.1	Glyma06g39320.1	83
Glyma0060s00240.1	Glyma0060s00330.1	47
Glyma0060s00240.1	Glyma06g38920.1	82
Glyma0060s00260.1	Glyma06g39320.1	79
Glyma0060s00330.1	Glyma06g38830.1	46
Glyma0060s00330.1	Glyma06g38870.1	43
Glyma0060s00330.1	Glyma06g39320.1	85
Glyma0060s00350.1	Glyma06g39320.1	85
Glyma0060s00370.1	Glyma06g39320.1	85
Glyma0070s00210.1	Glyma02g14900.1	57
Glyma0071s00200.1	Glyma20g10330.1	80
Glyma0079s00370.1	Glyma11g32460.1	63
Glyma0080s00210.1	Glyma04g14230.1	41
Glyma0080s00230.1	Glyma01g10810.1	46
Glyma0080s00230.1	Glyma20g10330.1	74
Glyma0091s00200.1	Glyma01g19190.1	97
Glyma0091s00200.1	Glyma04g30590.1	100
Glyma0092s00230.1	Glyma03g01520.1	246
Glyma0092s00230.1	Glyma08g26590.1	89
Glyma0092s00230.1	Glyma08g27470.1	305
Glyma0092s00230.1	Glyma09g06420.1	144
Glyma0095s00250.1	Glyma01g10910.1	96
Glyma0095s00250.1	Glyma02g26400.1	94
Glyma0095s00250.1	Glyma03g10310.1	102
Glyma0095s00250.1	Glyma04g26220.1	94
Glyma0095s00250.1	Glyma20g16870.1	96
Glyma0101s00250.1	Glyma01g09430.1	110
Glyma0101s00250.1	Glyma02g33020.1	55
Glyma0101s00250.1	Glyma03g13310.1	98
Glyma0101s00250.1	Glyma04g26780.1	116
Glyma0101s00250.1	Glyma04g29220.1	51
Glyma0101s00250.1	Glyma06g23960.1	71
Glyma0101s00250.1	Glyma09g23660.1	117
Glyma0103s00220.1	Glyma06g48390.1	87
Glyma0103s00220.1	Glyma08g48360.1	75
Glyma0103s00250.1	Glyma20g35360.1	390
Glyma0107s00200.1	Glyma01g17610.1	86
Glyma0107s00200.1	Glyma02g29960.1	67
Glyma0107s00200.1	Glyma05g05290.1	67
Glyma0107s00200.1	Glyma06g21250.1	67
Glyma0107s00200.1	Glyma06g34810.1	93
Glyma0109s00200.1	Glyma06g23840.1	110
Glyma0109s00200.1	Glyma06g23870.1	50
Glyma0109s00200.1	Glyma07g26970.1	122
Glyma0146s00220.1	Glyma01g21890.1	56
Glyma0146s00220.1	Glyma02g35300.1	56
Glyma0146s00220.1	Glyma06g22090.1	80
Glyma0146s00220.1	Glyma07g17470.1	181
Glyma0146s00220.1	Glyma09g16330.1	120
Glyma0146s00220.1	Glyma20g08080.1	282
Glyma0146s00220.1	Glyma20g23920.1	33
Glyma01g00270.1	Glyma01g06730.1	39
Glyma01g00270.1	Glyma01g09920.1	119
Glyma01g00270.1	Glyma02g02440.1	81
Glyma01g00270.1	Glyma02g05910.1	41
Glyma01g00270.1	Glyma02g08430.1	45
Glyma01g00270.1	Glyma02g26430.1	117
Glyma01g00270.1	Glyma02g39310.1	96
Glyma01g00270.1	Glyma02g43490.1	138
Glyma01g00270.1	Glyma03g14920.1	63
Glyma01g00270.1	Glyma04g02460.1	88
Glyma01g00270.1	Glyma04g05850.2	135
Glyma01g00270.1	Glyma04g08090.2	70
Glyma01g00270.1	Glyma04g26760.1	43
Glyma01g00270.1	Glyma04g30390.1	88
Glyma01g00270.1	Glyma04g40390.1	113
Glyma01g00270.1	Glyma05g24870.1	98
Glyma01g00270.1	Glyma05g29330.1	72
Glyma01g00270.1	Glyma05g38250.1	115
Glyma01g00270.1	Glyma06g15480.1	52
Glyma01g00270.1	Glyma06g46650.1	138
Glyma01g00270.1	Glyma07g07990.1	73
Glyma01g00270.1	Glyma07g14260.2	89
Glyma01g00270.1	Glyma07g31810.1	114
Glyma01g00270.1	Glyma07g31860.1	90
Glyma01g00270.1	Glyma08g07190.1	86
Glyma01g00270.1	Glyma08g11250.1	130
Glyma01g00270.1	Glyma08g15550.1	68
Glyma01g00270.1	Glyma08g17590.1	86
Glyma01g00270.1	Glyma08g17810.2	116
Glyma01g00270.1	Glyma08g19810.1	36
Glyma01g00270.1	Glyma08g20980.2	138
Glyma01g00270.1	Glyma08g32290.2	87
Glyma01g00270.1	Glyma08g42710.1	138
Glyma01g00270.1	Glyma20g00870.1	48
Glyma01g00270.1	Glyma20g33540.1	138
Glyma01g00270.1	Glyma20g35770.1	35
Glyma01g00750.1	Glyma08g26910.1	55
Glyma01g00830.1	Glyma02g38330.1	63
Glyma01g00830.1	Glyma20g20020.1	70
Glyma01g01040.1	Glyma05g35900.1	173
Glyma01g01040.1	Glyma07g12180.1	174
Glyma01g01040.1	Glyma07g14890.1	121
Glyma01g01040.1	Glyma08g03720.1	173
Glyma01g01040.1	Glyma09g27120.1	75
Glyma01g01040.1	Glyma20g29470.1	44
Glyma01g01160.1	Glyma20g07730.1	69
Glyma01g01510.1	Glyma02g37970.1	79
Glyma01g01610.2	Glyma01g01670.1	261
Glyma01g01850.1	Glyma06g21380.1	109
Glyma01g01870.1	Glyma04g32840.1	77
Glyma01g01870.1	Glyma06g28670.1	77
Glyma01g02640.2	Glyma09g10910.1	34
Glyma01g02920.1	Glyma02g04670.1	335
Glyma01g02940.1	Glyma02g04630.1	83
Glyma01g03030.1	Glyma02g04580.1	209
Glyma01g03280.1	Glyma06g22100.1	61
Glyma01g03280.1	Glyma07g36170.1	129
Glyma01g03290.1	Glyma02g04300.1	65
Glyma01g03440.1	Glyma09g10530.1	48
Glyma01g03570.1	Glyma20g27940.1	224
Glyma01g03630.1	Glyma08g13030.1	142
Glyma01g03700.1	Glyma01g44970.1	40
Glyma01g03700.1	Glyma02g00890.1	40
Glyma01g03700.1	Glyma04g42710.1	35
Glyma01g03700.1	Glyma06g14590.1	37
Glyma01g03700.1	Glyma15g12510.1	33
Glyma01g03790.1	Glyma02g03940.1	96
Glyma01g03810.1	Glyma02g03910.1	314
Glyma01g04080.1	Glyma02g03660.1	190
Glyma01g04100.1	Glyma02g03700.1	89
Glyma01g04300.2	Glyma04g32710.1	33
Glyma01g04300.2	Glyma05g37550.3	33
Glyma01g04300.2	Glyma08g13470.1	33
Glyma01g04300.2	Glyma12g01750.1	33
Glyma01g04330.1	Glyma02g13160.1	37
Glyma01g04330.1	Glyma06g47530.1	40
Glyma01g04360.1	Glyma01g04370.1	124
Glyma01g04360.1	Glyma02g03180.1	68
Glyma01g04360.1	Glyma02g03210.1	363
Glyma01g04360.1	Glyma02g03230.1	365
Glyma01g04360.1	Glyma02g03250.1	274
Glyma01g04360.1	Glyma02g03260.1	44
Glyma01g04360.1	Glyma02g03280.1	87
Glyma01g04360.1	Glyma02g03290.1	274
Glyma01g04360.1	Glyma02g03310.1	365
Glyma01g04360.1	Glyma02g03320.1	365
Glyma01g04360.1	Glyma02g03330.1	83
Glyma01g04360.1	Glyma0420s00200.1	145
Glyma01g04390.1	Glyma02g03160.1	219
Glyma01g04390.1	Glyma08g40310.1	64
Glyma01g04490.3	Glyma09g10910.1	34
Glyma01g04660.1	Glyma06g12050.1	91
Glyma01g04680.1	Glyma03g10090.1	51
Glyma01g04830.1	Glyma01g05410.1	48
Glyma01g04830.1	Glyma01g07120.1	33
Glyma01g04830.1	Glyma01g13910.1	40
Glyma01g04830.1	Glyma01g18520.1	46
Glyma01g04830.1	Glyma01g19820.1	41
Glyma01g04830.1	Glyma01g32130.3	44
Glyma01g04830.1	Glyma01g34950.1	45
Glyma01g04830.1	Glyma01g37030.1	44
Glyma01g04830.1	Glyma01g40350.1	47
Glyma01g04830.1	Glyma01g43030.1	48
Glyma01g04830.1	Glyma02g02130.1	41
Glyma01g04830.1	Glyma02g06300.1	53
Glyma01g04830.1	Glyma02g10910.1	45
Glyma01g04830.1	Glyma02g12970.1	47
Glyma01g04830.1	Glyma02g15920.3	40
Glyma01g04830.1	Glyma02g36940.1	38
Glyma01g04830.1	Glyma02g47050.1	40
Glyma01g04830.1	Glyma03g01830.1	44
Glyma01g04830.1	Glyma03g03790.1	44
Glyma01g04830.1	Glyma03g13310.1	35
Glyma01g04830.1	Glyma03g28360.1	42
Glyma01g04830.1	Glyma03g38310.1	45
Glyma01g04830.1	Glyma04g00270.1	45
Glyma01g04830.1	Glyma04g05440.1	34
Glyma01g04830.1	Glyma04g12830.1	46
Glyma01g04830.1	Glyma04g34960.2	45
Glyma01g04830.1	Glyma04g38990.1	33
Glyma01g04830.1	Glyma04g39650.1	46
Glyma01g04830.1	Glyma04g40950.1	49
Glyma01g04830.1	Glyma05g04430.1	49
Glyma01g04830.1	Glyma05g22860.1	47
Glyma01g04830.1	Glyma05g29320.1	44
Glyma01g04830.1	Glyma05g37330.1	54
Glyma01g04830.1	Glyma06g20680.1	51
Glyma01g04830.1	Glyma06g35550.2	44
Glyma01g04830.1	Glyma06g42170.1	47
Glyma01g04830.1	Glyma06g47560.1	44
Glyma01g04830.1	Glyma07g04010.1	42
Glyma01g04830.1	Glyma07g04270.1	36
Glyma01g04830.1	Glyma07g04290.1	42
Glyma01g04830.1	Glyma07g10820.1	44
Glyma01g04830.1	Glyma07g39540.1	41
Glyma01g04830.1	Glyma08g04720.1	49
Glyma01g04830.1	Glyma08g07180.1	49
Glyma01g04830.1	Glyma08g10410.1	44
Glyma01g04830.1	Glyma08g16250.1	33
Glyma01g04830.1	Glyma08g20520.1	38
Glyma01g04830.1	Glyma08g39000.1	41
Glyma01g04830.1	Glyma08g39870.2	45
Glyma01g04830.1	Glyma08g42910.1	44
Glyma01g04830.1	Glyma09g06630.1	44
Glyma01g04830.1	Glyma09g08680.1	37
Glyma01g04830.1	Glyma09g10910.1	45
Glyma01g04830.1	Glyma09g22270.1	44
Glyma01g04830.1	Glyma20g00450.1	45
Glyma01g04830.1	Glyma20g02520.1	44
Glyma01g04830.1	Glyma20g12270.2	38
Glyma01g04930.1	Glyma03g23750.1	82
Glyma01g05070.1	Glyma03g04980.1	98
Glyma01g05070.1	Glyma03g22540.1	68
Glyma01g05070.1	Glyma04g20400.1	68
Glyma01g05070.1	Glyma04g22550.1	68
Glyma01g05070.1	Glyma06g36300.1	72
Glyma01g05070.1	Glyma07g21010.1	42
Glyma01g05070.1	Glyma09g18460.1	68
Glyma01g05110.1	Glyma07g17740.1	164
Glyma01g05110.1	Glyma20g30320.1	293
Glyma01g05180.1	Glyma02g02310.1	744
Glyma01g05180.1	Glyma08g40950.1	94
Glyma01g05190.1	Glyma02g02320.1	238
Glyma01g05190.1	Glyma08g40940.1	81
Glyma01g05410.1	Glyma01g13910.1	44
Glyma01g05410.1	Glyma01g18520.1	57
Glyma01g05410.1	Glyma01g19820.1	40
Glyma01g05410.1	Glyma01g32130.3	64
Glyma01g05410.1	Glyma01g34950.1	52
Glyma01g05410.1	Glyma01g37030.1	51
Glyma01g05410.1	Glyma01g40350.1	46
Glyma01g05410.1	Glyma01g43030.1	50
Glyma01g05410.1	Glyma02g02130.1	41
Glyma01g05410.1	Glyma02g06300.1	64
Glyma01g05410.1	Glyma02g10910.1	64
Glyma01g05410.1	Glyma02g12970.1	47
Glyma01g05410.1	Glyma02g15920.3	37
Glyma01g05410.1	Glyma02g36940.1	36
Glyma01g05410.1	Glyma02g47050.1	40
Glyma01g05410.1	Glyma03g01830.1	53
Glyma01g05410.1	Glyma03g03790.1	51
Glyma01g05410.1	Glyma03g13310.1	36
Glyma01g05410.1	Glyma03g28360.1	44
Glyma01g05410.1	Glyma03g38310.1	68
Glyma01g05410.1	Glyma04g00270.1	58
Glyma01g05410.1	Glyma04g04350.1	45
Glyma01g05410.1	Glyma04g12830.1	63
Glyma01g05410.1	Glyma04g34960.2	54
Glyma01g05410.1	Glyma04g39650.1	53
Glyma01g05410.1	Glyma04g40950.1	63
Glyma01g05410.1	Glyma05g04430.1	55
Glyma01g05410.1	Glyma05g22860.1	55
Glyma01g05410.1	Glyma05g29320.1	53
Glyma01g05410.1	Glyma05g37330.1	57
Glyma01g05410.1	Glyma06g20680.1	47
Glyma01g05410.1	Glyma06g35550.2	63
Glyma01g05410.1	Glyma06g42170.1	48
Glyma01g05410.1	Glyma06g47560.1	59
Glyma01g05410.1	Glyma07g04010.1	39
Glyma01g05410.1	Glyma07g04270.1	39
Glyma01g05410.1	Glyma07g04290.1	35
Glyma01g05410.1	Glyma07g10820.1	56
Glyma01g05410.1	Glyma07g39540.1	40
Glyma01g05410.1	Glyma08g04720.1	48
Glyma01g05410.1	Glyma08g07180.1	49
Glyma01g05410.1	Glyma08g10410.1	56
Glyma01g05410.1	Glyma08g16250.1	33
Glyma01g05410.1	Glyma08g20520.1	39
Glyma01g05410.1	Glyma08g39000.1	40
Glyma01g05410.1	Glyma08g39870.2	58
Glyma01g05410.1	Glyma08g42910.1	63
Glyma01g05410.1	Glyma08g43280.1	50
Glyma01g05410.1	Glyma09g06630.1	43
Glyma01g05410.1	Glyma09g08680.1	37
Glyma01g05410.1	Glyma09g10910.1	46
Glyma01g05410.1	Glyma09g22270.1	65
Glyma01g05410.1	Glyma20g00450.1	63
Glyma01g05410.1	Glyma20g02520.1	58
Glyma01g05410.1	Glyma20g12270.2	39
Glyma01g05590.1	Glyma01g16390.1	78
Glyma01g05590.1	Glyma01g24640.1	48
Glyma01g05590.1	Glyma01g24990.1	42
Glyma01g05590.1	Glyma02g26400.1	178
Glyma01g05590.1	Glyma02g29050.1	262
Glyma01g05590.1	Glyma03g13560.1	97
Glyma01g05590.1	Glyma03g15570.1	99
Glyma01g05590.1	Glyma04g14210.1	135
Glyma01g05590.1	Glyma04g26220.1	169
Glyma01g05590.1	Glyma05g15690.1	57
Glyma01g05590.1	Glyma06g32780.1	179
Glyma01g05590.1	Glyma07g21050.1	131
Glyma01g05590.1	Glyma09g11390.1	103
Glyma01g05590.1	Glyma09g13800.1	101
Glyma01g05730.1	Glyma08g37710.1	58
Glyma01g05730.1	Glyma20g12060.1	58
Glyma01g06040.1	Glyma07g11390.1	90
Glyma01g06110.1	Glyma02g12200.1	216
Glyma01g06130.1	Glyma01g12950.1	98
Glyma01g06130.1	Glyma01g34230.1	60
Glyma01g06130.1	Glyma06g27680.1	115
Glyma01g06130.1	Glyma06g36010.1	74
Glyma01g06130.1	Glyma20g12190.1	39
Glyma01g06180.1	Glyma02g36840.1	67
Glyma01g06190.1	Glyma04g17680.1	49
Glyma01g06190.1	Glyma09g19720.1	81
Glyma01g06190.1	Glyma20g10330.1	120
Glyma01g06200.1	Glyma06g43620.1	45
Glyma01g06480.1	Glyma01g11140.1	44
Glyma01g06480.1	Glyma01g23490.1	70
Glyma01g06480.1	Glyma02g33020.1	70
Glyma01g06480.1	Glyma03g22540.1	138
Glyma01g06480.1	Glyma03g24580.1	183
Glyma01g06480.1	Glyma04g20400.1	81
Glyma01g06480.1	Glyma05g22910.1	187
Glyma01g06480.1	Glyma06g40830.1	56
Glyma01g06480.1	Glyma09g08530.1	158
Glyma01g06480.1	Glyma09g18460.1	289
Glyma01g06480.1	Glyma20g19250.1	81
Glyma01g06730.1	Glyma01g22850.1	37
Glyma01g06730.1	Glyma02g10480.1	39
Glyma01g06730.1	Glyma02g16270.1	39
Glyma01g06730.1	Glyma02g27470.1	39
Glyma01g06730.1	Glyma02g44580.1	39
Glyma01g06730.1	Glyma03g29220.1	39
Glyma01g06730.1	Glyma05g03670.1	39
Glyma01g06730.1	Glyma05g09010.1	39
Glyma01g06730.1	Glyma05g28630.1	39
Glyma01g06730.1	Glyma06g07110.1	39
Glyma01g06730.1	Glyma06g09470.2	39
Glyma01g06730.1	Glyma06g12170.1	36
Glyma01g06730.1	Glyma06g12520.1	33
Glyma01g06730.1	Glyma07g06460.1	39
Glyma01g06730.1	Glyma08g24180.1	39
Glyma01g06780.1	Glyma08g37780.1	88
Glyma01g06780.1	Glyma09g09870.1	87
Glyma01g06970.1	Glyma02g12860.1	153
Glyma01g07120.1	Glyma04g40950.1	33
Glyma01g07120.1	Glyma08g07180.1	33
Glyma01g07740.1	Glyma08g14440.5	64
Glyma01g07740.1	Glyma09g26590.1	80
Glyma01g07750.1	Glyma09g14070.1	72
Glyma01g07750.1	Glyma20g21500.1	106
Glyma01g07850.1	Glyma05g23600.1	80
Glyma01g07850.1	Glyma07g18910.1	86
Glyma01g08660.1	Glyma09g08450.1	103
Glyma01g09030.1	Glyma05g23600.1	95
Glyma01g09030.1	Glyma10g27470.1	40
Glyma01g09030.1	Glyma12g25030.1	40
Glyma01g09050.1	Glyma01g09460.1	224
Glyma01g09050.1	Glyma02g13930.1	224
Glyma01g09050.1	Glyma02g31580.1	69
Glyma01g09050.1	Glyma05g16370.1	35
Glyma01g09160.1	Glyma09g23610.1	83
Glyma01g09170.1	Glyma06g40390.1	79
Glyma01g09170.1	Glyma09g23600.1	83
Glyma01g09230.1	Glyma06g43620.1	67
Glyma01g09370.1	Glyma07g30030.1	239
Glyma01g09370.1	Glyma08g07270.1	235
Glyma01g09370.1	Glyma20g07820.1	122
Glyma01g09430.1	Glyma01g28470.1	133
Glyma01g09430.1	Glyma03g09120.1	117
Glyma01g09430.1	Glyma07g23240.1	88
Glyma01g09430.1	Glyma09g15290.1	160
Glyma01g09430.1	Glyma09g17770.1	76
Glyma01g09570.1	Glyma09g23000.1	129
Glyma01g09570.1	Glyma20g10330.1	93
Glyma01g09610.1	Glyma03g26930.1	57
Glyma01g09920.1	Glyma01g14440.1	120
Glyma01g09920.1	Glyma01g22850.1	144
Glyma01g09920.1	Glyma01g45420.1	102
Glyma01g09920.1	Glyma02g10480.1	144
Glyma01g09920.1	Glyma02g16270.1	89
Glyma01g09920.1	Glyma02g27470.1	138
Glyma01g09920.1	Glyma02g44580.1	116
Glyma01g09920.1	Glyma02g47060.1	57
Glyma01g09920.1	Glyma03g00220.1	41
Glyma01g09920.1	Glyma03g29220.1	119
Glyma01g09920.1	Glyma05g03670.1	120
Glyma01g09920.1	Glyma05g09010.1	119
Glyma01g09920.1	Glyma05g28630.1	120
Glyma01g09920.1	Glyma06g07110.1	144
Glyma01g09920.1	Glyma06g09470.2	144
Glyma01g09920.1	Glyma06g12170.1	117
Glyma01g09920.1	Glyma06g12520.1	91
Glyma01g09920.1	Glyma07g06460.1	73
Glyma01g09920.1	Glyma07g09360.1	36
Glyma01g09920.1	Glyma08g24180.1	125
Glyma01g09920.1	Glyma19g43200.1	99
Glyma01g09920.1	Glyma20g17040.1	58
Glyma01g10000.1	Glyma02g33920.1	36
Glyma01g10000.1	Glyma12g25030.1	37
Glyma01g10000.1	Glyma15g21480.1	36
Glyma01g10000.1	Glyma15g38170.1	36
Glyma01g10180.1	Glyma01g19410.1	50
Glyma01g10180.1	Glyma03g18640.1	50
Glyma01g10180.1	Glyma04g25810.1	80
Glyma01g10180.1	Glyma05g12900.1	50
Glyma01g10180.1	Glyma06g26160.1	50
Glyma01g10180.1	Glyma08g33810.1	44
Glyma01g10180.1	Glyma09g12460.1	136
Glyma01g10180.1	Glyma09g13460.1	50
Glyma01g10180.1	Glyma09g19720.1	57
Glyma01g10180.1	Glyma10g19030.1	48
Glyma01g10180.1	Glyma20g10340.1	50
Glyma01g10180.1	Glyma20g16470.1	45
Glyma01g10280.1	Glyma01g22910.1	50
Glyma01g10330.1	Glyma01g19400.1	64
Glyma01g10330.1	Glyma01g19410.1	68
Glyma01g10330.1	Glyma02g17970.1	33
Glyma01g10330.1	Glyma03g18640.1	68
Glyma01g10330.1	Glyma04g25810.1	48
Glyma01g10330.1	Glyma05g12900.1	48
Glyma01g10330.1	Glyma06g26160.1	66
Glyma01g10330.1	Glyma08g37260.1	64
Glyma01g10330.1	Glyma09g12510.1	47
Glyma01g10330.1	Glyma09g13460.1	68
Glyma01g10330.1	Glyma09g14060.1	64
Glyma01g10330.1	Glyma09g19720.1	45
Glyma01g10330.1	Glyma09g23070.1	60
Glyma01g10330.1	Glyma20g10340.1	68
Glyma01g10330.1	Glyma20g16470.1	68
Glyma01g10340.1	Glyma05g23600.1	79
Glyma01g10340.1	Glyma07g18910.1	86
Glyma01g10370.1	Glyma05g08130.1	45
Glyma01g10400.1	Glyma01g25680.1	48
Glyma01g10400.1	Glyma02g25730.1	48
Glyma01g10400.1	Glyma02g31510.1	77
Glyma01g10400.1	Glyma02g36320.1	48
Glyma01g10400.1	Glyma03g17670.1	80
Glyma01g10400.1	Glyma04g14370.1	80
Glyma01g10400.1	Glyma04g25370.1	69
Glyma01g10400.1	Glyma04g25810.1	81
Glyma01g10400.1	Glyma04g28430.1	80
Glyma01g10400.1	Glyma05g12900.1	59
Glyma01g10400.1	Glyma07g25680.1	48
Glyma01g10400.1	Glyma07g26460.1	56
Glyma01g10400.1	Glyma07g28050.1	72
Glyma01g10400.1	Glyma08g33280.1	80
Glyma01g10400.1	Glyma11g26540.1	59
Glyma01g10400.1	Glyma12g17640.1	80
Glyma01g10400.1	Glyma12g25940.1	80
Glyma01g10400.1	Glyma15g24570.1	80
Glyma01g10400.1	Glyma20g04900.1	80
Glyma01g10400.1	Glyma20g18050.1	49
Glyma01g10810.1	Glyma01g23740.1	86
Glyma01g10810.1	Glyma02g23610.1	86
Glyma01g10810.1	Glyma03g10290.1	86
Glyma01g10810.1	Glyma03g16170.1	86
Glyma01g10810.1	Glyma03g18980.1	79
Glyma01g10810.1	Glyma04g15470.1	86
Glyma01g10810.1	Glyma04g27590.1	86
Glyma01g10810.1	Glyma04g29260.1	86
Glyma01g10810.1	Glyma05g12900.1	86
Glyma01g10810.1	Glyma06g27680.1	86
Glyma01g10810.1	Glyma06g31330.1	86
Glyma01g10810.1	Glyma07g13520.1	86
Glyma01g10810.1	Glyma07g21920.1	86
Glyma01g10810.1	Glyma09g12830.1	84
Glyma01g10810.1	Glyma09g22800.1	86
Glyma01g10840.1	Glyma01g12950.1	128
Glyma01g10840.1	Glyma01g24540.1	144
Glyma01g10840.1	Glyma01g24640.1	58
Glyma01g10840.1	Glyma01g28970.1	76
Glyma01g10840.1	Glyma01g29060.1	105
Glyma01g10840.1	Glyma02g18280.1	45
Glyma01g10840.1	Glyma02g29140.1	72
Glyma01g10840.1	Glyma03g14590.1	100
Glyma01g10840.1	Glyma03g15570.1	60
Glyma01g10840.1	Glyma04g22550.1	124
Glyma01g10840.1	Glyma05g10630.1	64
Glyma01g10840.1	Glyma06g27680.1	135
Glyma01g10840.1	Glyma06g40130.1	96
Glyma01g10840.1	Glyma07g28010.1	88
Glyma01g10840.1	Glyma08g37710.1	252
Glyma01g10840.1	Glyma08g37820.1	64
Glyma01g10840.1	Glyma20g12060.1	106
Glyma01g10840.1	Glyma20g12190.1	105
Glyma01g10840.1	Glyma20g20970.1	73
Glyma01g10860.1	Glyma03g25510.1	309
Glyma01g10860.1	Glyma05g05640.1	89
Glyma01g10860.1	Glyma06g23870.1	328
Glyma01g10860.1	Glyma08g45460.1	325
Glyma01g10910.1	Glyma01g16620.1	62
Glyma01g10910.1	Glyma01g32900.1	165
Glyma01g10910.1	Glyma02g09780.1	167
Glyma01g10910.1	Glyma02g28010.1	94
Glyma01g10910.1	Glyma02g29050.1	168
Glyma01g10910.1	Glyma03g16350.1	49
Glyma01g10910.1	Glyma03g17670.1	168
Glyma01g10910.1	Glyma03g19020.1	167
Glyma01g10910.1	Glyma05g10630.1	74
Glyma01g10910.1	Glyma06g29130.1	147
Glyma01g10910.1	Glyma06g30320.1	62
Glyma01g10910.1	Glyma06g33620.1	134
Glyma01g10910.1	Glyma06g37110.1	168
Glyma01g10910.1	Glyma07g27450.1	125
Glyma01g10910.1	Glyma20g05910.1	168
Glyma01g10910.1	Glyma20g06530.1	167
Glyma01g11140.1	Glyma01g34070.1	98
Glyma01g11140.1	Glyma04g24030.1	129
Glyma01g11140.1	Glyma05g18850.1	149
Glyma01g11140.1	Glyma05g21470.1	68
Glyma01g11140.1	Glyma09g15290.1	88
Glyma01g11170.1	Glyma01g12950.1	226
Glyma01g11170.1	Glyma01g29060.1	131
Glyma01g11170.1	Glyma01g34230.1	72
Glyma01g11170.1	Glyma02g18280.1	75
Glyma01g11170.1	Glyma03g14590.1	101
Glyma01g11170.1	Glyma04g22550.1	125
Glyma01g11170.1	Glyma05g10630.1	68
Glyma01g11170.1	Glyma06g27680.1	283
Glyma01g11170.1	Glyma06g36010.1	122
Glyma01g11170.1	Glyma07g28010.1	88
Glyma01g11170.1	Glyma20g12190.1	128
Glyma01g11640.1	Glyma08g45570.1	126
Glyma01g11660.1	Glyma09g19720.1	83
Glyma01g11660.1	Glyma20g10330.1	83
Glyma01g11890.1	Glyma04g39260.1	75
Glyma01g11890.1	Glyma06g15660.1	75
Glyma01g11900.1	Glyma08g38120.1	68
Glyma01g11900.1	Glyma20g10330.1	80
Glyma01g12340.1	Glyma06g41910.1	52
Glyma01g12950.1	Glyma01g19410.1	53
Glyma01g12950.1	Glyma01g22200.1	173
Glyma01g12950.1	Glyma01g31200.1	58
Glyma01g12950.1	Glyma01g34230.1	203
Glyma01g12950.1	Glyma02g09590.1	173
Glyma01g12950.1	Glyma02g24920.1	66
Glyma01g12950.1	Glyma02g25150.1	203
Glyma01g12950.1	Glyma02g25730.1	228
Glyma01g12950.1	Glyma02g27000.1	75
Glyma01g12950.1	Glyma02g34630.1	229
Glyma01g12950.1	Glyma02g36320.1	228
Glyma01g12950.1	Glyma03g17260.1	129
Glyma01g12950.1	Glyma03g21580.2	130
Glyma01g12950.1	Glyma04g14370.1	173
Glyma01g12950.1	Glyma04g15540.1	113
Glyma01g12950.1	Glyma04g24030.1	93
Glyma01g12950.1	Glyma04g28430.1	228
Glyma01g12950.1	Glyma05g12900.1	130
Glyma01g12950.1	Glyma06g32780.1	59
Glyma01g12950.1	Glyma06g40820.1	129
Glyma01g12950.1	Glyma06g48160.1	99
Glyma01g12950.1	Glyma07g26460.1	130
Glyma01g12950.1	Glyma07g26770.1	124
Glyma01g12950.1	Glyma08g33280.1	173
Glyma01g12950.1	Glyma09g23660.1	237
Glyma01g12950.1	Glyma20g05560.1	218
Glyma01g12950.1	Glyma20g06520.1	176
Glyma01g12950.1	Glyma20g10940.1	59
Glyma01g12950.1	Glyma20g21460.1	62
Glyma01g13660.1	Glyma02g41040.1	56
Glyma01g13660.1	Glyma09g06250.1	43
Glyma01g13910.1	Glyma01g18520.1	42
Glyma01g13910.1	Glyma01g19820.1	43
Glyma01g13910.1	Glyma01g32130.3	40
Glyma01g13910.1	Glyma01g34950.1	41
Glyma01g13910.1	Glyma01g37030.1	40
Glyma01g13910.1	Glyma01g40350.1	43
Glyma01g13910.1	Glyma01g43030.1	45
Glyma01g13910.1	Glyma02g02130.1	40
Glyma01g13910.1	Glyma02g06300.1	40
Glyma01g13910.1	Glyma02g10910.1	41
Glyma01g13910.1	Glyma02g12970.1	37
Glyma01g13910.1	Glyma02g15920.3	40
Glyma01g13910.1	Glyma02g25950.1	34
Glyma01g13910.1	Glyma02g36940.1	38
Glyma01g13910.1	Glyma02g47050.1	40
Glyma01g13910.1	Glyma03g01830.1	40
Glyma01g13910.1	Glyma03g03790.1	40
Glyma01g13910.1	Glyma03g13310.1	35
Glyma01g13910.1	Glyma03g28360.1	40
Glyma01g13910.1	Glyma03g38310.1	42
Glyma01g13910.1	Glyma04g00270.1	41
Glyma01g13910.1	Glyma04g05440.1	34
Glyma01g13910.1	Glyma04g12830.1	41
Glyma01g13910.1	Glyma04g34960.2	42
Glyma01g13910.1	Glyma04g38990.1	33
Glyma01g13910.1	Glyma04g39650.1	42
Glyma01g13910.1	Glyma04g40950.1	44
Glyma01g13910.1	Glyma05g04430.1	40
Glyma01g13910.1	Glyma05g22860.1	43
Glyma01g13910.1	Glyma05g29320.1	35
Glyma01g13910.1	Glyma05g37330.1	40
Glyma01g13910.1	Glyma06g20680.1	41
Glyma01g13910.1	Glyma06g35550.2	40
Glyma01g13910.1	Glyma06g42170.1	43
Glyma01g13910.1	Glyma06g47560.1	48
Glyma01g13910.1	Glyma07g04010.1	42
Glyma01g13910.1	Glyma07g04270.1	36
Glyma01g13910.1	Glyma07g04290.1	39
Glyma01g13910.1	Glyma07g10820.1	45
Glyma01g13910.1	Glyma07g39540.1	42
Glyma01g13910.1	Glyma08g04720.1	44
Glyma01g13910.1	Glyma08g07180.1	40
Glyma01g13910.1	Glyma08g10410.1	40
Glyma01g13910.1	Glyma08g16250.1	33
Glyma01g13910.1	Glyma08g20520.1	38
Glyma01g13910.1	Glyma08g39000.1	41
Glyma01g13910.1	Glyma08g39870.2	41
Glyma01g13910.1	Glyma08g42910.1	52
Glyma01g13910.1	Glyma09g06630.1	41
Glyma01g13910.1	Glyma09g08680.1	37
Glyma01g13910.1	Glyma09g10910.1	41
Glyma01g13910.1	Glyma09g22270.1	40
Glyma01g13910.1	Glyma20g00450.1	41
Glyma01g13910.1	Glyma20g02520.1	40
Glyma01g13910.1	Glyma20g12270.2	38
Glyma01g14440.1	Glyma02g02440.1	78
Glyma01g14440.1	Glyma02g05910.1	42
Glyma01g14440.1	Glyma02g08430.1	46
Glyma01g14440.1	Glyma02g26430.1	118
Glyma01g14440.1	Glyma02g39310.1	86
Glyma01g14440.1	Glyma02g43490.1	143
Glyma01g14440.1	Glyma03g14920.1	65
Glyma01g14440.1	Glyma04g02460.1	93
Glyma01g14440.1	Glyma04g05850.2	147
Glyma01g14440.1	Glyma04g08090.2	70
Glyma01g14440.1	Glyma04g26760.1	49
Glyma01g14440.1	Glyma04g30390.1	94
Glyma01g14440.1	Glyma04g40390.1	114
Glyma01g14440.1	Glyma05g24870.1	104
Glyma01g14440.1	Glyma05g29330.1	73
Glyma01g14440.1	Glyma05g38250.1	115
Glyma01g14440.1	Glyma06g15480.1	57
Glyma01g14440.1	Glyma06g46650.1	146
Glyma01g14440.1	Glyma07g07990.1	73
Glyma01g14440.1	Glyma07g14260.2	94
Glyma01g14440.1	Glyma07g31810.1	114
Glyma01g14440.1	Glyma07g31860.1	97
Glyma01g14440.1	Glyma08g07190.1	92
Glyma01g14440.1	Glyma08g11250.1	140
Glyma01g14440.1	Glyma08g15550.1	68
Glyma01g14440.1	Glyma08g17590.1	89
Glyma01g14440.1	Glyma08g17810.2	123
Glyma01g14440.1	Glyma08g19810.1	47
Glyma01g14440.1	Glyma08g20980.2	142
Glyma01g14440.1	Glyma08g32290.2	93
Glyma01g14440.1	Glyma08g42710.1	146
Glyma01g14440.1	Glyma20g00870.1	54
Glyma01g14440.1	Glyma20g33540.1	144
Glyma01g14440.1	Glyma20g35770.1	36
Glyma01g15000.1	Glyma0258s00200.1	68
Glyma01g15000.1	Glyma05g23600.1	70
Glyma01g15000.1	Glyma07g18910.1	68
Glyma01g15000.1	Glyma08g00350.1	70
Glyma01g15000.1	Glyma08g35620.1	67
Glyma01g15840.1	Glyma07g20110.1	51
Glyma01g15900.1	Glyma01g32900.1	103
Glyma01g15900.1	Glyma02g09780.1	103
Glyma01g15900.1	Glyma02g29050.1	103
Glyma01g15900.1	Glyma03g17670.1	103
Glyma01g15900.1	Glyma03g19020.1	103
Glyma01g15900.1	Glyma06g29130.1	61
Glyma01g15900.1	Glyma06g33620.1	49
Glyma01g15900.1	Glyma06g37110.1	103
Glyma01g15900.1	Glyma20g05910.1	93
Glyma01g15900.1	Glyma20g06530.1	103
Glyma01g16390.1	Glyma01g25680.1	67
Glyma01g16390.1	Glyma01g32900.1	77
Glyma01g16390.1	Glyma02g25730.1	67
Glyma01g16390.1	Glyma02g31510.1	69
Glyma01g16390.1	Glyma02g36320.1	67
Glyma01g16390.1	Glyma03g11730.1	60
Glyma01g16390.1	Glyma03g17670.1	78
Glyma01g16390.1	Glyma03g19020.1	38
Glyma01g16390.1	Glyma04g14370.1	78
Glyma01g16390.1	Glyma04g24030.1	59
Glyma01g16390.1	Glyma04g25370.1	62
Glyma01g16390.1	Glyma04g25810.1	67
Glyma01g16390.1	Glyma04g28430.1	78
Glyma01g16390.1	Glyma05g12900.1	58
Glyma01g16390.1	Glyma07g26460.1	55
Glyma01g16390.1	Glyma07g28050.1	59
Glyma01g16390.1	Glyma08g33280.1	78
Glyma01g16390.1	Glyma20g04900.1	78
Glyma01g16390.1	Glyma20g05910.1	78
Glyma01g16390.1	Glyma20g05920.1	78
Glyma01g16390.1	Glyma20g06730.1	50
Glyma01g16600.1	Glyma01g20920.1	66
Glyma01g16600.1	Glyma20g37100.1	458
Glyma01g16620.1	Glyma02g26400.1	95
Glyma01g16620.1	Glyma02g31580.1	149
Glyma01g16620.1	Glyma0328s00200.1	95
Glyma01g16620.1	Glyma03g10310.1	159
Glyma01g16620.1	Glyma04g26220.1	157
Glyma01g16620.1	Glyma05g16370.1	60
Glyma01g16620.1	Glyma20g10330.1	74
Glyma01g16620.1	Glyma20g12280.1	94
Glyma01g16620.1	Glyma20g16870.1	72
Glyma01g16620.1	Glyma20g18270.1	60
Glyma01g16830.1	Glyma08g33810.1	66
Glyma01g16830.1	Glyma20g10330.1	50
Glyma01g17330.1	Glyma03g03530.1	124
Glyma01g17340.1	Glyma02g18020.1	211
Glyma01g17340.1	Glyma05g13530.1	106
Glyma01g17340.1	Glyma06g26160.1	128
Glyma01g17340.1	Glyma08g34060.1	153
Glyma01g17340.1	Glyma09g13850.1	275
Glyma01g17340.1	Glyma09g23000.1	395
Glyma01g17610.1	Glyma03g22760.1	79
Glyma01g17610.1	Glyma04g15600.1	130
Glyma01g17610.1	Glyma20g08570.1	64
Glyma01g17610.1	Glyma20g20130.1	75
Glyma01g17810.1	Glyma09g14070.1	67
Glyma01g18090.1	Glyma01g34810.1	205
Glyma01g18090.1	Glyma05g24320.1	271
Glyma01g18090.1	Glyma20g06230.1	127
Glyma01g18300.1	Glyma02g18020.1	157
Glyma01g18300.1	Glyma04g28220.1	57
Glyma01g18300.1	Glyma05g13530.1	107
Glyma01g18300.1	Glyma06g26160.1	128
Glyma01g18300.1	Glyma08g34060.1	153
Glyma01g18300.1	Glyma09g13850.1	277
Glyma01g18300.1	Glyma09g23000.1	266
Glyma01g18320.1	Glyma01g42020.2	112
Glyma01g18520.1	Glyma01g19820.1	41
Glyma01g18520.1	Glyma01g32130.3	56
Glyma01g18520.1	Glyma01g34950.1	51
Glyma01g18520.1	Glyma01g37030.1	51
Glyma01g18520.1	Glyma01g40350.1	48
Glyma01g18520.1	Glyma01g43030.1	51
Glyma01g18520.1	Glyma02g02130.1	41
Glyma01g18520.1	Glyma02g06300.1	56
Glyma01g18520.1	Glyma02g10910.1	56
Glyma01g18520.1	Glyma02g12970.1	49
Glyma01g18520.1	Glyma02g15920.3	39
Glyma01g18520.1	Glyma02g36940.1	38
Glyma01g18520.1	Glyma02g47050.1	40
Glyma01g18520.1	Glyma03g01830.1	53
Glyma01g18520.1	Glyma03g03790.1	51
Glyma01g18520.1	Glyma03g13310.1	36
Glyma01g18520.1	Glyma03g28360.1	42
Glyma01g18520.1	Glyma03g38310.1	55
Glyma01g18520.1	Glyma04g00270.1	55
Glyma01g18520.1	Glyma04g04350.1	45
Glyma01g18520.1	Glyma04g05440.1	33
Glyma01g18520.1	Glyma04g12830.1	55
Glyma01g18520.1	Glyma04g34960.2	54
Glyma01g18520.1	Glyma04g38990.1	33
Glyma01g18520.1	Glyma04g39650.1	56
Glyma01g18520.1	Glyma04g40950.1	55
Glyma01g18520.1	Glyma05g04430.1	55
Glyma01g18520.1	Glyma05g22860.1	57
Glyma01g18520.1	Glyma05g29320.1	52
Glyma01g18520.1	Glyma05g37330.1	55
Glyma01g18520.1	Glyma06g20680.1	47
Glyma01g18520.1	Glyma06g35550.2	55
Glyma01g18520.1	Glyma06g42170.1	50
Glyma01g18520.1	Glyma06g47560.1	56
Glyma01g18520.1	Glyma07g04010.1	41
Glyma01g18520.1	Glyma07g04270.1	38
Glyma01g18520.1	Glyma07g04290.1	37
Glyma01g18520.1	Glyma07g10820.1	55
Glyma01g18520.1	Glyma07g39540.1	40
Glyma01g18520.1	Glyma08g04720.1	49
Glyma01g18520.1	Glyma08g07180.1	48
Glyma01g18520.1	Glyma08g10410.1	55
Glyma01g18520.1	Glyma08g16250.1	33
Glyma01g18520.1	Glyma08g20520.1	38
Glyma01g18520.1	Glyma08g39000.1	41
Glyma01g18520.1	Glyma08g39870.2	60
Glyma01g18520.1	Glyma08g42910.1	56
Glyma01g18520.1	Glyma08g43280.1	50
Glyma01g18520.1	Glyma09g06630.1	44
Glyma01g18520.1	Glyma09g08680.1	37
Glyma01g18520.1	Glyma09g10910.1	47
Glyma01g18520.1	Glyma09g22270.1	58
Glyma01g18520.1	Glyma20g00450.1	56
Glyma01g18520.1	Glyma20g02520.1	55
Glyma01g18520.1	Glyma20g12270.2	39
Glyma01g19190.1	Glyma02g18020.1	179
Glyma01g19190.1	Glyma04g28220.1	194
Glyma01g19190.1	Glyma05g13530.1	456
Glyma01g19190.1	Glyma06g26160.1	54
Glyma01g19190.1	Glyma08g34060.1	281
Glyma01g19190.1	Glyma09g13850.1	503
Glyma01g19190.1	Glyma09g23000.1	224
Glyma01g19190.1	Glyma09g23290.1	53
Glyma01g19400.1	Glyma01g20840.1	88
Glyma01g19400.1	Glyma01g30590.1	86
Glyma01g19400.1	Glyma02g18020.1	93
Glyma01g19400.1	Glyma02g27180.1	66
Glyma01g19400.1	Glyma04g28220.1	82
Glyma01g19400.1	Glyma04g33050.1	63
Glyma01g19400.1	Glyma05g13530.1	100
Glyma01g19400.1	Glyma06g26160.1	134
Glyma01g19400.1	Glyma06g28330.1	70
Glyma01g19400.1	Glyma08g34060.1	153
Glyma01g19400.1	Glyma09g13850.1	273
Glyma01g19400.1	Glyma09g23000.1	288
Glyma01g19400.1	Glyma20g10330.1	53
Glyma01g19410.1	Glyma01g24640.1	54
Glyma01g19410.1	Glyma01g29060.1	36
Glyma01g19410.1	Glyma02g18020.1	333
Glyma01g19410.1	Glyma02g19640.1	152
Glyma01g19410.1	Glyma02g30840.1	69
Glyma01g19410.1	Glyma03g09440.1	40
Glyma01g19410.1	Glyma03g15570.1	60
Glyma01g19410.1	Glyma04g22550.1	51
Glyma01g19410.1	Glyma05g12900.1	152
Glyma01g19410.1	Glyma06g27680.1	85
Glyma01g19410.1	Glyma06g28680.1	100
Glyma01g19410.1	Glyma06g36010.1	77
Glyma01g19410.1	Glyma07g28010.1	60
Glyma01g19410.1	Glyma08g27890.1	114
Glyma01g19410.1	Glyma08g32770.1	120
Glyma01g19410.1	Glyma08g33610.1	45
Glyma01g19410.1	Glyma08g33810.1	61
Glyma01g19410.1	Glyma09g13590.1	139
Glyma01g19410.1	Glyma09g23000.1	89
Glyma01g19410.1	Glyma20g05910.1	48
Glyma01g19410.1	Glyma20g12190.1	33
Glyma01g19410.1	Glyma20g18350.1	138
Glyma01g19410.1	Glyma20g20970.1	72
Glyma01g19420.1	Glyma06g40410.1	117
Glyma01g19820.1	Glyma01g32130.3	41
Glyma01g19820.1	Glyma01g34950.1	41
Glyma01g19820.1	Glyma01g37030.1	40
Glyma01g19820.1	Glyma01g40350.1	40
Glyma01g19820.1	Glyma01g43030.1	41
Glyma01g19820.1	Glyma02g02130.1	40
Glyma01g19820.1	Glyma02g06300.1	42
Glyma01g19820.1	Glyma02g10910.1	40
Glyma01g19820.1	Glyma02g12970.1	34
Glyma01g19820.1	Glyma02g15920.3	37
Glyma01g19820.1	Glyma02g36940.1	36
Glyma01g19820.1	Glyma02g47050.1	39
Glyma01g19820.1	Glyma03g01830.1	41
Glyma01g19820.1	Glyma03g03790.1	41
Glyma01g19820.1	Glyma03g13310.1	36
Glyma01g19820.1	Glyma03g28360.1	41
Glyma01g19820.1	Glyma03g38310.1	41
Glyma01g19820.1	Glyma04g00270.1	41
Glyma01g19820.1	Glyma04g12830.1	41
Glyma01g19820.1	Glyma04g34960.2	40
Glyma01g19820.1	Glyma04g39650.1	40
Glyma01g19820.1	Glyma04g40950.1	41
Glyma01g19820.1	Glyma05g04430.1	40
Glyma01g19820.1	Glyma05g22860.1	40
Glyma01g19820.1	Glyma05g29320.1	36
Glyma01g19820.1	Glyma05g37330.1	41
Glyma01g19820.1	Glyma06g20680.1	40
Glyma01g19820.1	Glyma06g35550.2	40
Glyma01g19820.1	Glyma06g42170.1	40
Glyma01g19820.1	Glyma06g47560.1	41
Glyma01g19820.1	Glyma07g04010.1	39
Glyma01g19820.1	Glyma07g04270.1	37
Glyma01g19820.1	Glyma07g04290.1	35
Glyma01g19820.1	Glyma07g10820.1	40
Glyma01g19820.1	Glyma07g39540.1	39
Glyma01g19820.1	Glyma08g04720.1	41
Glyma01g19820.1	Glyma08g07180.1	41
Glyma01g19820.1	Glyma08g10410.1	40
Glyma01g19820.1	Glyma08g16250.1	33
Glyma01g19820.1	Glyma08g20520.1	39
Glyma01g19820.1	Glyma08g39000.1	40
Glyma01g19820.1	Glyma08g39870.2	41
Glyma01g19820.1	Glyma08g42910.1	42
Glyma01g19820.1	Glyma09g06630.1	40
Glyma01g19820.1	Glyma09g08680.1	37
Glyma01g19820.1	Glyma09g10910.1	46
Glyma01g19820.1	Glyma09g22270.1	41
Glyma01g19820.1	Glyma20g00450.1	40
Glyma01g19820.1	Glyma20g02520.1	41
Glyma01g19820.1	Glyma20g12270.2	39
Glyma01g20430.1	Glyma02g23610.1	63
Glyma01g20430.1	Glyma04g27060.1	79
Glyma01g20430.1	Glyma04g29260.1	63
Glyma01g20430.1	Glyma09g21350.1	85
Glyma01g20430.1	Glyma09g22800.1	63
Glyma01g20760.2	Glyma06g41910.1	51
Glyma01g20770.1	Glyma06g19950.1	90
Glyma01g20840.1	Glyma01g33310.1	159
Glyma01g21220.1	Glyma02g35300.1	53
Glyma01g21220.1	Glyma04g27060.1	53
Glyma01g21220.1	Glyma06g22090.1	81
Glyma01g21220.1	Glyma09g21350.1	53
Glyma01g21220.1	Glyma20g08080.1	282
Glyma01g21220.1	Glyma20g23920.1	33
Glyma01g21520.1	Glyma02g10870.1	217
Glyma01g21550.1	Glyma04g11830.1	142
Glyma01g21560.1	Glyma20g16580.1	166
Glyma01g21650.1	Glyma05g01170.1	83
Glyma01g21810.1	Glyma02g10880.1	106
Glyma01g21810.1	Glyma02g10900.2	129
Glyma01g21890.1	Glyma03g09160.1	55
Glyma01g21890.1	Glyma03g29350.2	54
Glyma01g21890.1	Glyma06g44410.1	55
Glyma01g21890.1	Glyma07g18490.1	56
Glyma01g21890.1	Glyma20g27760.1	56
Glyma01g22140.1	Glyma0258s00200.1	78
Glyma01g22140.1	Glyma05g23600.1	116
Glyma01g22140.1	Glyma07g18910.1	120
Glyma01g22140.1	Glyma08g00350.1	116
Glyma01g22140.1	Glyma08g00790.1	61
Glyma01g22140.1	Glyma08g26140.1	154
Glyma01g22140.1	Glyma08g35620.1	119
Glyma01g22140.1	Glyma20g21450.1	41
Glyma01g22180.1	Glyma02g11040.1	99
Glyma01g22200.1	Glyma01g29060.1	130
Glyma01g22200.1	Glyma01g34230.1	99
Glyma01g22200.1	Glyma02g18280.1	86
Glyma01g22200.1	Glyma04g22550.1	124
Glyma01g22200.1	Glyma05g10630.1	68
Glyma01g22200.1	Glyma06g27680.1	279
Glyma01g22200.1	Glyma06g36010.1	121
Glyma01g22200.1	Glyma07g28010.1	88
Glyma01g22200.1	Glyma20g12190.1	127
Glyma01g22250.1	Glyma04g28970.2	172
Glyma01g22600.2	Glyma02g11220.1	127
Glyma01g22600.2	Glyma07g03040.1	145
Glyma01g22600.2	Glyma08g23070.1	142
Glyma01g22750.1	Glyma02g14820.1	528
Glyma01g22850.1	Glyma02g02440.1	83
Glyma01g22850.1	Glyma02g05910.1	66
Glyma01g22850.1	Glyma02g08430.1	64
Glyma01g22850.1	Glyma02g26430.1	134
Glyma01g22850.1	Glyma02g39310.1	111
Glyma01g22850.1	Glyma02g43490.1	156
Glyma01g22850.1	Glyma03g14920.1	89
Glyma01g22850.1	Glyma04g02460.1	93
Glyma01g22850.1	Glyma04g05850.2	170
Glyma01g22850.1	Glyma04g08090.2	98
Glyma01g22850.1	Glyma04g26760.1	49
Glyma01g22850.1	Glyma04g30390.1	94
Glyma01g22850.1	Glyma04g32460.1	58
Glyma01g22850.1	Glyma04g40390.1	139
Glyma01g22850.1	Glyma05g24870.1	104
Glyma01g22850.1	Glyma05g29330.1	85
Glyma01g22850.1	Glyma05g38250.1	130
Glyma01g22850.1	Glyma06g15480.1	87
Glyma01g22850.1	Glyma06g46650.1	158
Glyma01g22850.1	Glyma07g07990.1	73
Glyma01g22850.1	Glyma07g14260.2	94
Glyma01g22850.1	Glyma07g31810.1	114
Glyma01g22850.1	Glyma07g31860.1	97
Glyma01g22850.1	Glyma08g07190.1	92
Glyma01g22850.1	Glyma08g11250.1	140
Glyma01g22850.1	Glyma08g14940.2	40
Glyma01g22850.1	Glyma08g15550.1	68
Glyma01g22850.1	Glyma08g17590.1	89
Glyma01g22850.1	Glyma08g17810.2	108
Glyma01g22850.1	Glyma08g19810.1	52
Glyma01g22850.1	Glyma08g20980.2	153
Glyma01g22850.1	Glyma08g32290.2	93
Glyma01g22850.1	Glyma08g42710.1	160
Glyma01g22850.1	Glyma20g00870.1	57
Glyma01g22850.1	Glyma20g33540.1	175
Glyma01g22850.1	Glyma20g35770.1	46
Glyma01g22900.1	Glyma01g35650.1	48
Glyma01g22900.1	Glyma01g39260.1	89
Glyma01g22900.1	Glyma05g20460.1	90
Glyma01g22900.1	Glyma06g30320.1	52
Glyma01g22900.1	Glyma16g20260.1	48
Glyma01g22900.1	Glyma20g29610.1	43
Glyma01g23000.1	Glyma02g36960.2	50
Glyma01g23010.1	Glyma01g23040.1	131
Glyma01g23010.1	Glyma02g14400.1	131
Glyma01g23010.1	Glyma02g14410.1	156
Glyma01g23020.1	Glyma01g23050.1	142
Glyma01g23020.1	Glyma02g14390.1	154
Glyma01g23020.1	Glyma02g14420.1	103
Glyma01g23040.1	Glyma02g14390.1	504
Glyma01g23040.1	Glyma02g14420.1	178
Glyma01g23040.1	Glyma02g14430.1	426
Glyma01g23050.1	Glyma02g14400.1	343
Glyma01g23050.1	Glyma02g14410.1	233
Glyma01g23070.1	Glyma08g27130.1	125
Glyma01g23070.1	Glyma09g15860.1	53
Glyma01g23180.1	Glyma02g14320.1	277
Glyma01g23240.1	Glyma08g07650.1	66
Glyma01g23440.1	Glyma07g25700.1	164
Glyma01g23490.1	Glyma01g34070.1	101
Glyma01g23490.1	Glyma04g24030.1	100
Glyma01g23490.1	Glyma05g18850.1	101
Glyma01g23490.1	Glyma05g21470.1	97
Glyma01g23740.1	Glyma05g13530.1	101
Glyma01g23740.1	Glyma06g26160.1	197
Glyma01g23740.1	Glyma08g34060.1	153
Glyma01g23740.1	Glyma08g38120.1	64
Glyma01g23740.1	Glyma09g13850.1	274
Glyma01g23740.1	Glyma09g23000.1	129
Glyma01g23740.1	Glyma20g10330.1	94
Glyma01g23870.1	Glyma05g04300.1	53
Glyma01g24550.1	Glyma01g39540.1	36
Glyma01g24550.1	Glyma02g15590.1	33
Glyma01g24550.1	Glyma04g32710.1	35
Glyma01g24550.1	Glyma04g43500.3	32
Glyma01g24550.1	Glyma05g30490.2	33
Glyma01g24550.1	Glyma06g44490.1	37
Glyma01g24550.1	Glyma07g34330.1	34
Glyma01g24550.1	Glyma07g34690.2	40
Glyma01g24550.1	Glyma08g03450.1	39
Glyma01g24550.1	Glyma08g13470.1	37
Glyma01g24600.1	Glyma01g29320.1	124
Glyma01g24640.1	Glyma01g25680.1	115
Glyma01g24640.1	Glyma02g25730.1	115
Glyma01g24640.1	Glyma02g31510.1	38
Glyma01g24640.1	Glyma02g36320.1	115
Glyma01g24640.1	Glyma03g17670.1	49
Glyma01g24640.1	Glyma03g19020.1	140
Glyma01g24640.1	Glyma04g15580.1	66
Glyma01g24640.1	Glyma04g25370.1	39
Glyma01g24640.1	Glyma04g25810.1	66
Glyma01g24640.1	Glyma06g30320.1	58
Glyma01g24640.1	Glyma06g33620.1	140
Glyma01g24640.1	Glyma06g37110.1	140
Glyma01g24640.1	Glyma07g25680.1	115
Glyma01g24640.1	Glyma07g26940.1	54
Glyma01g24640.1	Glyma07g28050.1	50
Glyma01g24640.1	Glyma08g33280.1	38
Glyma01g24640.1	Glyma13g11700.1	109
Glyma01g24640.1	Glyma20g04900.1	38
Glyma01g24640.1	Glyma20g05690.1	59
Glyma01g24640.1	Glyma20g05910.1	49
Glyma01g24640.1	Glyma20g05920.1	49
Glyma01g24640.1	Glyma20g06530.1	140
Glyma01g24640.1	Glyma20g18050.1	115
Glyma01g24710.1	Glyma03g12000.1	262
Glyma01g24760.1	Glyma02g11220.1	64
Glyma01g24810.1	Glyma01g04830.1	32
Glyma01g24810.1	Glyma01g05410.1	32
Glyma01g24810.1	Glyma01g13910.1	32
Glyma01g24810.1	Glyma01g18520.1	32
Glyma01g24810.1	Glyma01g19820.1	32
Glyma01g24810.1	Glyma01g32130.3	33
Glyma01g24810.1	Glyma01g34950.1	32
Glyma01g24810.1	Glyma01g37030.1	33
Glyma01g24810.1	Glyma01g40350.1	32
Glyma01g24810.1	Glyma01g43030.1	32
Glyma01g24810.1	Glyma02g02130.1	33
Glyma01g24810.1	Glyma02g03360.1	41
Glyma01g24810.1	Glyma02g06300.1	32
Glyma01g24810.1	Glyma02g10910.1	32
Glyma01g24810.1	Glyma02g12970.1	32
Glyma01g24810.1	Glyma02g15920.3	33
Glyma01g24810.1	Glyma02g36940.1	32
Glyma01g24810.1	Glyma02g47050.1	32
Glyma01g24810.1	Glyma03g01830.1	32
Glyma01g24810.1	Glyma03g03790.1	32
Glyma01g24810.1	Glyma03g13310.1	32
Glyma01g24810.1	Glyma03g28360.1	32
Glyma01g24810.1	Glyma03g38310.1	32
Glyma01g24810.1	Glyma04g00270.1	32
Glyma01g24810.1	Glyma04g05440.1	32
Glyma01g24810.1	Glyma04g12830.1	32
Glyma01g24810.1	Glyma04g34960.2	32
Glyma01g24810.1	Glyma04g38990.1	32
Glyma01g24810.1	Glyma04g39650.1	33
Glyma01g24810.1	Glyma04g40950.1	32
Glyma01g24810.1	Glyma05g04430.1	32
Glyma01g24810.1	Glyma05g22860.1	32
Glyma01g24810.1	Glyma05g29320.1	32
Glyma01g24810.1	Glyma05g37330.1	33
Glyma01g24810.1	Glyma06g03340.1	38
Glyma01g24810.1	Glyma06g11730.1	38
Glyma01g24810.1	Glyma06g20680.1	34
Glyma01g24810.1	Glyma06g35550.2	33
Glyma01g24810.1	Glyma06g42170.1	32
Glyma01g24810.1	Glyma06g47560.1	32
Glyma01g24810.1	Glyma07g03280.1	49
Glyma01g24810.1	Glyma07g04010.1	32
Glyma01g24810.1	Glyma07g04090.1	55
Glyma01g24810.1	Glyma07g04270.1	32
Glyma01g24810.1	Glyma07g04290.1	33
Glyma01g24810.1	Glyma07g10820.1	32
Glyma01g24810.1	Glyma07g39540.1	32
Glyma01g24810.1	Glyma08g04720.1	32
Glyma01g24810.1	Glyma08g07180.1	33
Glyma01g24810.1	Glyma08g10410.1	32
Glyma01g24810.1	Glyma08g16250.1	33
Glyma01g24810.1	Glyma08g20520.1	33
Glyma01g24810.1	Glyma08g39000.1	32
Glyma01g24810.1	Glyma08g39870.2	32
Glyma01g24810.1	Glyma08g42910.1	32
Glyma01g24810.1	Glyma09g06630.1	32
Glyma01g24810.1	Glyma09g10910.1	32
Glyma01g24810.1	Glyma09g22270.1	32
Glyma01g24810.1	Glyma09g29260.1	52
Glyma01g24810.1	Glyma09g42020.1	32
Glyma01g24810.1	Glyma10g06830.1	32
Glyma01g24810.1	Glyma11g09140.1	32
Glyma01g24810.1	Glyma11g18080.1	32
Glyma01g24810.1	Glyma11g35760.1	32
Glyma01g24810.1	Glyma12g07600.1	32
Glyma01g24810.1	Glyma12g07890.1	32
Glyma01g24810.1	Glyma12g31540.1	32
Glyma01g24810.1	Glyma13g41900.2	32
Glyma01g24810.1	Glyma14g04920.1	32
Glyma01g24810.1	Glyma15g05970.1	32
Glyma01g24810.1	Glyma17g05000.1	37
Glyma01g24810.1	Glyma17g09700.1	45
Glyma01g24810.1	Glyma17g33690.1	32
Glyma01g24810.1	Glyma18g46440.1	32
Glyma01g24810.1	Glyma19g00760.1	32
Glyma01g24810.1	Glyma19g01400.1	32
Glyma01g24810.1	Glyma19g34370.2	32
Glyma01g24810.1	Glyma20g00450.1	32
Glyma01g24810.1	Glyma20g02520.1	32
Glyma01g24940.1	Glyma09g15290.1	59
Glyma01g24980.1	Glyma08g46800.1	114
Glyma01g24990.1	Glyma01g32900.1	42
Glyma01g24990.1	Glyma02g23390.1	42
Glyma01g24990.1	Glyma03g17670.1	42
Glyma01g24990.1	Glyma20g05910.1	42
Glyma01g24990.1	Glyma20g05920.1	42
Glyma01g25680.1	Glyma03g13560.1	68
Glyma01g25680.1	Glyma03g15570.1	68
Glyma01g25680.1	Glyma09g13800.1	67
Glyma01g25680.1	Glyma20g20970.1	73
Glyma01g26000.1	Glyma07g10450.1	108
Glyma01g26250.1	Glyma03g16610.1	50
Glyma01g26280.1	Glyma03g16520.1	81
Glyma01g26280.1	Glyma03g16550.1	45
Glyma01g26610.1	Glyma03g09120.1	123
Glyma01g26610.1	Glyma0462s00200.1	36
Glyma01g26610.1	Glyma04g21800.1	36
Glyma01g26610.1	Glyma04g26730.1	50
Glyma01g26610.1	Glyma05g11690.1	36
Glyma01g26610.1	Glyma07g23240.1	87
Glyma01g26610.1	Glyma09g24510.1	36
Glyma01g26610.1	Glyma20g06170.1	51
Glyma01g26690.1	Glyma01g44310.1	175
Glyma01g26690.1	Glyma03g04540.1	47
Glyma01g26690.1	Glyma03g04570.1	124
Glyma01g26690.1	Glyma06g39980.1	118
Glyma01g26690.1	Glyma07g19160.1	179
Glyma01g26690.1	Glyma07g20910.1	106
Glyma01g26690.1	Glyma08g35550.1	151
Glyma01g26690.1	Glyma08g37710.1	137
Glyma01g26690.1	Glyma20g08550.1	57
Glyma01g26690.1	Glyma20g23110.1	120
Glyma01g26690.1	Glyma20g31520.1	425
Glyma01g26710.1	Glyma06g43620.1	74
Glyma01g26780.1	Glyma01g32900.1	129
Glyma01g26780.1	Glyma01g34070.1	69
Glyma01g26780.1	Glyma02g35790.1	44
Glyma01g26780.1	Glyma03g02990.1	45
Glyma01g26780.1	Glyma03g03020.1	130
Glyma01g26780.1	Glyma03g08870.1	102
Glyma01g26780.1	Glyma04g19010.1	54
Glyma01g26780.1	Glyma04g24030.1	82
Glyma01g26780.1	Glyma04g33990.1	69
Glyma01g26780.1	Glyma05g21470.1	74
Glyma01g26780.1	Glyma06g22970.1	101
Glyma01g26780.1	Glyma07g29680.1	42
Glyma01g26820.1	Glyma03g05160.1	88
Glyma01g26820.1	Glyma03g05170.1	114
Glyma01g27340.1	Glyma04g02930.1	83
Glyma01g27340.1	Glyma06g02940.1	83
Glyma01g27340.1	Glyma07g31010.1	78
Glyma01g27380.1	Glyma01g07740.1	52
Glyma01g27380.1	Glyma20g34410.1	52
Glyma01g27750.1	Glyma02g33920.1	94
Glyma01g27750.1	Glyma04g13890.1	99
Glyma01g27750.1	Glyma05g23600.1	99
Glyma01g27750.1	Glyma06g36120.1	91
Glyma01g27750.1	Glyma20g21450.1	68
Glyma01g27780.1	Glyma20g24330.1	46
Glyma01g28320.1	Glyma01g34680.1	77
Glyma01g28320.1	Glyma03g02120.1	87
Glyma01g28320.1	Glyma04g07310.1	73
Glyma01g28320.1	Glyma04g15100.1	94
Glyma01g28320.1	Glyma09g16310.1	38
Glyma01g28320.1	Glyma20g02650.1	36
Glyma01g28370.1	Glyma05g22920.1	60
Glyma01g28420.1	Glyma09g13590.1	103
Glyma01g28430.1	Glyma09g01970.1	45
Glyma01g28470.1	Glyma02g23640.1	142
Glyma01g28470.1	Glyma05g15430.1	75
Glyma01g28470.1	Glyma08g43850.1	141
Glyma01g28470.1	Glyma20g18840.1	109
Glyma01g28810.1	Glyma03g08290.1	509
Glyma01g28970.1	Glyma01g35840.1	63
Glyma01g28970.1	Glyma03g22090.1	55
Glyma01g28970.1	Glyma05g14450.1	60
Glyma01g28970.1	Glyma06g38200.1	161
Glyma01g28970.1	Glyma0777s00200.1	86
Glyma01g28970.1	Glyma07g09670.1	60
Glyma01g28970.1	Glyma08g27640.1	97
Glyma01g28970.1	Glyma08g43450.1	85
Glyma01g28970.1	Glyma09g09300.1	54
Glyma01g28970.1	Glyma20g07970.1	59
Glyma01g28990.1	Glyma04g33060.1	98
Glyma01g29060.1	Glyma01g31200.1	82
Glyma01g29060.1	Glyma01g34230.1	34
Glyma01g29060.1	Glyma02g09590.1	129
Glyma01g29060.1	Glyma02g25150.1	126
Glyma01g29060.1	Glyma02g25730.1	129
Glyma01g29060.1	Glyma02g34630.1	129
Glyma01g29060.1	Glyma02g36320.1	129
Glyma01g29060.1	Glyma03g17260.1	104
Glyma01g29060.1	Glyma03g21580.2	104
Glyma01g29060.1	Glyma04g14370.1	129
Glyma01g29060.1	Glyma04g28430.1	129
Glyma01g29060.1	Glyma05g12900.1	102
Glyma01g29060.1	Glyma06g32780.1	80
Glyma01g29060.1	Glyma06g40820.1	104
Glyma01g29060.1	Glyma08g33280.1	129
Glyma01g29060.1	Glyma09g23660.1	118
Glyma01g29060.1	Glyma20g10940.1	82
Glyma01g29060.1	Glyma20g21460.1	40
Glyma01g29610.1	Glyma02g18020.1	146
Glyma01g29630.1	Glyma03g07560.1	669
Glyma01g29870.1	Glyma0462s00200.1	125
Glyma01g29870.1	Glyma04g21800.1	112
Glyma01g29870.1	Glyma04g26730.1	73
Glyma01g29870.1	Glyma04g28220.1	213
Glyma01g29870.1	Glyma05g11690.1	146
Glyma01g29870.1	Glyma09g23000.1	208
Glyma01g29870.1	Glyma09g24510.1	125
Glyma01g29870.1	Glyma20g06170.1	116
Glyma01g29910.1	Glyma01g40180.1	55
Glyma01g29960.1	Glyma04g11830.1	126
Glyma01g30460.1	Glyma02g43450.1	73
Glyma01g30560.1	Glyma02g33920.1	62
Glyma01g30560.1	Glyma04g13890.1	62
Glyma01g30560.1	Glyma05g23600.1	62
Glyma01g30560.1	Glyma20g21450.1	60
Glyma01g30590.1	Glyma01g33310.1	201
Glyma01g30590.1	Glyma04g20100.1	50
Glyma01g31200.1	Glyma04g22550.1	101
Glyma01g31200.1	Glyma05g10630.1	66
Glyma01g31200.1	Glyma06g27680.1	83
Glyma01g31200.1	Glyma07g28010.1	85
Glyma01g31200.1	Glyma20g12190.1	81
Glyma01g31460.1	Glyma01g45300.1	303
Glyma01g31460.1	Glyma02g33020.1	40
Glyma01g31460.1	Glyma03g13310.1	65
Glyma01g31460.1	Glyma04g26780.1	42
Glyma01g31460.1	Glyma07g34540.2	63
Glyma01g31460.1	Glyma09g23660.1	45
Glyma01g31460.1	Glyma15g33010.1	40
Glyma01g31530.1	Glyma09g23000.1	112
Glyma01g31550.1	Glyma03g05930.1	90
Glyma01g31570.1	Glyma04g13070.1	74
Glyma01g31870.1	Glyma08g15580.1	99
Glyma01g31920.1	Glyma06g41920.1	136
Glyma01g32050.1	Glyma01g43420.1	57
Glyma01g32100.1	Glyma04g38340.1	52
Glyma01g32100.1	Glyma05g33120.1	60
Glyma01g32100.1	Glyma06g16710.1	83
Glyma01g32100.1	Glyma08g00720.1	48
Glyma01g32130.3	Glyma01g04490.3	33
Glyma01g32130.3	Glyma01g34950.1	51
Glyma01g32130.3	Glyma01g37030.1	56
Glyma01g32130.3	Glyma01g40350.1	47
Glyma01g32130.3	Glyma01g43030.1	50
Glyma01g32130.3	Glyma02g02130.1	41
Glyma01g32130.3	Glyma02g06300.1	67
Glyma01g32130.3	Glyma02g10910.1	68
Glyma01g32130.3	Glyma02g12220.4	37
Glyma01g32130.3	Glyma02g12970.1	48
Glyma01g32130.3	Glyma02g15920.3	38
Glyma01g32130.3	Glyma02g36940.1	37
Glyma01g32130.3	Glyma02g47050.1	40
Glyma01g32130.3	Glyma03g01830.1	52
Glyma01g32130.3	Glyma03g03790.1	50
Glyma01g32130.3	Glyma03g13310.1	35
Glyma01g32130.3	Glyma03g28360.1	42
Glyma01g32130.3	Glyma03g38310.1	65
Glyma01g32130.3	Glyma04g00270.1	57
Glyma01g32130.3	Glyma04g04350.1	38
Glyma01g32130.3	Glyma04g05440.1	32
Glyma01g32130.3	Glyma04g12830.1	65
Glyma01g32130.3	Glyma04g34960.2	54
Glyma01g32130.3	Glyma04g38990.1	32
Glyma01g32130.3	Glyma04g39650.1	54
Glyma01g32130.3	Glyma04g40950.1	91
Glyma01g32130.3	Glyma05g04430.1	57
Glyma01g32130.3	Glyma05g22860.1	57
Glyma01g32130.3	Glyma05g29320.1	51
Glyma01g32130.3	Glyma05g37330.1	60
Glyma01g32130.3	Glyma06g20680.1	47
Glyma01g32130.3	Glyma06g35550.2	66
Glyma01g32130.3	Glyma06g42170.1	49
Glyma01g32130.3	Glyma06g47560.1	62
Glyma01g32130.3	Glyma07g04010.1	40
Glyma01g32130.3	Glyma07g04090.1	32
Glyma01g32130.3	Glyma07g04270.1	36
Glyma01g32130.3	Glyma07g04290.1	36
Glyma01g32130.3	Glyma07g10820.1	57
Glyma01g32130.3	Glyma07g39540.1	40
Glyma01g32130.3	Glyma08g04720.1	48
Glyma01g32130.3	Glyma08g07180.1	48
Glyma01g32130.3	Glyma08g10410.1	70
Glyma01g32130.3	Glyma08g16250.1	33
Glyma01g32130.3	Glyma08g20520.1	38
Glyma01g32130.3	Glyma08g39000.1	40
Glyma01g32130.3	Glyma08g39870.2	60
Glyma01g32130.3	Glyma08g42910.1	62
Glyma01g32130.3	Glyma08g43280.1	59
Glyma01g32130.3	Glyma09g06630.1	44
Glyma01g32130.3	Glyma09g08680.1	37
Glyma01g32130.3	Glyma09g10910.1	48
Glyma01g32130.3	Glyma09g11460.1	38
Glyma01g32130.3	Glyma09g22270.1	75
Glyma01g32130.3	Glyma10g04110.1	32
Glyma01g32130.3	Glyma10g25440.1	32
Glyma01g32130.3	Glyma20g00450.1	64
Glyma01g32130.3	Glyma20g02520.1	58
Glyma01g32130.3	Glyma20g12270.2	38
Glyma01g32800.1	Glyma03g04330.1	96
Glyma01g32890.1	Glyma07g26800.1	59
Glyma01g32900.1	Glyma02g26400.1	250
Glyma01g32900.1	Glyma02g29050.1	263
Glyma01g32900.1	Glyma02g33020.1	73
Glyma01g32900.1	Glyma02g34750.1	53
Glyma01g32900.1	Glyma03g10310.1	263
Glyma01g32900.1	Glyma03g13560.1	97
Glyma01g32900.1	Glyma03g15570.1	98
Glyma01g32900.1	Glyma03g22540.1	243
Glyma01g32900.1	Glyma04g14210.1	60
Glyma01g32900.1	Glyma04g20400.1	160
Glyma01g32900.1	Glyma04g22550.1	106
Glyma01g32900.1	Glyma04g26220.1	476
Glyma01g32900.1	Glyma05g15690.1	57
Glyma01g32900.1	Glyma05g21420.1	74
Glyma01g32900.1	Glyma05g22910.1	116
Glyma01g32900.1	Glyma06g32780.1	52
Glyma01g32900.1	Glyma07g21010.1	66
Glyma01g32900.1	Glyma07g21050.1	129
Glyma01g32900.1	Glyma07g29320.1	59
Glyma01g32900.1	Glyma07g29340.1	59
Glyma01g32900.1	Glyma08g31880.1	57
Glyma01g32900.1	Glyma09g08530.1	109
Glyma01g32900.1	Glyma09g11390.1	102
Glyma01g32900.1	Glyma09g13800.1	96
Glyma01g32900.1	Glyma09g18460.1	240
Glyma01g32900.1	Glyma20g03730.1	114
Glyma01g32900.1	Glyma20g06150.1	61
Glyma01g32900.1	Glyma20g16870.1	116
Glyma01g32900.1	Glyma20g19250.1	145
Glyma01g32940.1	Glyma03g03980.1	132
Glyma01g33090.1	Glyma08g37780.1	59
Glyma01g33280.1	Glyma07g10800.1	59
Glyma01g33310.1	Glyma04g33050.1	63
Glyma01g33310.1	Glyma20g19530.1	77
Glyma01g33360.1	Glyma03g03530.1	311
Glyma01g33410.1	Glyma08g45960.1	58
Glyma01g33450.1	Glyma01g33480.1	486
Glyma01g33450.1	Glyma01g33500.1	486
Glyma01g33450.1	Glyma03g03390.1	325
Glyma01g33450.1	Glyma03g03400.1	323
Glyma01g33450.1	Glyma03g03410.1	325
Glyma01g33450.1	Glyma03g03460.1	493
Glyma01g34000.1	Glyma20g13780.1	49
Glyma01g34010.1	Glyma06g20760.1	32
Glyma01g34070.1	Glyma02g33020.1	131
Glyma01g34070.1	Glyma03g22540.1	136
Glyma01g34070.1	Glyma03g24580.1	131
Glyma01g34070.1	Glyma04g20400.1	114
Glyma01g34070.1	Glyma04g22550.1	58
Glyma01g34070.1	Glyma05g22910.1	101
Glyma01g34070.1	Glyma06g26380.1	53
Glyma01g34070.1	Glyma06g40830.1	112
Glyma01g34070.1	Glyma09g08530.1	98
Glyma01g34070.1	Glyma09g18460.1	189
Glyma01g34070.1	Glyma20g03560.1	70
Glyma01g34070.1	Glyma20g03730.1	59
Glyma01g34070.1	Glyma20g13760.1	53
Glyma01g34070.1	Glyma20g19230.1	50
Glyma01g34070.1	Glyma20g19250.1	82
Glyma01g34110.1	Glyma02g33920.1	110
Glyma01g34110.1	Glyma04g13890.1	102
Glyma01g34110.1	Glyma05g23600.1	100
Glyma01g34110.1	Glyma06g36120.1	106
Glyma01g34110.1	Glyma08g35620.1	80
Glyma01g34110.1	Glyma20g21450.1	102
Glyma01g34190.1	Glyma05g28210.1	55
Glyma01g34220.1	Glyma08g38120.1	128
Glyma01g34230.1	Glyma02g09590.1	72
Glyma01g34230.1	Glyma02g24920.1	32
Glyma01g34230.1	Glyma02g25150.1	101
Glyma01g34230.1	Glyma02g25730.1	72
Glyma01g34230.1	Glyma02g34630.1	65
Glyma01g34230.1	Glyma02g36320.1	72
Glyma01g34230.1	Glyma04g14370.1	72
Glyma01g34230.1	Glyma04g22550.1	60
Glyma01g34230.1	Glyma04g28430.1	72
Glyma01g34230.1	Glyma06g27680.1	225
Glyma01g34230.1	Glyma07g26460.1	52
Glyma01g34230.1	Glyma07g26770.1	58
Glyma01g34230.1	Glyma07g28010.1	51
Glyma01g34230.1	Glyma08g33280.1	72
Glyma01g34230.1	Glyma09g23660.1	76
Glyma01g34230.1	Glyma20g05560.1	101
Glyma01g34230.1	Glyma20g06520.1	96
Glyma01g34230.1	Glyma20g12190.1	51
Glyma01g34290.1	Glyma05g15820.1	90
Glyma01g34350.1	Glyma09g21880.1	53
Glyma01g34480.1	Glyma14g14480.1	55
Glyma01g34510.1	Glyma03g02650.1	214
Glyma01g34570.1	Glyma03g02600.1	762
Glyma01g34680.1	Glyma01g35840.1	142
Glyma01g34680.1	Glyma04g27120.1	77
Glyma01g34680.1	Glyma04g34200.1	77
Glyma01g34680.1	Glyma08g00310.1	77
Glyma01g34680.1	Glyma09g25560.1	80
Glyma01g34950.1	Glyma01g07120.1	32
Glyma01g34950.1	Glyma01g37030.1	50
Glyma01g34950.1	Glyma01g40350.1	47
Glyma01g34950.1	Glyma01g43030.1	49
Glyma01g34950.1	Glyma02g02130.1	41
Glyma01g34950.1	Glyma02g06300.1	51
Glyma01g34950.1	Glyma02g10910.1	51
Glyma01g34950.1	Glyma02g12970.1	47
Glyma01g34950.1	Glyma02g15920.3	37
Glyma01g34950.1	Glyma02g36940.1	37
Glyma01g34950.1	Glyma02g47050.1	40
Glyma01g34950.1	Glyma03g01830.1	48
Glyma01g34950.1	Glyma03g03790.1	51
Glyma01g34950.1	Glyma03g13310.1	35
Glyma01g34950.1	Glyma03g28360.1	44
Glyma01g34950.1	Glyma03g38310.1	53
Glyma01g34950.1	Glyma04g00270.1	53
Glyma01g34950.1	Glyma04g12830.1	53
Glyma01g34950.1	Glyma04g34960.2	52
Glyma01g34950.1	Glyma04g39650.1	51
Glyma01g34950.1	Glyma04g40950.1	52
Glyma01g34950.1	Glyma05g04430.1	51
Glyma01g34950.1	Glyma05g22860.1	52
Glyma01g34950.1	Glyma05g29320.1	52
Glyma01g34950.1	Glyma05g37330.1	52
Glyma01g34950.1	Glyma06g20680.1	49
Glyma01g34950.1	Glyma06g35550.2	51
Glyma01g34950.1	Glyma06g42170.1	50
Glyma01g34950.1	Glyma06g47560.1	53
Glyma01g34950.1	Glyma07g04010.1	39
Glyma01g34950.1	Glyma07g04090.1	32
Glyma01g34950.1	Glyma07g04270.1	38
Glyma01g34950.1	Glyma07g04290.1	35
Glyma01g34950.1	Glyma07g10820.1	50
Glyma01g34950.1	Glyma07g39540.1	41
Glyma01g34950.1	Glyma08g04720.1	47
Glyma01g34950.1	Glyma08g07180.1	49
Glyma01g34950.1	Glyma08g10410.1	51
Glyma01g34950.1	Glyma08g16250.1	33
Glyma01g34950.1	Glyma08g20520.1	39
Glyma01g34950.1	Glyma08g39000.1	44
Glyma01g34950.1	Glyma08g39870.2	51
Glyma01g34950.1	Glyma08g42910.1	52
Glyma01g34950.1	Glyma08g43280.1	50
Glyma01g34950.1	Glyma09g06630.1	43
Glyma01g34950.1	Glyma09g08680.1	37
Glyma01g34950.1	Glyma09g10910.1	46
Glyma01g34950.1	Glyma09g22270.1	51
Glyma01g34950.1	Glyma10g04110.1	32
Glyma01g34950.1	Glyma20g00450.1	51
Glyma01g34950.1	Glyma20g02520.1	53
Glyma01g34950.1	Glyma20g12270.2	44
Glyma01g35140.1	Glyma06g01070.1	46
Glyma01g35220.3	Glyma07g26840.1	101
Glyma01g35680.1	Glyma02g35300.1	100
Glyma01g35830.1	Glyma07g04000.1	135
Glyma01g35840.1	Glyma03g19840.1	93
Glyma01g35840.1	Glyma05g17450.1	66
Glyma01g35840.1	Glyma05g24200.1	68
Glyma01g35840.1	Glyma06g39980.1	54
Glyma01g35840.1	Glyma20g02650.1	100
Glyma01g35840.1	Glyma20g23110.1	66
Glyma01g35900.1	Glyma03g05830.1	56
Glyma01g36160.1	Glyma05g30490.2	33
Glyma01g36160.1	Glyma12g01750.1	32
Glyma01g36280.1	Glyma01g36290.1	122
Glyma01g36380.1	Glyma03g34490.1	53
Glyma01g36530.1	Glyma08g08080.1	232
Glyma01g37030.1	Glyma01g40350.1	46
Glyma01g37030.1	Glyma01g43030.1	49
Glyma01g37030.1	Glyma02g02130.1	50
Glyma01g37030.1	Glyma02g06300.1	51
Glyma01g37030.1	Glyma02g10910.1	51
Glyma01g37030.1	Glyma02g12970.1	47
Glyma01g37030.1	Glyma02g15920.3	43
Glyma01g37030.1	Glyma02g36940.1	36
Glyma01g37030.1	Glyma02g47050.1	40
Glyma01g37030.1	Glyma03g01830.1	47
Glyma01g37030.1	Glyma03g03790.1	50
Glyma01g37030.1	Glyma03g13310.1	35
Glyma01g37030.1	Glyma03g28360.1	42
Glyma01g37030.1	Glyma03g38310.1	51
Glyma01g37030.1	Glyma04g00270.1	51
Glyma01g37030.1	Glyma04g04350.1	40
Glyma01g37030.1	Glyma04g05440.1	32
Glyma01g37030.1	Glyma04g12830.1	51
Glyma01g37030.1	Glyma04g34960.2	52
Glyma01g37030.1	Glyma04g38990.1	33
Glyma01g37030.1	Glyma04g39650.1	52
Glyma01g37030.1	Glyma04g40950.1	51
Glyma01g37030.1	Glyma05g04430.1	52
Glyma01g37030.1	Glyma05g22860.1	51
Glyma01g37030.1	Glyma05g29320.1	50
Glyma01g37030.1	Glyma05g37330.1	52
Glyma01g37030.1	Glyma06g20680.1	53
Glyma01g37030.1	Glyma06g35550.2	52
Glyma01g37030.1	Glyma06g42170.1	48
Glyma01g37030.1	Glyma06g47560.1	51
Glyma01g37030.1	Glyma07g04010.1	39
Glyma01g37030.1	Glyma07g04090.1	33
Glyma01g37030.1	Glyma07g04270.1	36
Glyma01g37030.1	Glyma07g04290.1	36
Glyma01g37030.1	Glyma07g10820.1	51
Glyma01g37030.1	Glyma07g39540.1	40
Glyma01g37030.1	Glyma08g04720.1	47
Glyma01g37030.1	Glyma08g07180.1	49
Glyma01g37030.1	Glyma08g10410.1	51
Glyma01g37030.1	Glyma08g16250.1	34
Glyma01g37030.1	Glyma08g20520.1	39
Glyma01g37030.1	Glyma08g39000.1	39
Glyma01g37030.1	Glyma08g39870.2	51
Glyma01g37030.1	Glyma08g42910.1	51
Glyma01g37030.1	Glyma08g43280.1	51
Glyma01g37030.1	Glyma09g06630.1	43
Glyma01g37030.1	Glyma09g08680.1	38
Glyma01g37030.1	Glyma09g10910.1	46
Glyma01g37030.1	Glyma09g22270.1	51
Glyma01g37030.1	Glyma10g04110.1	32
Glyma01g37030.1	Glyma13g43050.1	32
Glyma01g37030.1	Glyma20g00450.1	51
Glyma01g37030.1	Glyma20g02520.1	51
Glyma01g37030.1	Glyma20g12270.2	38
Glyma01g37210.1	Glyma02g37000.1	41
Glyma01g37330.1	Glyma08g25730.1	75
Glyma01g37510.1	Glyma02g05770.1	118
Glyma01g37910.1	Glyma04g34910.1	36
Glyma01g38140.1	Glyma04g14440.1	86
Glyma01g38140.1	Glyma06g30060.1	82
Glyma01g38320.3	Glyma07g12240.1	111
Glyma01g38450.1	Glyma07g11090.1	182
Glyma01g38520.1	Glyma04g03700.1	226
Glyma01g38700.1	Glyma02g06800.1	120
Glyma01g38770.1	Glyma02g06840.1	59
Glyma01g39270.1	Glyma20g03600.1	69
Glyma01g39310.1	Glyma08g37710.1	60
Glyma01g39310.1	Glyma08g37820.1	60
Glyma01g39540.1	Glyma02g05250.1	36
Glyma01g39540.1	Glyma02g11870.1	36
Glyma01g39540.1	Glyma02g17250.1	34
Glyma01g39540.1	Glyma04g00960.1	32
Glyma01g39540.1	Glyma04g32880.1	36
Glyma01g39540.1	Glyma04g38430.1	36
Glyma01g39540.1	Glyma04g43320.1	32
Glyma01g39540.1	Glyma05g26780.1	37
Glyma01g39540.1	Glyma05g31050.1	37
Glyma01g39540.1	Glyma05g35310.1	34
Glyma01g39540.1	Glyma06g07550.1	38
Glyma01g39540.1	Glyma06g08100.2	35
Glyma01g39540.1	Glyma06g11730.1	36
Glyma01g39540.1	Glyma07g03280.1	37
Glyma01g39540.1	Glyma07g04090.1	33
Glyma01g39540.1	Glyma07g13800.1	36
Glyma01g39540.1	Glyma07g36740.1	36
Glyma01g39540.1	Glyma09g15130.2	35
Glyma01g39540.1	Glyma09g15740.1	35
Glyma01g39540.1	Glyma09g29260.1	37
Glyma01g39540.1	Glyma11g21490.1	32
Glyma01g39540.1	Glyma12g36650.2	44
Glyma01g39540.1	Glyma15g11860.1	32
Glyma01g39540.1	Glyma16g29900.1	36
Glyma01g39540.1	Glyma20g01760.2	33
Glyma01g39540.1	Glyma20g22700.1	48
Glyma01g39540.1	Glyma20g31960.1	34
Glyma01g39540.1	Glyma20g37780.1	34
Glyma01g39540.1	Glyma20g39020.1	35
Glyma01g39610.1	Glyma02g13840.1	71
Glyma01g39780.1	Glyma05g21660.1	133
Glyma01g39820.1	Glyma05g21870.1	123
Glyma01g39870.1	Glyma03g38350.2	32
Glyma01g40180.1	Glyma20g25810.1	145
Glyma01g40350.1	Glyma01g43030.1	47
Glyma01g40350.1	Glyma02g02130.1	41
Glyma01g40350.1	Glyma02g06300.1	47
Glyma01g40350.1	Glyma02g10910.1	46
Glyma01g40350.1	Glyma02g12970.1	46
Glyma01g40350.1	Glyma02g15920.3	37
Glyma01g40350.1	Glyma02g36940.1	36
Glyma01g40350.1	Glyma02g47050.1	40
Glyma01g40350.1	Glyma03g01830.1	47
Glyma01g40350.1	Glyma03g03790.1	49
Glyma01g40350.1	Glyma03g13310.1	36
Glyma01g40350.1	Glyma03g28360.1	43
Glyma01g40350.1	Glyma03g38310.1	47
Glyma01g40350.1	Glyma04g00270.1	47
Glyma01g40350.1	Glyma04g04350.1	45
Glyma01g40350.1	Glyma04g12830.1	47
Glyma01g40350.1	Glyma04g34960.2	46
Glyma01g40350.1	Glyma04g39650.1	46
Glyma01g40350.1	Glyma04g40950.1	47
Glyma01g40350.1	Glyma05g04430.1	46
Glyma01g40350.1	Glyma05g22860.1	46
Glyma01g40350.1	Glyma05g29320.1	48
Glyma01g40350.1	Glyma05g37330.1	48
Glyma01g40350.1	Glyma06g20680.1	46
Glyma01g40350.1	Glyma06g35550.2	46
Glyma01g40350.1	Glyma06g42170.1	46
Glyma01g40350.1	Glyma06g47560.1	47
Glyma01g40350.1	Glyma07g04010.1	39
Glyma01g40350.1	Glyma07g04270.1	39
Glyma01g40350.1	Glyma07g04290.1	35
Glyma01g40350.1	Glyma07g10820.1	46
Glyma01g40350.1	Glyma07g39540.1	40
Glyma01g40350.1	Glyma08g04720.1	47
Glyma01g40350.1	Glyma08g07180.1	47
Glyma01g40350.1	Glyma08g10410.1	46
Glyma01g40350.1	Glyma08g16250.1	33
Glyma01g40350.1	Glyma08g20520.1	41
Glyma01g40350.1	Glyma08g39000.1	40
Glyma01g40350.1	Glyma08g39870.2	48
Glyma01g40350.1	Glyma08g42910.1	47
Glyma01g40350.1	Glyma08g43280.1	46
Glyma01g40350.1	Glyma09g06630.1	43
Glyma01g40350.1	Glyma09g08680.1	42
Glyma01g40350.1	Glyma09g10910.1	45
Glyma01g40350.1	Glyma09g22270.1	48
Glyma01g40350.1	Glyma20g00450.1	46
Glyma01g40350.1	Glyma20g02520.1	47
Glyma01g40350.1	Glyma20g12270.2	39
Glyma01g40550.1	Glyma05g23240.1	313
Glyma01g40580.1	Glyma08g27390.1	90
Glyma01g40730.1	Glyma07g16950.1	68
Glyma01g40800.1	Glyma05g23870.1	176
Glyma01g40970.1	Glyma20g08750.1	250
Glyma01g41490.1	Glyma03g33460.1	53
Glyma01g41530.1	Glyma05g05140.1	42
Glyma01g41670.1	Glyma07g02070.1	97
Glyma01g41690.2	Glyma07g08600.1	37
Glyma01g41890.1	Glyma03g31930.1	90
Glyma01g41970.2	Glyma02g30620.1	33
Glyma01g42020.2	Glyma05g04220.1	108
Glyma01g42500.1	Glyma05g03550.1	267
Glyma01g42500.1	Glyma20g29420.1	173
Glyma01g43030.1	Glyma01g04490.3	33
Glyma01g43030.1	Glyma02g02130.1	41
Glyma01g43030.1	Glyma02g06300.1	50
Glyma01g43030.1	Glyma02g10910.1	51
Glyma01g43030.1	Glyma02g12220.4	37
Glyma01g43030.1	Glyma02g12970.1	48
Glyma01g43030.1	Glyma02g15920.3	38
Glyma01g43030.1	Glyma02g36940.1	37
Glyma01g43030.1	Glyma02g47050.1	40
Glyma01g43030.1	Glyma03g01830.1	47
Glyma01g43030.1	Glyma03g03790.1	50
Glyma01g43030.1	Glyma03g13310.1	36
Glyma01g43030.1	Glyma03g28360.1	42
Glyma01g43030.1	Glyma03g38310.1	49
Glyma01g43030.1	Glyma04g00270.1	49
Glyma01g43030.1	Glyma04g04350.1	41
Glyma01g43030.1	Glyma04g12830.1	49
Glyma01g43030.1	Glyma04g34960.2	55
Glyma01g43030.1	Glyma04g39650.1	50
Glyma01g43030.1	Glyma04g40950.1	49
Glyma01g43030.1	Glyma05g04430.1	55
Glyma01g43030.1	Glyma05g22860.1	50
Glyma01g43030.1	Glyma05g29320.1	48
Glyma01g43030.1	Glyma05g37330.1	49
Glyma01g43030.1	Glyma06g20680.1	47
Glyma01g43030.1	Glyma06g35550.2	49
Glyma01g43030.1	Glyma06g42170.1	49
Glyma01g43030.1	Glyma06g47560.1	50
Glyma01g43030.1	Glyma07g04010.1	40
Glyma01g43030.1	Glyma07g04270.1	39
Glyma01g43030.1	Glyma07g04290.1	36
Glyma01g43030.1	Glyma07g10820.1	49
Glyma01g43030.1	Glyma07g39540.1	40
Glyma01g43030.1	Glyma08g04720.1	48
Glyma01g43030.1	Glyma08g07180.1	48
Glyma01g43030.1	Glyma08g10410.1	55
Glyma01g43030.1	Glyma08g16250.1	33
Glyma01g43030.1	Glyma08g20520.1	38
Glyma01g43030.1	Glyma08g39000.1	49
Glyma01g43030.1	Glyma08g39870.2	51
Glyma01g43030.1	Glyma08g42910.1	50
Glyma01g43030.1	Glyma08g43280.1	54
Glyma01g43030.1	Glyma09g06630.1	44
Glyma01g43030.1	Glyma09g08680.1	37
Glyma01g43030.1	Glyma09g10910.1	48
Glyma01g43030.1	Glyma09g22270.1	51
Glyma01g43030.1	Glyma20g00450.1	51
Glyma01g43030.1	Glyma20g02520.1	49
Glyma01g43030.1	Glyma20g12270.2	39
Glyma01g43260.1	Glyma05g37250.1	283
Glyma01g43300.1	Glyma05g37210.1	51
Glyma01g43420.1	Glyma05g36980.1	107
Glyma01g43640.1	Glyma03g42540.2	41
Glyma01g43660.1	Glyma09g21080.1	109
Glyma01g44280.1	Glyma07g28530.1	34
Glyma01g44310.1	Glyma02g12310.1	68
Glyma01g44310.1	Glyma02g31300.1	176
Glyma01g44310.1	Glyma03g22710.1	183
Glyma01g44310.1	Glyma06g06190.1	107
Glyma01g44310.1	Glyma07g16190.1	91
Glyma01g44310.1	Glyma09g24460.1	176
Glyma01g44970.1	Glyma02g00900.1	58
Glyma01g44970.1	Glyma02g15070.1	33
Glyma01g44970.1	Glyma02g16080.1	34
Glyma01g44970.1	Glyma02g37850.1	33
Glyma01g44970.1	Glyma03g00980.1	42
Glyma01g44970.1	Glyma03g40090.1	48
Glyma01g44970.1	Glyma03g42090.1	45
Glyma01g44970.1	Glyma04g16850.1	39
Glyma01g44970.1	Glyma06g01070.1	58
Glyma01g44970.1	Glyma09g01620.1	42
Glyma01g44970.1	Glyma20g16560.1	58
Glyma01g44970.1	Glyma20g25080.1	38
Glyma01g45090.1	Glyma03g29180.1	191
Glyma01g45300.1	Glyma06g23200.1	340
Glyma01g45420.1	Glyma02g02440.1	83
Glyma01g45420.1	Glyma02g05910.1	64
Glyma01g45420.1	Glyma02g08430.1	66
Glyma01g45420.1	Glyma02g26430.1	89
Glyma01g45420.1	Glyma02g39310.1	100
Glyma01g45420.1	Glyma02g43490.1	91
Glyma01g45420.1	Glyma03g14920.1	86
Glyma01g45420.1	Glyma04g05850.2	102
Glyma01g45420.1	Glyma04g08090.2	96
Glyma01g45420.1	Glyma04g32460.1	49
Glyma01g45420.1	Glyma04g40390.1	100
Glyma01g45420.1	Glyma05g24870.1	39
Glyma01g45420.1	Glyma05g29330.1	84
Glyma01g45420.1	Glyma05g38250.1	89
Glyma01g45420.1	Glyma06g15480.1	79
Glyma01g45420.1	Glyma06g46650.1	91
Glyma01g45420.1	Glyma07g31810.1	75
Glyma01g45420.1	Glyma08g11250.1	75
Glyma01g45420.1	Glyma08g14940.2	38
Glyma01g45420.1	Glyma08g20980.2	91
Glyma01g45420.1	Glyma08g42710.1	89
Glyma01g45420.1	Glyma20g33540.1	102
Glyma01g45420.1	Glyma20g35770.1	46
Glyma01g45690.1	Glyma04g11340.1	55
Glyma01g45690.1	Glyma08g27130.1	156
Glyma0258s00200.1	Glyma02g14120.1	35
Glyma0258s00200.1	Glyma03g25130.1	54
Glyma0258s00200.1	Glyma05g12810.1	77
Glyma0258s00200.1	Glyma06g37790.1	54
Glyma02g00260.1	Glyma08g44650.1	62
Glyma02g00710.1	Glyma03g17350.1	69
Glyma02g00890.1	Glyma02g15070.1	33
Glyma02g00890.1	Glyma02g16080.1	34
Glyma02g00890.1	Glyma02g37850.1	33
Glyma02g00890.1	Glyma02g42500.1	56
Glyma02g00890.1	Glyma03g00980.1	42
Glyma02g00890.1	Glyma03g27290.1	65
Glyma02g00890.1	Glyma03g40090.1	48
Glyma02g00890.1	Glyma03g42090.1	47
Glyma02g00890.1	Glyma04g16850.1	39
Glyma02g00890.1	Glyma05g02340.1	74
Glyma02g00890.1	Glyma06g01070.1	74
Glyma02g00890.1	Glyma06g44490.1	73
Glyma02g00890.1	Glyma07g11850.1	60
Glyma02g00890.1	Glyma09g01620.1	63
Glyma02g00890.1	Glyma11g07020.1	48
Glyma02g00890.1	Glyma12g09340.1	36
Glyma02g00890.1	Glyma13g19060.1	36
Glyma02g00890.1	Glyma14g33650.1	32
Glyma02g00890.1	Glyma17g10270.1	32
Glyma02g00890.1	Glyma18g06030.1	64
Glyma02g00890.1	Glyma18g44580.1	32
Glyma02g00900.1	Glyma01g35140.1	47
Glyma02g00900.1	Glyma04g40680.1	31
Glyma02g00900.1	Glyma04g42710.1	37
Glyma02g00900.1	Glyma06g14590.1	36
Glyma02g00900.1	Glyma07g33640.1	31
Glyma02g00900.1	Glyma08g42700.3	31
Glyma02g00900.1	Glyma10g30540.1	55
Glyma02g00900.1	Glyma11g37920.3	31
Glyma02g00900.1	Glyma14g04020.1	31
Glyma02g00900.1	Glyma17g11920.1	35
Glyma02g00900.1	Glyma18g06710.1	35
Glyma02g01060.1	Glyma04g05650.2	110
Glyma02g01100.1	Glyma06g20120.1	84
Glyma02g01600.1	Glyma03g37780.1	73
Glyma02g01600.1	Glyma08g45670.1	236
Glyma02g02130.1	Glyma02g06300.1	41
Glyma02g02130.1	Glyma02g10910.1	41
Glyma02g02130.1	Glyma02g12970.1	43
Glyma02g02130.1	Glyma02g15920.3	37
Glyma02g02130.1	Glyma02g36940.1	36
Glyma02g02130.1	Glyma02g47050.1	40
Glyma02g02130.1	Glyma03g01830.1	41
Glyma02g02130.1	Glyma03g03790.1	41
Glyma02g02130.1	Glyma03g13310.1	35
Glyma02g02130.1	Glyma03g28360.1	41
Glyma02g02130.1	Glyma03g38310.1	41
Glyma02g02130.1	Glyma04g00270.1	41
Glyma02g02130.1	Glyma04g12830.1	41
Glyma02g02130.1	Glyma04g34960.2	50
Glyma02g02130.1	Glyma04g39650.1	41
Glyma02g02130.1	Glyma04g40950.1	43
Glyma02g02130.1	Glyma05g04430.1	50
Glyma02g02130.1	Glyma05g22860.1	41
Glyma02g02130.1	Glyma05g29320.1	43
Glyma02g02130.1	Glyma05g37330.1	41
Glyma02g02130.1	Glyma06g20680.1	41
Glyma02g02130.1	Glyma06g35550.2	41
Glyma02g02130.1	Glyma06g42170.1	41
Glyma02g02130.1	Glyma06g47560.1	41
Glyma02g02130.1	Glyma07g04010.1	39
Glyma02g02130.1	Glyma07g04270.1	36
Glyma02g02130.1	Glyma07g04290.1	35
Glyma02g02130.1	Glyma07g10820.1	50
Glyma02g02130.1	Glyma07g39540.1	40
Glyma02g02130.1	Glyma08g04720.1	41
Glyma02g02130.1	Glyma08g07180.1	41
Glyma02g02130.1	Glyma08g10410.1	41
Glyma02g02130.1	Glyma08g16250.1	33
Glyma02g02130.1	Glyma08g20520.1	38
Glyma02g02130.1	Glyma08g39000.1	39
Glyma02g02130.1	Glyma08g39870.2	41
Glyma02g02130.1	Glyma08g42910.1	41
Glyma02g02130.1	Glyma08g43280.1	47
Glyma02g02130.1	Glyma09g06630.1	41
Glyma02g02130.1	Glyma09g08680.1	38
Glyma02g02130.1	Glyma09g10910.1	41
Glyma02g02130.1	Glyma09g22270.1	41
Glyma02g02130.1	Glyma09g29260.1	33
Glyma02g02190.1	Glyma05g03230.1	92
Glyma02g02230.1	Glyma02g02240.1	114
Glyma02g02300.2	Glyma09g17820.1	79
Glyma02g02310.1	Glyma08g40940.1	82
Glyma02g02320.1	Glyma08g40950.1	117
Glyma02g02440.1	Glyma02g10480.1	85
Glyma02g02440.1	Glyma02g16270.1	51
Glyma02g02440.1	Glyma02g27470.1	85
Glyma02g02440.1	Glyma02g44580.1	85
Glyma02g02440.1	Glyma03g29220.1	81
Glyma02g02440.1	Glyma05g03670.1	82
Glyma02g02440.1	Glyma05g09010.1	81
Glyma02g02440.1	Glyma05g28630.1	85
Glyma02g02440.1	Glyma06g07110.1	84
Glyma02g02440.1	Glyma06g09470.2	85
Glyma02g02440.1	Glyma06g12170.1	79
Glyma02g02440.1	Glyma06g12520.1	83
Glyma02g02440.1	Glyma07g06460.1	35
Glyma02g02440.1	Glyma08g24180.1	85
Glyma02g02570.1	Glyma03g23750.1	112
Glyma02g02780.1	Glyma02g25310.1	115
Glyma02g02900.1	Glyma06g12050.1	232
Glyma02g03070.1	Glyma08g39000.1	37
Glyma02g03090.1	Glyma04g03700.1	128
Glyma02g03270.1	Glyma08g32740.1	88
Glyma02g03360.1	Glyma02g13160.1	38
Glyma02g03360.1	Glyma02g17350.1	42
Glyma02g03360.1	Glyma05g34660.1	35
Glyma02g03360.1	Glyma06g03350.1	37
Glyma02g03360.1	Glyma06g47530.1	42
Glyma02g03360.1	Glyma07g07900.1	34
Glyma02g03650.1	Glyma02g03700.1	89
Glyma02g03660.1	Glyma02g03670.1	189
Glyma02g03660.1	Glyma08g40030.1	184
Glyma02g03740.1	Glyma02g06730.1	41
Glyma02g03740.1	Glyma05g24230.3	37
Glyma02g04660.1	Glyma02g42890.1	172
Glyma02g04750.1	Glyma06g33620.1	57
Glyma02g04750.1	Glyma09g18850.1	57
Glyma02g04750.1	Glyma09g23180.1	58
Glyma02g05250.1	Glyma04g32710.1	35
Glyma02g05250.1	Glyma05g30490.2	36
Glyma02g05250.1	Glyma06g44490.1	37
Glyma02g05250.1	Glyma07g34330.1	34
Glyma02g05250.1	Glyma07g34690.2	42
Glyma02g05250.1	Glyma08g03450.1	38
Glyma02g05250.1	Glyma08g13470.1	37
Glyma02g05250.1	Glyma12g31540.1	34
Glyma02g05340.1	Glyma04g00650.1	67
Glyma02g05700.1	Glyma02g05730.1	59
Glyma02g05740.1	Glyma06g43800.1	142
Glyma02g05910.1	Glyma02g10480.1	66
Glyma02g05910.1	Glyma02g27470.1	70
Glyma02g05910.1	Glyma02g44580.1	65
Glyma02g05910.1	Glyma03g00220.1	41
Glyma02g05910.1	Glyma03g29220.1	41
Glyma02g05910.1	Glyma05g03670.1	42
Glyma02g05910.1	Glyma05g09010.1	41
Glyma02g05910.1	Glyma05g28630.1	58
Glyma02g05910.1	Glyma06g07110.1	66
Glyma02g05910.1	Glyma06g09470.2	66
Glyma02g05910.1	Glyma06g12170.1	39
Glyma02g05910.1	Glyma06g12520.1	50
Glyma02g05910.1	Glyma08g24180.1	47
Glyma02g05910.1	Glyma10g01130.1	48
Glyma02g06000.1	Glyma08g36290.1	124
Glyma02g06300.1	Glyma02g10910.1	67
Glyma02g06300.1	Glyma02g12970.1	48
Glyma02g06300.1	Glyma02g15920.3	38
Glyma02g06300.1	Glyma02g36940.1	37
Glyma02g06300.1	Glyma02g47050.1	40
Glyma02g06300.1	Glyma03g01830.1	52
Glyma02g06300.1	Glyma03g03790.1	50
Glyma02g06300.1	Glyma03g13310.1	35
Glyma02g06300.1	Glyma03g28360.1	42
Glyma02g06300.1	Glyma03g38310.1	65
Glyma02g06300.1	Glyma04g00270.1	57
Glyma02g06300.1	Glyma04g12830.1	65
Glyma02g06300.1	Glyma04g34960.2	54
Glyma02g06300.1	Glyma04g39650.1	54
Glyma02g06300.1	Glyma04g40950.1	68
Glyma02g06300.1	Glyma05g04430.1	56
Glyma02g06300.1	Glyma05g22860.1	57
Glyma02g06300.1	Glyma05g29320.1	50
Glyma02g06300.1	Glyma05g37330.1	60
Glyma02g06300.1	Glyma06g20680.1	47
Glyma02g06300.1	Glyma06g35550.2	66
Glyma02g06300.1	Glyma06g42170.1	49
Glyma02g06300.1	Glyma06g47560.1	62
Glyma02g06300.1	Glyma07g04010.1	40
Glyma02g06300.1	Glyma07g04270.1	36
Glyma02g06300.1	Glyma07g04290.1	36
Glyma02g06300.1	Glyma07g10820.1	57
Glyma02g06300.1	Glyma07g39540.1	40
Glyma02g06300.1	Glyma08g04720.1	48
Glyma02g06300.1	Glyma08g07180.1	48
Glyma02g06300.1	Glyma08g10410.1	59
Glyma02g06300.1	Glyma08g16250.1	33
Glyma02g06300.1	Glyma08g20520.1	38
Glyma02g06300.1	Glyma08g39000.1	40
Glyma02g06300.1	Glyma08g39870.2	62
Glyma02g06300.1	Glyma08g42910.1	62
Glyma02g06300.1	Glyma08g43280.1	50
Glyma02g06300.1	Glyma09g06630.1	48
Glyma02g06300.1	Glyma09g08680.1	38
Glyma02g06300.1	Glyma09g10910.1	47
Glyma02g06300.1	Glyma09g22270.1	67
Glyma02g06620.1	Glyma06g23870.1	172
Glyma02g06630.1	Glyma03g05810.1	182
Glyma02g06630.1	Glyma04g03670.1	214
Glyma02g06630.1	Glyma06g04500.1	100
Glyma02g06630.1	Glyma06g23880.1	219
Glyma02g06630.1	Glyma06g38710.1	81
Glyma02g06640.1	Glyma04g03700.1	238
Glyma02g06720.1	Glyma02g48040.1	55
Glyma02g06720.1	Glyma08g27770.1	43
Glyma02g06730.1	Glyma03g22230.1	41
Glyma02g06730.1	Glyma04g11950.1	33
Glyma02g06730.1	Glyma06g34340.1	33
Glyma02g06730.1	Glyma06g43760.1	39
Glyma02g06730.1	Glyma07g05820.1	38
Glyma02g06730.1	Glyma08g10430.1	33
Glyma02g06730.1	Glyma08g19490.1	39
Glyma02g06730.1	Glyma08g27010.1	37
Glyma02g06730.1	Glyma09g22600.1	34
[truncated: 23,223 more rows]
