# Supplementary material for: Prediction and identification of natural antisense transcripts and their small RNAs in soybean (Glycine max)
Source: BMC Genomics. 2013 Apr 24;14:280. doi: 10.1186/1471-2164-14-280 (PMC3643859; doi:10.1186/1471-2164-14-280)
Supplement: Additional file 3 — Identification of NATs in soybean. The transcripts were amplified by RT-PCR and sequenced. The overlapping regions are shown at the location of the transcript sequence. [file 1471-2164-14-280-S3.xls]

## Sheet: Sheet1
sense transcript	overlapping region	antisense transcript	overlapping region
Glyma01g09920.1	209-349	Glyma14g38200.1	304-445
	205-344	Glyma05g28630.1	7-146
	214-352	Glyma02g27470.1	103-241
	210-330	Glyma08g24180.1	263-383
	205-305	Glyma09g09790.2	1-101
Glyma02g27470.1	103-241	Glyma01g09920.1	214-352
	116-241	Glyma08g42710.1	6-131
	104-241	Glyma04g05850.1	213-350
Glyma02g03660.1	58-162	Glyma02g03670.1	1-105
Glyma02g03670.1	1-105	Glyma02g03660.1	58-162
Glyma02g34100.1	1-167	Glyma14g13230.1-1	99-265
Glyma04g05850.1	188-343	Glyma05g28630.1	7-162
	208-348	Glyma14g38200.1	305-445
	213-350	Glyma02g27470.1	104-241
	209-324	Glyma08g24180.1	268-383
	200-304	Glyma09g09790.2	1-105
Glyma05g28630.1	7-146	Glyma01g09920.1	205-344
	7-162	Glyma04g05850.1	188-343
	12-142	Glyma08g42710.1	1-131
Glyma08g24180.1	263-383	Glyma01g09920.1	210-330
	263-383	Glyma08g42710.1	2-122
	268-383	Glyma04g05850.1	209-324
Glyma08g42710.1	1-131	Glyma14g38200.1	315-445
	2-122	Glyma08g24180.1	263-383
	6-131	Glyma02g27470.1	116-241
	1-131	Glyma05g28630.1	12-142
	1-97	Glyma09g09790.2	1-97
Glyma09g09790.2	1-101	Glyma01g09920.1	205-305
	1-105	Glyma04g05850.1	200-304
	1-97	Glyma08g42710.1	1-97
Glyma10g23170.1	3-274	Glyma14g13230.1-1	1-272
Glyma14g13230.1-1	99-265	Glyma02g34100.1	1-167
	2-162	Glyma18g16420.1	1-161
	56-169	Glyma14g22790.1	2-115
	1-272	Glyma10g23170.1	3-274
Glyma14g13230.1-2	28-213	Glyma20g06230.1	2-184
Glyma14g22790.1	2-115	Glyma14g13230.1-1	56-169
Glyma14g38200.1	305-445	Glyma01g09920.1	209-349
	305-445	Glyma04g05850.1	208-348
	315-445	Glyma08g42710.1	1-131
Glyma18g16420.1	1-161	Glyma14g13230.1-1	2-162
Glyma20g06230.1	2-184	Glyma14g13230.1-2	28-213
