# Supplementary material for: Prediction and identification of natural antisense transcripts and their small RNAs in soybean (Glycine max)
Source: BMC Genomics. 2013 Apr 24;14:280. doi: 10.1186/1471-2164-14-280 (PMC3643859; doi:10.1186/1471-2164-14-280)
Supplement: Additional file 4 — The small RNAs and degradome cDNAs of NATs. Unique and total small RNAs and unique and total degradome cDNAs are shown. [file 1471-2164-14-280-S4.xls]

## Sheet: Sheet1
NAT				Small RNAs						cDNA Signatures
Gene 1	Gene 2	Overlap Length (bp)	Type	Total		Gene 1		Gene 2		Total		Gene 1		Gene 2
				# of Unique	Total Counts	# of Unique	Total Counts	# of Unique	Total Counts	# of Unique	Total Counts	# of Unique	Total Counts	# of Unique	Total Counts
Glyma01g04350.1	Glyma01g04360.1	877	Cis-NAT	2	2	1	1	1	1	50	307	49	300	1	7
Glyma01g09160.1	Glyma01g09170.1	473	Cis-NAT	2	2	2	2	0	0	1	2	1	2	0	0
Glyma01g43650.1	Glyma01g43660.1	419	Cis-NAT	1	1	1	1	0	0	3	6	1	2	2	4
Glyma01g45290.1	Glyma01g45300.1	793	Cis-NAT	1	1	1	1	0	0	28	170	23	125	5	45
Glyma02g00400.1	Glyma02g00410.1	365	Cis-NAT	5	5	3	3	2	2	2	4	2	4	0	0
Glyma02g06340.1	Glyma02g06350.2	541	Cis-NAT	1	1	1	1	0	0	90	475	66	396	24	79
Glyma02g06620.1	Glyma02g06630.1	319	Cis-NAT	3	5	0	0	3	5	0	0	0	0	0	0
Glyma02g14310.1	Glyma02g14320.1	707	Cis-NAT	1	1	0	0	1	1	4	34	0	0	4	34
Glyma02g29120.1	Glyma02g29130.1	126	Cis-NAT	1	1	0	0	1	1	1	2	0	0	1	2
Glyma02g37420.1	Glyma02g37430.1	445	Cis-NAT	2	2	2	2	0	0	0	0	0	0	0	0
Glyma02g38600.1	Glyma02g38610.1	1621	Cis-NAT	5	5	4	4	1	1	6	18	1	2	5	16
Glyma02g42320.1	Glyma02g42330.1	712	Cis-NAT	2	2	2	2	0	0	123	1050	0	0	123	1050
Glyma02g44760.1	Glyma02g44770.1	256	Cis-NAT	1	1	1	1	0	0	2	5	1	2	1	3
Glyma03g02590.1	Glyma03g02600.1	1160	Cis-NAT	1	1	1	1	0	0	19	52	19	52	0	0
Glyma03g03520.1	Glyma03g03530.1	890	Cis-NAT	5	5	3	3	2	2	413	8370	410	8359	3	11
Glyma03g05990.1	Glyma03g06000.1	130	Cis-NAT	1	1	1	1	0	0	0	0	0	0	0	0
Glyma03g07560.1	Glyma03g07570.1	1142	Cis-NAT	1	1	1	1	0	0	9	32	4	15	5	17
Glyma03g08280.1	Glyma03g08290.1	555	Cis-NAT	5	5	3	3	2	2	207	1920	207	1920	0	0
Glyma03g22390.1	Glyma03g22400.1	276	Cis-NAT	17	19	8	10	9	9	0	0	0	0	0	0
Glyma03g27770.2	Glyma03g27780.1	586	Cis-NAT	2	2	1	1	1	1	55	185	55	185	0	0
Glyma03g37780.1	Glyma03g37790.1	649	Cis-NAT	2	2	0	0	2	2	21	82	0	0	21	82
Glyma03g39970.1	Glyma03g39980.1	1030	Cis-NAT	2	2	1	1	1	1	1	2	1	2	0	0
Glyma03g40250.2	Glyma03g40260.2	705	Cis-NAT	1	1	0	0	1	1	258	2728	216	2551	42	177
Glyma04g00290.1	Glyma04g00300.1	344	Cis-NAT	1	1	0	0	1	1	8	20	0	0	8	20
Glyma04g00650.1	Glyma04g00660.1	359	Cis-NAT	1	1	0	0	1	1	22	111	0	0	22	111
Glyma04g01930.1	Glyma04g01940.1	111	Cis-NAT	1	1	1	1	0	0	0	0	0	0	0	0
Glyma04g04080.1	Glyma04g04090.1	423	Cis-NAT	1	1	1	1	0	0	0	0	0	0	0	0
Glyma04g06500.1	Glyma04g06510.1	100	Cis-NAT	8	8	5	5	3	3	1	4	1	4	0	0
Glyma04g08000.1	Glyma04g08010.1	421	Cis-NAT	1	1	1	1	0	0	0	0	0	0	0	0
Glyma04g36470.1	Glyma04g36480.1	831	Cis-NAT	1	1	0	0	1	1	173	1099	123	827	50	272
Glyma04g42070.1	Glyma04g42080.1	1695	Cis-NAT	3	3	2	2	1	1	74	388	49	317	25	71
Glyma05g23230.1	Glyma05g23240.1	323	Cis-NAT	1	1	1	1	0	0	207	2447	207	2447	0	0
Glyma05g27180.1	Glyma05g27190.1	312	Cis-NAT	3	4	3	4	0	0	3	6	0	0	3	6
Glyma05g36970.1	Glyma05g36980.1	1413	Cis-NAT	2	2	1	1	1	1	116	484	53	198	63	286
Glyma05g37240.1	Glyma05g37250.1	420	Cis-NAT	1	1	1	1	0	0	1	2	1	2	0	0
Glyma05g38300.1	Glyma05g38310.1	279	Cis-NAT	1	1	0	0	1	1	0	0	0	0	0	0
Glyma06g05530.1	Glyma06g05540.1	927	Cis-NAT	1	1	1	1	0	0	22	53	21	51	1	2
Glyma06g06700.1	Glyma06g06710.1	606	Cis-NAT	2	2	1	1	1	1	54	171	54	171	0	0
Glyma06g09300.1	Glyma06g09310.6	2522	Cis-NAT	1	1	0	0	1	1	142	557	0	0	142	557
Glyma06g12710.1	Glyma06g12720.2	1689	Cis-NAT	4	4	2	2	2	2	89	432	34	100	55	332
Glyma06g20120.1	Glyma06g20130.1	157	Cis-NAT	1	1	0	0	1	1	0	0	0	0	0	0
Glyma06g39320.1	Glyma06g39330.1	86	Cis-NAT	1	1	0	0	1	1	0	0	0	0	0	0
Glyma06g45050.1	Glyma06g45060.1	766	Cis-NAT	10	10	9	9	1	1	205	1206	205	1206	0	0
Glyma07g00900.2	Glyma07g00910.1	935	Cis-NAT	3	3	2	2	1	1	226	1330	226	1330	0	0
Glyma07g02420.1	Glyma07g02430.2	948	Cis-NAT	2	2	2	2	0	0	151	922	149	918	2	4
Glyma07g03110.1	Glyma07g03120.1	137	Cis-NAT	1	1	0	0	1	1	0	0	0	0	0	0
Glyma07g08920.1	Glyma07g08930.1	114	Cis-NAT	1	1	0	0	1	1	0	0	0	0	0	0
Glyma07g09050.1	Glyma07g09060.1	454	Cis-NAT	2	2	1	1	1	1	0	0	0	0	0	0
Glyma07g11090.1	Glyma07g11100.1	172	Cis-NAT	1	1	0	0	1	1	0	0	0	0	0	0
Glyma07g19850.1	Glyma07g19860.1	533	Cis-NAT	1	1	1	1	0	0	0	0	0	0	0	0
Glyma07g30300.1	Glyma07g30310.1	317	Cis-NAT	2	2	2	2	0	0	4	28	3	11	1	17
Glyma07g32330.1	Glyma07g32340.1	1072	Cis-NAT	7	8	6	7	1	1	10	22	10	22	0	0
Glyma07g35500.2	Glyma07g35510.1	324	Cis-NAT	1	1	0	0	1	1	100	708	2	5	98	703
Glyma07g38860.1	Glyma07g38870.1	570	Cis-NAT	1	1	0	0	1	1	16	76	16	76	0	0
Glyma08g01140.1	Glyma08g01160.1	1932	Cis-NAT	1	1	0	0	1	1	102	485	95	456	7	29
Glyma08g04390.1	Glyma08g04400.1	539	Cis-NAT	4	4	1	1	3	3	0	0	0	0	0	0
Glyma08g14660.1	Glyma08g14670.3	279	Cis-NAT	2	2	0	0	2	2	4	9	0	0	4	9
Glyma08g21220.1	Glyma08g21230.1	83	Cis-NAT	1	1	1	1	0	0	0	0	0	0	0	0
Glyma08g24760.1	Glyma08g24770.1	544	Cis-NAT	4	4	4	4	0	0	433	29462	430	29454	3	8
Glyma08g26140.1	Glyma08g26150.2	479	Cis-NAT	5	5	0	0	5	5	11	30	0	0	11	30
Glyma08g27460.1	Glyma08g27470.1	308	Cis-NAT	4	4	3	3	1	1	3	36	3	36	0	0
Glyma09g06420.1	Glyma09g06430.1	159	Cis-NAT	2	2	0	0	2	2	1	3	0	0	1	3
Glyma09g12250.1	Glyma09g12260.1	1066	Cis-NAT	1	1	0	0	1	1	25	99	2	4	23	95
Glyma09g13570.1	Glyma09g13580.1	215	Cis-NAT	1	1	1	1	0	0	2	5	2	5	0	0
Glyma09g27820.1	Glyma09g27830.1	171	Cis-NAT	1	1	0	0	1	1	0	0	0	0	0	0
Glyma09g28310.1	Glyma09g28320.1	900	Cis-NAT	4	4	4	4	0	0	295	5370	295	5370	0	0
Glyma09g34830.1	Glyma09g34840.1	715	Cis-NAT	1	1	0	0	1	1	11	31	5	13	6	18
Glyma09g36230.1	Glyma09g36240.1	354	Cis-NAT	1	1	1	1	0	0	2	4	2	4	0	0
Glyma10g01820.1	Glyma10g01830.1	208	Cis-NAT	1	1	1	1	0	0	1	2	0	0	1	2
Glyma10g23440.1	Glyma10g23450.1	1469	Cis-NAT	2	2	0	0	2	2	207	1228	197	1106	10	122
Glyma10g28270.1	Glyma10g28280.1	508	Cis-NAT	1	1	0	0	1	1	18	43	18	43	0	0
Glyma10g30110.1	Glyma10g30120.1	1066	Cis-NAT	2	2	1	1	1	1	163	1059	161	1040	3	22
Glyma10g30940.1	Glyma10g30950.1	212	Cis-NAT	2	2	2	2	0	0	12	30	12	30	0	0
Glyma10g37670.1	Glyma10g37680.1	292	Cis-NAT	1	1	0	0	1	1	1	2	0	0	1	2
Glyma11g05470.1	Glyma11g05480.1	309	Cis-NAT	4	7	0	0	4	7	12	39	12	39	0	0
Glyma11g07270.1	Glyma11g07280.1	2808	Cis-NAT	8	8	7	7	1	1	610	4762	608	4758	2	4
Glyma11g07950.1	Glyma11g07960.1	228	Cis-NAT	1	1	0	0	1	1	0	0	0	0	0	0
Glyma11g10440.1	Glyma11g10450.1	353	Cis-NAT	2	2	0	0	2	2	6	19	3	7	3	12
Glyma11g11290.1	Glyma11g11300.1	432	Cis-NAT	2	2	2	2	0	0	65	431	65	431	0	0
Glyma11g13580.1	Glyma11g13590.1	421	Cis-NAT	2	2	2	2	0	0	0	0	0	0	0	0
Glyma11g14420.2	Glyma11g14430.1	552	Cis-NAT	2	2	1	1	1	1	0	0	0	0	0	0
Glyma11g15340.1	Glyma11g15350.1	270	Cis-NAT	1	1	1	1	0	0	0	0	0	0	0	0
Glyma11g18520.1	Glyma11g18530.1	214	Cis-NAT	1	1	0	0	1	1	0	0	0	0	0	0
Glyma11g21610.1	Glyma11g21620.1	245	Cis-NAT	2	2	2	2	0	0	96	510	96	510	0	0
Glyma11g24370.1	Glyma11g24380.1	156	Cis-NAT	1	1	0	0	1	1	0	0	0	0	0	0
Glyma11g30060.1	Glyma11g30070.1	392	Cis-NAT	244	933	65	171	179	762	87	1378	18	95	69	1283
Glyma11g32920.1	Glyma11g32930.1	406	Cis-NAT	1	1	0	0	1	1	6	30	0	0	6	30
Glyma11g35040.1	Glyma11g35050.1	222	Cis-NAT	4	4	1	1	3	3	10	28	0	0	10	28
Glyma11g35410.1	Glyma11g35420.1	199	Cis-NAT	1	1	1	1	0	0	0	0	0	0	0	0
Glyma12g00390.2	Glyma12g00400.1	545	Cis-NAT	2	2	2	2	0	0	19	67	18	54	1	13
Glyma12g13310.1	Glyma12g13320.1	449	Cis-NAT	1	1	0	0	1	1	3	6	0	0	3	6
Glyma12g14870.1	Glyma12g14880.1	81	Cis-NAT	1	1	0	0	1	1	0	0	0	0	0	0
Glyma12g23420.1	Glyma12g23430.1	131	Cis-NAT	2	2	2	2	0	0	0	0	0	0	0	0
Glyma12g29860.1	Glyma12g29870.1	108	Cis-NAT	1	1	0	0	1	1	0	0	0	0	0	0
Glyma12g31700.1	Glyma12g31710.1	819	Cis-NAT	1	1	1	1	0	0	85	341	85	341	0	0
Glyma12g32590.1	Glyma12g32600.1	490	Cis-NAT	1	1	1	1	0	0	0	0	0	0	0	0
Glyma12g34910.1	Glyma12g34920.1	579	Cis-NAT	2	2	2	2	0	0	0	0	0	0	0	0
Glyma12g37060.2	Glyma12g37070.1	1816	Cis-NAT	1	1	0	0	1	1	125	662	21	52	104	610
Glyma13g05620.1	Glyma13g05630.1	669	Cis-NAT	5	5	0	0	5	5	45	120	0	0	45	120
Glyma13g11090.1	Glyma13g11100.2	747	Cis-NAT	1	1	1	1	0	0	5	10	5	10	0	0
Glyma13g11820.1	Glyma13g11830.1	428	Cis-NAT	1285	7731	27	48	1258	7683	130	1549	1	2	129	1547
Glyma13g11820.1	Glyma13g11840.1	593	Cis-NAT	2320	14142	55	103	2265	14039	169	1627	1	2	168	1625
Glyma13g11820.1	Glyma13g11870.1	193	Cis-NAT	955	6052	26	175	929	5877	59	320	0	0	59	320
Glyma13g11940.1	Glyma13g11950.1	147	Cis-NAT	724	4350	109	344	615	4006	27	149	0	0	27	149
Glyma13g11940.1	Glyma13g11960.1	118	Cis-NAT	509	3734	3	3	506	3731	21	124	0	0	21	124
Glyma13g11940.1	Glyma13g11970.1	542	Cis-NAT	1864	23004	84	189	1780	22815	165	1912	1	2	164	1910
Glyma13g12070.1	Glyma13g12080.1	192	Cis-NAT	790	4661	21	168	769	4493	59	320	0	0	59	320
Glyma13g13260.1	Glyma13g13270.1	398	Cis-NAT	2	2	2	2	0	0	0	0	0	0	0	0
Glyma13g21700.1	Glyma13g21710.1	467	Cis-NAT	1	1	0	0	1	1	0	0	0	0	0	0
Glyma13g21780.1	Glyma13g21790.1	355	Cis-NAT	28	30	10	10	18	20	0	0	0	0	0	0
Glyma13g25290.1	Glyma13g25300.1	1230	Cis-NAT	9	9	4	4	5	5	38	132	38	132	0	0
Glyma13g30260.1	Glyma13g30270.1	288	Cis-NAT	5	8	1	1	4	7	6	18	5	16	1	2
Glyma13g34520.1	Glyma13g34530.1	698	Cis-NAT	3	4	3	4	0	0	108	508	108	508	0	0
Glyma13g36500.1	Glyma13g36510.1	1539	Cis-NAT	3	3	2	2	1	1	3	8	3	8	0	0
Glyma13g42140.1	Glyma13g42150.1	747	Cis-NAT	1	1	1	1	0	0	35	302	6	18	29	284
Glyma13g44330.1	Glyma13g44340.1	89	Cis-NAT	1	1	1	1	0	0	7	16	1	3	6	13
Glyma14g00580.1	Glyma14g00590.2	752	Cis-NAT	1	1	0	0	1	1	121	603	1	3	120	600
Glyma14g03050.1	Glyma14g03060.1	120	Cis-NAT	7	7	6	6	1	1	0	0	0	0	0	0
Glyma14g03670.1	Glyma14g03680.1	592	Cis-NAT	3	3	3	3	0	0	2	6	0	0	2	6
Glyma14g03690.1	Glyma14g03700.1	328	Cis-NAT	7	7	5	5	2	2	3	8	0	0	3	8
Glyma14g14480.1	Glyma14g14490.1	100	Cis-NAT	1	1	0	0	1	1	0	0	0	0	0	0
Glyma15g00620.1	Glyma15g00630.1	250	Cis-NAT	4	4	3	3	1	1	2	4	1	2	1	2
Glyma15g03240.2	Glyma15g03250.1	750	Cis-NAT	1	1	0	0	1	1	51	615	47	602	4	13
Glyma15g04610.1	Glyma15g04620.2	490	Cis-NAT	1	1	1	1	0	0	16	43	4	12	12	31
Glyma15g06490.1	Glyma15g06500.1	156	Cis-NAT	26	125	0	0	26	125	2	4	1	2	1	2
Glyma15g07870.1	Glyma15g07880.1	692	Cis-NAT	1	1	1	1	0	0	5	10	5	10	0	0
Glyma15g17990.1	Glyma15g18000.1	125	Cis-NAT	1	1	1	1	0	0	0	0	0	0	0	0
Glyma15g21020.1	Glyma15g21030.1	146	Cis-NAT	1	1	1	1	0	0	6	19	6	19	0	0
Glyma15g37470.1	Glyma15g37480.1	764	Cis-NAT	15	16	8	9	7	7	119	491	16	43	103	448
Glyma15g39390.1	Glyma15g39400.1	476	Cis-NAT	1	1	1	1	0	0	0	0	0	0	0	0
Glyma15g40010.1	Glyma15g40020.1	78	Cis-NAT	1	1	0	0	1	1	0	0	0	0	0	0
Glyma15g41180.1	Glyma15g41190.1	213	Cis-NAT	1	1	1	1	0	0	0	0	0	0	0	0
Glyma15g42900.1	Glyma15g42910.1	209	Cis-NAT	1	1	1	1	0	0	35	212	35	212	0	0
Glyma16g02050.1	Glyma16g02060.1	411	Cis-NAT	14	17	12	15	2	2	4	18	3	15	1	3
Glyma16g03670.1	Glyma16g03680.1	1506	Cis-NAT	1	1	1	1	0	0	97	303	69	218	28	85
Glyma16g03900.1	Glyma16g03910.1	1124	Cis-NAT	1	1	1	1	0	0	1	2	0	0	1	2
Glyma16g06570.1	Glyma16g06580.1	463	Cis-NAT	6	10	5	9	1	1	0	0	0	0	0	0
Glyma16g23800.1	Glyma16g23810.1	162	Cis-NAT	1	1	1	1	0	0	0	0	0	0	0	0
Glyma16g25500.2	Glyma16g25510.1	357	Cis-NAT	3	3	3	3	0	0	11	48	11	48	0	0
Glyma16g28250.1	Glyma16g28260.1	477	Cis-NAT	1	1	0	0	1	1	0	0	0	0	0	0
Glyma16g29340.1	Glyma16g29350.1	323	Cis-NAT	1	1	1	1	0	0	30	83	30	83	0	0
Glyma16g29810.1	Glyma16g29820.1	328	Cis-NAT	2	2	1	1	1	1	0	0	0	0	0	0
Glyma17g03120.1	Glyma17g03130.1	932	Cis-NAT	1	1	0	0	1	1	87	355	71	304	16	51
Glyma17g06020.1	Glyma17g06030.1	1202	Cis-NAT	1	1	1	1	0	0	164	1039	62	393	102	646
Glyma17g07720.1	Glyma17g07730.1	571	Cis-NAT	1	1	1	1	0	0	70	446	69	444	1	2
Glyma17g13180.1	Glyma17g13190.1	537	Cis-NAT	1	1	0	0	1	1	36	106	4	12	32	94
Glyma17g18520.1	Glyma17g18530.1	313	Cis-NAT	2	2	2	2	0	0	0	0	0	0	0	0
Glyma17g23070.1	Glyma17g23080.1	135	Cis-NAT	1	1	1	1	0	0	0	0	0	0	0	0
Glyma17g23860.1	Glyma17g23870.1	174	Cis-NAT	18	21	0	0	18	21	58	2802	1	2	57	2800
Glyma17g29550.1	Glyma17g29560.1	127	Cis-NAT	1	1	1	1	0	0	0	0	0	0	0	0
Glyma17g31970.1	Glyma17g31980.1	129	Cis-NAT	1	1	0	0	1	1	0	0	0	0	0	0
Glyma17g33130.1	Glyma17g33140.2	1341	Cis-NAT	1	1	0	0	1	1	21	212	13	73	8	139
Glyma17g36400.1	Glyma17g36410.1	677	Cis-NAT	1	1	1	1	0	0	0	0	0	0	0	0
Glyma18g03310.1	Glyma18g03320.1	195	Cis-NAT	1	1	1	1	0	0	2	6	2	6	0	0
Glyma18g08130.1	Glyma18g08140.1	439	Cis-NAT	1	1	1	1	0	0	3	9	2	6	1	3
Glyma18g09360.1	Glyma18g09370.1	161	Cis-NAT	1	1	0	0	1	1	0	0	0	0	0	0
Glyma18g11960.1	Glyma18g11970.1	1190	Cis-NAT	1	1	1	1	0	0	13	30	13	30	0	0
Glyma18g42670.1	Glyma18g42680.1	190	Cis-NAT	1	1	1	1	0	0	0	0	0	0	0	0
Glyma18g47020.1	Glyma18g47030.1	491	Cis-NAT	1	1	1	1	0	0	14	47	12	35	2	12
Glyma19g03030.1	Glyma19g03040.1	1492	Cis-NAT	5	5	0	0	5	5	223	1644	2	4	221	1640
Glyma19g30730.1	Glyma19g30740.1	222	Cis-NAT	1	1	1	1	0	0	0	0	0	0	0	0
Glyma19g34520.1	Glyma19g34530.1	675	Cis-NAT	1	1	1	1	0	0	0	0	0	0	0	0
Glyma19g35560.1	Glyma19g35570.1	941	Cis-NAT	13	15	13	15	0	0	659	20076	659	20076	0	0
Glyma19g37230.2	Glyma19g37240.1	1110	Cis-NAT	2	2	2	2	0	0	125	495	120	485	5	10
Glyma19g37430.1	Glyma19g37440.1	259	Cis-NAT	1	1	1	1	0	0	0	0	0	0	0	0
Glyma19g41040.1	Glyma19g41050.1	351	Cis-NAT	1	1	0	0	1	1	112	643	0	0	112	643
Glyma19g45060.1	Glyma19g45070.1	213	Cis-NAT	1	1	1	1	0	0	0	0	0	0	0	0
Glyma20g02570.1	Glyma20g02580.1	1479	Cis-NAT	1	1	1	1	0	0	169	926	145	846	24	80
Glyma20g02980.1	Glyma20g02990.1	1171	Cis-NAT	1	1	1	1	0	0	130	779	125	594	5	185
Glyma20g10810.1	Glyma20g10820.1	200	Cis-NAT	1	1	0	0	1	1	75	448	0	0	75	448
Glyma20g14250.1	Glyma20g14260.1	168	Cis-NAT	1	1	1	1	0	0	0	0	0	0	0	0
Glyma20g17280.1	Glyma20g17290.1	420	Cis-NAT	1	1	0	0	1	1	1	4	1	4	0	0
Glyma20g25810.1	Glyma20g25820.1	163	Cis-NAT	1	1	1	1	0	0	0	0	0	0	0	0
Glyma20g27940.1	Glyma20g27950.1	791	Cis-NAT	7	7	1	1	6	6	476	79814	1	22	475	79792
Glyma20g35210.1	Glyma20g35220.1	1325	Cis-NAT	1	1	0	0	1	1	4	12	2	4	2	8
Glyma20g35360.1	Glyma20g35370.1	442	Cis-NAT	2	2	0	0	2	2	31	103	0	0	31	103
Glyma20g36880.1	Glyma20g36890.1	571	Cis-NAT	3	3	2	2	1	1	171	1716	171	1716	0	0
Glyma20g38100.1	Glyma20g38110.1	458	Cis-NAT	1	1	1	1	0	0	181	2006	179	1999	2	7
Glyma20g39280.1	Glyma20g39290.1	94	Cis-NAT	2	2	0	0	2	2	0	0	0	0	0	0
Glyma0021s00410.1	Glyma05g32190.1	289	Trans-NAT	3	3	3	3	0	0	65	1833	65	1833	0	0
Glyma0021s00660.1	Glyma02g18020.1	160	Trans-NAT	2	3	1	1	1	2	1	4	0	0	1	4
Glyma0021s00660.1	Glyma04g28220.1	216	Trans-NAT	1	1	1	1	0	0	0	0	0	0	0	0
Glyma0021s00660.1	Glyma05g13530.1	212	Trans-NAT	9	9	4	4	5	5	6	41	3	9	3	32
Glyma0021s00660.1	Glyma06g26160.1	153	Trans-NAT	37	41	17	18	20	23	0	0	0	0	0	0
Glyma0021s00660.1	Glyma08g34060.1	153	Trans-NAT	8	8	1	1	7	7	0	0	0	0	0	0
Glyma0021s00660.1	Glyma09g13850.1	231	Trans-NAT	19	20	10	11	9	9	4	16	3	9	1	7
Glyma0021s00660.1	Glyma09g23000.1	434	Trans-NAT	8	8	6	6	2	2	1	4	0	0	1	4
Glyma0022s00460.1	Glyma01g10810.1	86	Trans-NAT	48	150	1	1	47	149	0	0	0	0	0	0
Glyma0022s00460.1	Glyma09g23000.1	129	Trans-NAT	5	6	3	3	2	3	0	0	0	0	0	0
Glyma0022s00460.1	Glyma20g10330.1	98	Trans-NAT	17	22	0	0	17	22	0	0	0	0	0	0
Glyma0023s00200.1	Glyma01g28470.1	113	Trans-NAT	6	7	0	0	6	7	1	3	0	0	1	3
Glyma0023s00200.1	Glyma03g09120.1	123	Trans-NAT	30	43	22	30	8	13	0	0	0	0	0	0
Glyma0023s00200.1	Glyma07g23240.1	82	Trans-NAT	12	20	8	15	4	5	0	0	0	0	0	0
Glyma0023s00830.1	Glyma02g18020.1	94	Trans-NAT	1	2	0	0	1	2	0	0	0	0	0	0
Glyma0023s00830.1	Glyma04g28220.1	79	Trans-NAT	1	1	0	0	1	1	0	0	0	0	0	0
Glyma0023s00830.1	Glyma06g26160.1	90	Trans-NAT	25	28	13	14	12	14	0	0	0	0	0	0
Glyma0023s00830.1	Glyma08g34060.1	132	Trans-NAT	26	27	14	15	12	12	0	0	0	0	0	0
Glyma0023s00830.1	Glyma09g13850.1	139	Trans-NAT	37	40	14	15	23	25	0	0	0	0	0	0
Glyma0023s00830.1	Glyma09g23000.1	254	Trans-NAT	3	3	2	2	1	1	1	7	1	7	0	0
Glyma0025s00210.1	Glyma01g10910.1	134	Trans-NAT	6	9	1	2	5	7	0	0	0	0	0	0
Glyma0025s00210.1	Glyma01g16390.1	78	Trans-NAT	11	12	1	1	10	11	1	2	0	0	1	2
Glyma0025s00210.1	Glyma02g26400.1	427	Trans-NAT	50	60	18	23	32	37	43	319	41	313	2	6
Glyma0025s00210.1	Glyma02g29050.1	262	Trans-NAT	10	10	8	8	2	2	6	21	5	19	1	2
Glyma0025s00210.1	Glyma03g10310.1	226	Trans-NAT	16	22	3	4	13	18	2	4	2	4	0	0
Glyma0025s00210.1	Glyma03g13560.1	102	Trans-NAT	14	15	9	9	5	6	1	2	0	0	1	2
Glyma0025s00210.1	Glyma03g15570.1	104	Trans-NAT	9	9	9	9	0	0	2	4	0	0	2	4
Glyma0025s00210.1	Glyma04g14210.1	85	Trans-NAT	9	9	7	7	2	2	0	0	0	0	0	0
Glyma0025s00210.1	Glyma04g26220.1	482	Trans-NAT	44	54	17	22	27	32	44	327	42	315	2	12
Glyma0025s00210.1	Glyma06g32780.1	86	Trans-NAT	8	8	7	7	1	1	0	0	0	0	0	0
Glyma0025s00210.1	Glyma07g21050.1	127	Trans-NAT	14	14	10	10	4	4	0	0	0	0	0	0
Glyma0025s00210.1	Glyma09g11390.1	103	Trans-NAT	10	10	9	9	1	1	0	0	0	0	0	0
Glyma0025s00210.1	Glyma09g13800.1	101	Trans-NAT	10	10	10	10	0	0	0	0	0	0	0	0
Glyma0025s00210.1	Glyma20g16870.1	116	Trans-NAT	14	22	1	2	13	20	0	0	0	0	0	0
Glyma0042s00430.1	Glyma01g12950.1	78	Trans-NAT	9	10	8	9	1	1	2	6	2	6	0	0
Glyma0042s00430.1	Glyma03g14590.1	78	Trans-NAT	2	2	2	2	0	0	3	9	2	6	1	3
Glyma0057s00240.1	Glyma01g28970.1	94	Trans-NAT	17	20	10	13	7	7	1	3	1	3	0	0
Glyma0057s00240.1	Glyma08g37710.1	112	Trans-NAT	13	16	10	13	3	3	1	3	1	3	0	0
Glyma0057s00240.1	Glyma08g37820.1	97	Trans-NAT	20	25	10	13	10	12	0	0	0	0	0	0
Glyma0060s00240.1	Glyma06g38920.1	82	Trans-NAT	1	1	0	0	1	1	0	0	0	0	0	0
Glyma0060s00260.1	Glyma06g39320.1	79	Trans-NAT	1	1	1	1	0	0	0	0	0	0	0	0
Glyma0060s00350.1	Glyma06g39320.1	85	Trans-NAT	1	1	1	1	0	0	0	0	0	0	0	0
Glyma0060s00370.1	Glyma06g39320.1	85	Trans-NAT	1	1	1	1	0	0	0	0	0	0	0	0
Glyma0071s00200.1	Glyma20g10330.1	80	Trans-NAT	2	2	2	2	0	0	0	0	0	0	0	0
Glyma0080s00230.1	Glyma20g10330.1	74	Trans-NAT	2	2	2	2	0	0	0	0	0	0	0	0
Glyma0091s00200.1	Glyma01g19190.1	97	Trans-NAT	2	2	1	1	1	1	1	2	0	0	1	2
Glyma0091s00200.1	Glyma04g30590.1	100	Trans-NAT	3	3	1	1	2	2	0	0	0	0	0	0
Glyma0092s00230.1	Glyma03g01520.1	246	Trans-NAT	4	4	2	2	2	2	3	36	3	36	0	0
Glyma0092s00230.1	Glyma08g26590.1	89	Trans-NAT	1	1	1	1	0	0	2	6	2	6	0	0
Glyma0092s00230.1	Glyma08g27470.1	305	Trans-NAT	4	4	3	3	1	1	5	42	5	42	0	0
Glyma0092s00230.1	Glyma09g06420.1	144	Trans-NAT	3	3	3	3	0	0	5	42	5	42	0	0
Glyma0095s00250.1	Glyma02g26400.1	95	Trans-NAT	6	10	0	0	6	10	0	0	0	0	0	0
Glyma0095s00250.1	Glyma03g10310.1	102	Trans-NAT	10	15	0	0	10	15	0	0	0	0	0	0
Glyma0095s00250.1	Glyma04g26220.1	95	Trans-NAT	6	10	0	0	6	10	0	0	0	0	0	0
Glyma0095s00250.1	Glyma20g16870.1	96	Trans-NAT	8	12	0	0	8	12	0	0	0	0	0	0
Glyma0101s00250.1	Glyma01g09430.1	109	Trans-NAT	15	16	14	15	1	1	1	2	0	0	1	2
Glyma0101s00250.1	Glyma03g13310.1	97	Trans-NAT	10	10	10	10	0	0	0	0	0	0	0	0
Glyma0101s00250.1	Glyma04g26780.1	116	Trans-NAT	15	16	15	16	0	0	0	0	0	0	0	0
Glyma0101s00250.1	Glyma09g23660.1	117	Trans-NAT	20	21	16	17	4	4	1	2	0	0	1	2
Glyma0103s00250.1	Glyma20g35360.1	390	Trans-NAT	1	1	1	1	0	0	7	30	7	30	0	0
Glyma0146s00220.1	Glyma06g22090.1	80	Trans-NAT	114	264	56	101	58	163	47	320	30	227	17	93
Glyma0146s00220.1	Glyma07g17470.1	181	Trans-NAT	68	97	64	93	4	4	0	0	0	0	0	0
Glyma0146s00220.1	Glyma09g16330.1	120	Trans-NAT	34	51	28	45	6	6	0	0	0	0	0	0
Glyma0146s00220.1	Glyma20g08080.1	282	Trans-NAT	540	2800	481	2713	59	87	64	278	60	266	4	12
Glyma01g00270.1	Glyma01g09920.1	119	Trans-NAT	191	420	68	129	123	291	122	1075	68	756	54	319
Glyma01g00270.1	Glyma02g02440.1	81	Trans-NAT	118	252	55	112	63	140	65	425	37	289	28	136
Glyma01g00270.1	Glyma02g26430.1	117	Trans-NAT	132	237	67	128	65	109	94	892	66	745	28	147
Glyma01g00270.1	Glyma02g39310.1	95	Trans-NAT	91	173	59	119	32	54	65	702	52	666	13	36
Glyma01g00270.1	Glyma02g43490.1	138	Trans-NAT	251	528	98	179	153	349	148	1291	84	901	64	390
Glyma01g00270.1	Glyma04g02460.1	88	Trans-NAT	118	245	54	89	64	156	93	976	61	751	32	225
Glyma01g00270.1	Glyma04g05850.2	135	Trans-NAT	182	382	92	172	90	210	129	1176	83	897	46	279
Glyma01g00270.1	Glyma04g30390.1	88	Trans-NAT	123	256	54	89	69	167	92	980	61	751	31	229
Glyma01g00270.1	Glyma04g40390.1	113	Trans-NAT	131	276	63	123	68	153	110	979	63	732	47	247
Glyma01g00270.1	Glyma05g24870.1	98	Trans-NAT	150	303	58	94	92	209	115	1144	69	828	46	316
Glyma01g00270.1	Glyma05g38250.1	115	Trans-NAT	75	135	66	125	9	10	72	815	65	747	7	68
Glyma01g00270.1	Glyma06g46650.1	138	Trans-NAT	236	505	98	179	138	326	144	1271	84	901	60	370
Glyma01g00270.1	Glyma07g14260.2	89	Trans-NAT	135	283	55	90	80	193	99	1034	61	751	38	283
Glyma01g00270.1	Glyma07g31810.1	114	Trans-NAT	163	372	66	125	97	247	104	971	65	747	39	224
Glyma01g00270.1	Glyma07g31860.1	90	Trans-NAT	123	256	56	91	67	165	91	975	62	761	29	214
Glyma01g00270.1	Glyma08g07190.1	86	Trans-NAT	145	299	52	87	93	212	104	1068	59	747	45	321
Glyma01g00270.1	Glyma08g11250.1	130	Trans-NAT	186	380	90	168	96	212	140	1267	81	893	59	374
Glyma01g00270.1	Glyma08g17590.1	86	Trans-NAT	145	299	52	87	93	212	104	1068	59	747	45	321
Glyma01g00270.1	Glyma08g17810.2	115	Trans-NAT	74	126	74	126	0	0	76	871	76	871	0	0
Glyma01g00270.1	Glyma08g20980.2	138	Trans-NAT	198	411	98	179	100	232	136	1255	84	901	52	354
Glyma01g00270.1	Glyma08g32290.2	87	Trans-NAT	144	298	53	88	91	210	101	1047	60	749	41	298
Glyma01g00270.1	Glyma08g42710.1	138	Trans-NAT	220	448	98	179	122	269	129	1163	84	901	45	262
Glyma01g00270.1	Glyma20g33540.1	138	Trans-NAT	168	346	98	179	70	167	123	1173	84	901	39	272
Glyma01g01510.1	Glyma02g37970.1	79	Trans-NAT	3	5	3	5	0	0	7	15	7	15	0	0
Glyma01g03280.1	Glyma07g36170.1	129	Trans-NAT	8	9	6	7	2	2	40	2852	40	2852	0	0
Glyma01g03570.1	Glyma20g27940.1	224	Trans-NAT	6	8	6	8	0	0	108	8117	107	8095	1	22
Glyma01g04100.1	Glyma02g03700.1	89	Trans-NAT	1	1	1	1	0	0	0	0	0	0	0	0
Glyma01g04360.1	Glyma02g03210.1	363	Trans-NAT	6	6	1	1	5	5	121	701	1	7	120	694
Glyma01g04360.1	Glyma02g03230.1	365	Trans-NAT	5	5	1	1	4	4	121	648	1	7	120	641
Glyma01g04360.1	Glyma02g03250.1	274	Trans-NAT	3	3	1	1	2	2	94	429	1	7	93	422
Glyma01g04360.1	Glyma02g03290.1	274	Trans-NAT	3	3	1	1	2	2	88	407	1	7	87	400
Glyma01g04360.1	Glyma02g03310.1	365	Trans-NAT	5	5	1	1	4	4	126	721	1	7	125	714
Glyma01g04360.1	Glyma02g03320.1	365	Trans-NAT	5	5	1	1	4	4	118	692	1	7	117	685
Glyma01g04930.1	Glyma03g23750.1	84	Trans-NAT	1	2	0	0	1	2	0	0	0	0	0	0
Glyma01g05590.1	Glyma01g16390.1	78	Trans-NAT	13	15	3	4	10	11	1	2	0	0	1	2
Glyma01g05590.1	Glyma02g26400.1	178	Trans-NAT	31	36	17	21	14	15	38	298	37	294	1	4
Glyma01g05590.1	Glyma02g29050.1	262	Trans-NAT	11	11	9	9	2	2	6	21	5	19	1	2
Glyma01g05590.1	Glyma03g13560.1	97	Trans-NAT	8	10	3	4	5	6	1	2	0	0	1	2
Glyma01g05590.1	Glyma03g15570.1	99	Trans-NAT	3	4	3	4	0	0	2	4	0	0	2	4
Glyma01g05590.1	Glyma04g14210.1	135	Trans-NAT	5	5	3	3	2	2	0	0	0	0	0	0
Glyma01g05590.1	Glyma04g26220.1	169	Trans-NAT	22	26	14	18	8	8	39	311	38	307	1	4
Glyma01g05590.1	Glyma06g32780.1	179	Trans-NAT	6	6	4	4	2	2	0	0	0	0	0	0
Glyma01g05590.1	Glyma07g21050.1	131	Trans-NAT	8	9	4	5	4	4	3	18	3	18	0	0
Glyma01g05590.1	Glyma09g11390.1	103	Trans-NAT	4	5	3	4	1	1	0	0	0	0	0	0
Glyma01g05590.1	Glyma09g13800.1	101	Trans-NAT	4	5	4	5	0	0	0	0	0	0	0	0
Glyma01g06040.1	Glyma07g11390.1	90	Trans-NAT	1	1	0	0	1	1	0	0	0	0	0	0
Glyma01g06130.1	Glyma01g12950.1	98	Trans-NAT	9	12	3	5	6	7	8	95	0	0	8	95
Glyma01g06130.1	Glyma06g27680.1	115	Trans-NAT	148	504	3	5	145	499	9	44	0	0	9	44
Glyma01g06130.1	Glyma06g36010.1	74	Trans-NAT	61	263	2	4	59	259	5	25	0	0	5	25
Glyma01g06190.1	Glyma09g19720.1	81	Trans-NAT	4	5	2	3	2	2	1	3	1	3	0	0
Glyma01g06190.1	Glyma20g10330.1	120	Trans-NAT	4	5	3	4	1	1	1	3	1	3	0	0
Glyma01g06480.1	Glyma03g22540.1	139	Trans-NAT	68	219	15	16	53	203	0	0	0	0	0	0
Glyma01g06480.1	Glyma03g24580.1	174	Trans-NAT	45	51	28	31	17	20	0	0	0	0	0	0
Glyma01g06480.1	Glyma05g22910.1	187	Trans-NAT	93	270	16	17	77	253	1	2	1	2	0	0
Glyma01g06480.1	Glyma09g08530.1	158	Trans-NAT	10	25	1	1	9	24	1	3	0	0	1	3
Glyma01g06480.1	Glyma09g18460.1	291	Trans-NAT	95	249	29	32	66	217	1	2	1	2	0	0
Glyma01g06480.1	Glyma20g19250.1	81	Trans-NAT	20	28	5	5	15	23	0	0	0	0	0	0
Glyma01g06780.1	Glyma08g37780.1	89	Trans-NAT	1	1	1	1	0	0	0	0	0	0	0	0
Glyma01g07740.1	Glyma09g26590.1	80	Trans-NAT	4	4	2	2	2	2	0	0	0	0	0	0
Glyma01g07850.1	Glyma05g23600.1	80	Trans-NAT	1	1	0	0	1	1	0	0	0	0	0	0
Glyma01g07850.1	Glyma07g18910.1	86	Trans-NAT	1	1	0	0	1	1	0	0	0	0	0	0
Glyma01g08660.1	Glyma09g08450.1	103	Trans-NAT	1	1	1	1	0	0	0	0	0	0	0	0
Glyma01g09030.1	Glyma05g23600.1	95	Trans-NAT	6	6	0	0	6	6	0	0	0	0	0	0
Glyma01g09430.1	Glyma01g28470.1	135	Trans-NAT	5	5	3	3	2	2	0	0	0	0	0	0
Glyma01g09430.1	Glyma03g09120.1	117	Trans-NAT	30	46	22	33	8	13	1	2	1	2	0	0
Glyma01g09430.1	Glyma07g23240.1	88	Trans-NAT	23	35	19	30	4	5	1	2	1	2	0	0
Glyma01g09430.1	Glyma09g15290.1	168	Trans-NAT	4	4	0	0	4	4	1	2	1	2	0	0
Glyma01g09430.1	Glyma09g17770.1	76	Trans-NAT	1	1	0	0	1	1	0	0	0	0	0	0
Glyma01g09570.1	Glyma09g23000.1	129	Trans-NAT	2	3	0	0	2	3	0	0	0	0	0	0
Glyma01g09570.1	Glyma20g10330.1	93	Trans-NAT	2	2	2	2	0	0	0	0	0	0	0	0
Glyma01g09920.1	Glyma01g14440.1	120	Trans-NAT	168	367	123	291	45	76	96	612	55	322	41	290
Glyma01g09920.1	Glyma01g22850.1	144	Trans-NAT	223	567	168	482	55	85	123	812	72	452	51	360
Glyma01g09920.1	Glyma01g45420.1	102	Trans-NAT	160	429	106	329	54	100	75	454	42	236	33	218
Glyma01g09920.1	Glyma02g10480.1	144	Trans-NAT	254	628	168	482	86	146	152	1270	72	452	80	818
Glyma01g09920.1	Glyma02g16270.1	89	Trans-NAT	131	277	97	224	34	53	103	1021	43	279	60	742
Glyma01g09920.1	Glyma02g27470.1	138	Trans-NAT	203	549	160	470	43	79	104	922	67	439	37	483
Glyma01g09920.1	Glyma02g44580.1	116	Trans-NAT	168	435	122	352	46	83	98	708	52	302	46	406
Glyma01g09920.1	Glyma03g29220.1	119	Trans-NAT	175	389	123	291	52	98	110	984	54	319	56	665
Glyma01g09920.1	Glyma05g03670.1	120	Trans-NAT	176	392	123	291	53	101	103	938	55	322	48	616
Glyma01g09920.1	Glyma05g09010.1	119	Trans-NAT	197	420	123	291	74	129	126	1114	54	319	72	795
Glyma01g09920.1	Glyma05g28630.1	120	Trans-NAT	185	477	131	375	54	102	107	925	52	307	55	618
Glyma01g09920.1	Glyma06g07110.1	144	Trans-NAT	249	623	168	482	81	141	146	1257	72	452	74	805
Glyma01g09920.1	Glyma06g09470.2	144	Trans-NAT	254	628	168	482	86	146	152	1270	72	452	80	818
Glyma01g09920.1	Glyma06g12170.1	117	Trans-NAT	181	388	121	284	60	104	111	989	54	319	57	670
Glyma01g09920.1	Glyma06g12520.1	91	Trans-NAT	124	283	84	203	40	80	66	420	36	185	30	235
Glyma01g09920.1	Glyma08g24180.1	125	Trans-NAT	206	471	133	333	73	138	129	1106	58	337	71	769
Glyma01g09920.1	Glyma19g43200.1	99	Trans-NAT	147	413	106	329	41	84	62	341	40	218	22	123
Glyma01g10180.1	Glyma04g25810.1	80	Trans-NAT	23	59	6	15	17	44	0	0	0	0	0	0
Glyma01g10180.1	Glyma09g12460.1	134	Trans-NAT	10	19	5	14	5	5	0	0	0	0	0	0
Glyma01g10340.1	Glyma05g23600.1	79	Trans-NAT	1	1	0	0	1	1	0	0	0	0	0	0
Glyma01g10340.1	Glyma07g18910.1	86	Trans-NAT	1	1	0	0	1	1	0	0	0	0	0	0
Glyma01g10400.1	Glyma02g31510.1	77	Trans-NAT	23	28	0	0	23	28	0	0	0	0	0	0
Glyma01g10400.1	Glyma03g17670.1	80	Trans-NAT	4	5	0	0	4	5	0	0	0	0	0	0
Glyma01g10400.1	Glyma04g14370.1	80	Trans-NAT	14	19	0	0	14	19	0	0	0	0	0	0
Glyma01g10400.1	Glyma04g25810.1	82	Trans-NAT	7	7	0	0	7	7	0	0	0	0	0	0
Glyma01g10400.1	Glyma04g28430.1	80	Trans-NAT	39	57	0	0	39	57	0	0	0	0	0	0
Glyma01g10400.1	Glyma08g33280.1	80	Trans-NAT	23	51	0	0	23	51	0	0	0	0	0	0
Glyma01g10400.1	Glyma12g17640.1	80	Trans-NAT	5	5	0	0	5	5	0	0	0	0	0	0
Glyma01g10400.1	Glyma12g25940.1	80	Trans-NAT	6	7	0	0	6	7	0	0	0	0	0	0
Glyma01g10400.1	Glyma15g24570.1	80	Trans-NAT	4	5	0	0	4	5	0	0	0	0	0	0
Glyma01g10400.1	Glyma20g04900.1	80	Trans-NAT	15	16	0	0	15	16	0	0	0	0	0	0
Glyma01g10810.1	Glyma01g23740.1	86	Trans-NAT	47	149	47	149	0	0	0	0	0	0	0	0
Glyma01g10810.1	Glyma02g23610.1	86	Trans-NAT	47	149	47	149	0	0	0	0	0	0	0	0
Glyma01g10810.1	Glyma03g10290.1	86	Trans-NAT	47	149	47	149	0	0	0	0	0	0	0	0
Glyma01g10810.1	Glyma03g16170.1	87	Trans-NAT	47	149	47	149	0	0	0	0	0	0	0	0
Glyma01g10810.1	Glyma03g18980.1	79	Trans-NAT	44	145	44	145	0	0	0	0	0	0	0	0
Glyma01g10810.1	Glyma04g15470.1	86	Trans-NAT	48	150	47	149	1	1	0	0	0	0	0	0
Glyma01g10810.1	Glyma04g27590.1	86	Trans-NAT	47	149	47	149	0	0	0	0	0	0	0	0
Glyma01g10810.1	Glyma04g29260.1	86	Trans-NAT	47	149	47	149	0	0	0	0	0	0	0	0
Glyma01g10810.1	Glyma05g12900.1	86	Trans-NAT	47	149	47	149	0	0	0	0	0	0	0	0
Glyma01g10810.1	Glyma06g27680.1	86	Trans-NAT	48	150	47	149	1	1	0	0	0	0	0	0
Glyma01g10810.1	Glyma06g31330.1	86	Trans-NAT	47	149	47	149	0	0	0	0	0	0	0	0
Glyma01g10810.1	Glyma07g13520.1	86	Trans-NAT	47	149	47	149	0	0	0	0	0	0	0	0
Glyma01g10810.1	Glyma07g21920.1	86	Trans-NAT	47	149	47	149	0	0	0	0	0	0	0	0
Glyma01g10810.1	Glyma09g12830.1	84	Trans-NAT	47	149	47	149	0	0	0	0	0	0	0	0
Glyma01g10810.1	Glyma09g22800.1	86	Trans-NAT	47	149	47	149	0	0	0	0	0	0	0	0
Glyma01g10840.1	Glyma01g12950.1	130	Trans-NAT	51	130	48	127	3	3	10	24	9	22	1	2
Glyma01g10840.1	Glyma01g24540.1	143	Trans-NAT	15	21	6	10	9	11	1	2	1	2	0	0
Glyma01g10840.1	Glyma01g28970.1	76	Trans-NAT	18	25	14	21	4	4	1	3	1	3	0	0
Glyma01g10840.1	Glyma01g29060.1	104	Trans-NAT	21	27	15	18	6	9	5	12	5	12	0	0
Glyma01g10840.1	Glyma03g14590.1	102	Trans-NAT	10	13	10	13	0	0	3	8	3	8	0	0
Glyma01g10840.1	Glyma04g22550.1	124	Trans-NAT	68	176	48	128	20	48	9	22	9	22	0	0
Glyma01g10840.1	Glyma06g27680.1	136	Trans-NAT	85	219	49	129	36	90	11	26	9	22	2	4
Glyma01g10840.1	Glyma06g40130.1	95	Trans-NAT	22	30	6	10	16	20	1	2	1	2	0	0
Glyma01g10840.1	Glyma07g28010.1	88	Trans-NAT	55	141	46	126	9	15	9	22	9	22	0	0
Glyma01g10840.1	Glyma08g37710.1	250	Trans-NAT	51	70	20	31	31	39	2	5	2	5	0	0
Glyma01g10840.1	Glyma20g12060.1	106	Trans-NAT	20	28	3	5	17	23	1	2	1	2	0	0
Glyma01g10840.1	Glyma20g12190.1	105	Trans-NAT	34	46	10	13	24	33	7	17	4	10	3	7
Glyma01g10910.1	Glyma01g32900.1	165	Trans-NAT	14	21	14	21	0	0	0	0	0	0	0	0
Glyma01g10910.1	Glyma02g09780.1	167	Trans-NAT	14	21	14	21	0	0	0	0	0	0	0	0
Glyma01g10910.1	Glyma02g28010.1	94	Trans-NAT	1	2	0	0	1	2	0	0	0	0	0	0
Glyma01g10910.1	Glyma02g29050.1	167	Trans-NAT	15	22	15	22	0	0	0	0	0	0	0	0
Glyma01g10910.1	Glyma03g17670.1	168	Trans-NAT	15	22	15	22	0	0	0	0	0	0	0	0
Glyma01g10910.1	Glyma03g19020.1	167	Trans-NAT	14	21	14	21	0	0	0	0	0	0	0	0
Glyma01g10910.1	Glyma06g29130.1	147	Trans-NAT	14	20	14	20	0	0	0	0	0	0	0	0
Glyma01g10910.1	Glyma06g33620.1	134	Trans-NAT	6	9	5	7	1	2	0	0	0	0	0	0
Glyma01g10910.1	Glyma06g37110.1	167	Trans-NAT	15	22	15	22	0	0	0	0	0	0	0	0
Glyma01g10910.1	Glyma07g27450.1	126	Trans-NAT	13	19	13	19	0	0	2	4	0	0	2	4
Glyma01g10910.1	Glyma20g05910.1	168	Trans-NAT	15	22	15	22	0	0	0	0	0	0	0	0
Glyma01g10910.1	Glyma20g06530.1	167	Trans-NAT	14	21	14	21	0	0	0	0	0	0	0	0
Glyma01g11140.1	Glyma01g34070.1	99	Trans-NAT	11	13	1	1	10	12	0	0	0	0	0	0
Glyma01g11140.1	Glyma04g24030.1	130	Trans-NAT	12	14	1	1	11	13	0	0	0	0	0	0
Glyma01g11140.1	Glyma05g18850.1	148	Trans-NAT	1	1	1	1	0	0	0	0	0	0	0	0
Glyma01g11170.1	Glyma01g12950.1	228	Trans-NAT	67	149	57	138	10	11	17	117	9	22	8	95
Glyma01g11170.1	Glyma01g29060.1	129	Trans-NAT	25	31	19	22	6	9	5	12	5	12	0	0
Glyma01g11170.1	Glyma02g18280.1	74	Trans-NAT	15	16	6	6	9	10	0	0	0	0	0	0
Glyma01g11170.1	Glyma03g14590.1	102	Trans-NAT	11	14	11	14	0	0	3	8	3	8	0	0
Glyma01g11170.1	Glyma04g22550.1	124	Trans-NAT	69	177	49	129	20	48	9	22	9	22	0	0
Glyma01g11170.1	Glyma06g27680.1	283	Trans-NAT	243	733	58	140	185	593	19	68	9	22	10	46
Glyma01g11170.1	Glyma06g36010.1	121	Trans-NAT	62	264	2	4	60	260	5	25	0	0	5	25
Glyma01g11170.1	Glyma07g28010.1	88	Trans-NAT	56	142	47	127	9	15	9	22	9	22	0	0
Glyma01g11170.1	Glyma20g12190.1	127	Trans-NAT	67	88	14	17	53	71	7	17	4	10	3	7
Glyma01g11660.1	Glyma09g19720.1	83	Trans-NAT	4	4	2	2	2	2	0	0	0	0	0	0
Glyma01g11660.1	Glyma20g10330.1	83	Trans-NAT	3	3	2	2	1	1	0	0	0	0	0	0
Glyma01g11900.1	Glyma20g10330.1	80	Trans-NAT	16	20	3	3	13	17	0	0	0	0	0	0
Glyma01g12950.1	Glyma01g22200.1	171	Trans-NAT	28	47	7	8	21	39	8	19	4	9	4	10
Glyma01g12950.1	Glyma01g34230.1	200	Trans-NAT	20	24	9	10	11	14	11	103	8	95	3	8
Glyma01g12950.1	Glyma02g09590.1	172	Trans-NAT	47	114	7	8	40	106	13	31	4	9	9	22
Glyma01g12950.1	Glyma02g25150.1	201	Trans-NAT	28	34	9	10	19	24	11	103	8	95	3	8
Glyma01g12950.1	Glyma02g25730.1	226	Trans-NAT	66	148	10	11	56	137	17	117	8	95	9	22
Glyma01g12950.1	Glyma02g27000.1	76	Trans-NAT	6	6	2	2	4	4	2	6	0	0	2	6
Glyma01g12950.1	Glyma02g34630.1	226	Trans-NAT	49	115	10	11	39	104	16	115	8	95	8	20
Glyma01g12950.1	Glyma02g36320.1	225	Trans-NAT	67	149	10	11	57	138	17	117	8	95	9	22
Glyma01g12950.1	Glyma03g17260.1	128	Trans-NAT	37	103	3	3	34	100	6	14	0	0	6	14
Glyma01g12950.1	Glyma03g21580.2	129	Trans-NAT	52	131	3	3	49	128	10	24	1	2	9	22
Glyma01g12950.1	Glyma04g14370.1	172	Trans-NAT	46	122	7	8	39	114	11	25	4	9	7	16
Glyma01g12950.1	Glyma04g15540.1	113	Trans-NAT	3	3	3	3	0	0	1	2	0	0	1	2
Glyma01g12950.1	Glyma04g24030.1	94	Trans-NAT	2	2	2	2	0	0	0	0	0	0	0	0
Glyma01g12950.1	Glyma04g28430.1	226	Trans-NAT	61	143	10	11	51	132	17	117	8	95	9	22
Glyma01g12950.1	Glyma05g12900.1	128	Trans-NAT	51	128	3	3	48	125	9	22	1	2	8	20
Glyma01g12950.1	Glyma06g40820.1	127	Trans-NAT	16	31	3	3	13	28	3	7	0	0	3	7
Glyma01g12950.1	Glyma06g48160.1	99	Trans-NAT	6	7	6	7	0	0	8	95	8	95	0	0
Glyma01g12950.1	Glyma07g26460.1	129	Trans-NAT	3	3	3	3	0	0	2	4	1	2	1	2
Glyma01g12950.1	Glyma07g26770.1	124	Trans-NAT	7	8	7	8	0	0	13	127	13	127	0	0
Glyma01g12950.1	Glyma08g33280.1	171	Trans-NAT	23	73	7	8	16	65	9	21	4	9	5	12
Glyma01g12950.1	Glyma09g23660.1	234	Trans-NAT	20	22	9	10	11	12	14	132	14	132	0	0
Glyma01g12950.1	Glyma20g05560.1	219	Trans-NAT	14	16	9	10	5	6	9	97	8	95	1	2
Glyma01g12950.1	Glyma20g06520.1	175	Trans-NAT	12	13	6	6	6	7	2	4	2	4	0	0
Glyma01g14440.1	Glyma02g02440.1	78	Trans-NAT	97	204	36	66	61	138	53	307	28	210	25	97
Glyma01g14440.1	Glyma02g26430.1	118	Trans-NAT	109	184	44	75	65	109	68	429	39	279	29	150
Glyma01g14440.1	Glyma02g39310.1	86	Trans-NAT	68	120	38	68	30	52	44	279	30	238	14	41
Glyma01g14440.1	Glyma02g43490.1	143	Trans-NAT	233	483	76	127	157	356	127	851	61	451	66	400
Glyma01g14440.1	Glyma04g02460.1	93	Trans-NAT	135	283	48	78	87	205	77	571	42	321	35	250
Glyma01g14440.1	Glyma04g05850.2	147	Trans-NAT	177	353	78	129	99	224	110	742	62	453	48	289
Glyma01g14440.1	Glyma04g30390.1	94	Trans-NAT	130	281	49	79	81	202	75	554	43	323	32	231
Glyma01g14440.1	Glyma04g40390.1	114	Trans-NAT	108	223	40	70	68	153	84	516	36	266	48	250
Glyma01g14440.1	Glyma05g24870.1	104	Trans-NAT	151	307	53	84	98	223	97	716	51	400	46	316
Glyma01g14440.1	Glyma05g38250.1	115	Trans-NAT	51	78	42	68	9	10	45	349	38	281	7	68
Glyma01g14440.1	Glyma06g46650.1	146	Trans-NAT	222	469	78	129	144	340	122	824	61	451	61	373
Glyma01g14440.1	Glyma07g14260.2	94	Trans-NAT	131	278	49	79	82	199	81	606	43	323	38	283
Glyma01g14440.1	Glyma07g31810.1	114	Trans-NAT	139	315	42	68	97	247	77	505	38	281	39	224
Glyma01g14440.1	Glyma07g31860.1	97	Trans-NAT	134	288	52	82	82	206	74	549	44	333	30	216
Glyma01g14440.1	Glyma08g07190.1	92	Trans-NAT	152	324	47	77	105	247	87	642	41	319	46	323
Glyma01g14440.1	Glyma08g11250.1	140	Trans-NAT	181	345	75	121	106	224	119	823	59	447	60	376
Glyma01g14440.1	Glyma08g17590.1	89	Trans-NAT	143	295	46	76	97	219	85	638	40	317	45	321
Glyma01g14440.1	Glyma08g17810.2	122	Trans-NAT	69	114	69	114	0	0	59	447	59	447	0	0
Glyma01g14440.1	Glyma08g20980.2	142	Trans-NAT	180	366	76	127	104	239	113	806	60	449	53	357
Glyma01g14440.1	Glyma08g32290.2	93	Trans-NAT	151	323	48	78	103	245	84	621	42	321	42	300
Glyma01g14440.1	Glyma08g42710.1	146	Trans-NAT	215	439	78	129	137	310	108	718	61	451	47	267
Glyma01g14440.1	Glyma20g33540.1	144	Trans-NAT	155	317	76	127	79	190	102	728	61	451	41	277
Glyma01g15900.1	Glyma01g32900.1	99	Trans-NAT	13	19	13	19	0	0	0	0	0	0	0	0
Glyma01g15900.1	Glyma02g09780.1	103	Trans-NAT	13	19	13	19	0	0	0	0	0	0	0	0
Glyma01g15900.1	Glyma02g29050.1	101	Trans-NAT	14	20	13	19	1	1	0	0	0	0	0	0
Glyma01g15900.1	Glyma03g17670.1	103	Trans-NAT	13	19	13	19	0	0	0	0	0	0	0	0
Glyma01g15900.1	Glyma03g19020.1	103	Trans-NAT	13	19	13	19	0	0	0	0	0	0	0	0
Glyma01g15900.1	Glyma06g37110.1	103	Trans-NAT	13	19	13	19	0	0	0	0	0	0	0	0
Glyma01g15900.1	Glyma20g05910.1	93	Trans-NAT	13	19	13	19	0	0	0	0	0	0	0	0
Glyma01g15900.1	Glyma20g06530.1	103	Trans-NAT	13	19	13	19	0	0	0	0	0	0	0	0
Glyma01g16390.1	Glyma01g32900.1	77	Trans-NAT	13	15	10	11	3	4	1	2	1	2	0	0
Glyma01g16390.1	Glyma03g17670.1	78	Trans-NAT	14	16	10	11	4	5	1	2	1	2	0	0
Glyma01g16390.1	Glyma04g14370.1	78	Trans-NAT	24	30	10	11	14	19	1	2	1	2	0	0
Glyma01g16390.1	Glyma04g28430.1	78	Trans-NAT	49	68	10	11	39	57	1	2	1	2	0	0
Glyma01g16390.1	Glyma08g33280.1	78	Trans-NAT	33	62	10	11	23	51	1	2	1	2	0	0
Glyma01g16390.1	Glyma20g04900.1	78	Trans-NAT	25	27	10	11	15	16	1	2	1	2	0	0
Glyma01g16390.1	Glyma20g05910.1	78	Trans-NAT	13	15	10	11	3	4	1	2	1	2	0	0
Glyma01g16390.1	Glyma20g05920.1	78	Trans-NAT	13	15	10	11	3	4	1	2	1	2	0	0
Glyma01g16620.1	Glyma02g26400.1	95	Trans-NAT	4	4	0	0	4	4	0	0	0	0	0	0
Glyma01g16620.1	Glyma02g31580.1	148	Trans-NAT	2	2	2	2	0	0	1	3	0	0	1	3
Glyma01g16620.1	Glyma0328s00200.1	95	Trans-NAT	1	1	1	1	0	0	0	0	0	0	0	0
Glyma01g16620.1	Glyma03g10310.1	159	Trans-NAT	1	1	0	0	1	1	0	0	0	0	0	0
Glyma01g16620.1	Glyma04g26220.1	157	Trans-NAT	9	9	0	0	9	9	0	0	0	0	0	0
Glyma01g16620.1	Glyma20g10330.1	74	Trans-NAT	1	1	1	1	0	0	0	0	0	0	0	0
Glyma01g16620.1	Glyma20g12280.1	93	Trans-NAT	1	1	1	1	0	0	0	0	0	0	0	0
Glyma01g17340.1	Glyma02g18020.1	214	Trans-NAT	2	2	1	1	1	1	2	5	0	0	2	5
Glyma01g17340.1	Glyma05g13530.1	110	Trans-NAT	14	15	12	13	2	2	6	41	3	9	3	32
Glyma01g17340.1	Glyma06g26160.1	128	Trans-NAT	12	13	11	12	1	1	3	9	3	9	0	0
Glyma01g17340.1	Glyma08g34060.1	153	Trans-NAT	8	8	1	1	7	7	0	0	0	0	0	0
Glyma01g17340.1	Glyma09g13850.1	275	Trans-NAT	23	24	13	14	10	10	5	34	3	9	2	25
Glyma01g17340.1	Glyma09g23000.1	403	Trans-NAT	20	20	3	3	17	17	8	21	0	0	8	21
Glyma01g18090.1	Glyma01g34810.1	205	Trans-NAT	3	3	2	2	1	1	1	2	1	2	0	0
Glyma01g18090.1	Glyma05g24320.1	271	Trans-NAT	6	7	4	5	2	2	1	2	1	2	0	0
Glyma01g18300.1	Glyma02g18020.1	157	Trans-NAT	1	1	0	0	1	1	1	3	0	0	1	3
Glyma01g18300.1	Glyma05g13530.1	111	Trans-NAT	14	15	12	13	2	2	6	41	3	9	3	32
Glyma01g18300.1	Glyma06g26160.1	128	Trans-NAT	12	13	11	12	1	1	3	9	3	9	0	0
Glyma01g18300.1	Glyma08g34060.1	153	Trans-NAT	12	13	5	6	7	7	0	0	0	0	0	0
Glyma01g18300.1	Glyma09g13850.1	276	Trans-NAT	27	29	17	19	10	10	5	34	3	9	2	25
Glyma01g18300.1	Glyma09g23000.1	266	Trans-NAT	18	18	1	1	17	17	7	19	0	0	7	19
Glyma01g19190.1	Glyma02g18020.1	179	Trans-NAT	2	2	2	2	0	0	1	4	0	0	1	4
Glyma01g19190.1	Glyma05g13530.1	455	Trans-NAT	19	19	4	4	15	15	9	113	6	81	3	32
Glyma01g19190.1	Glyma08g34060.1	280	Trans-NAT	16	16	4	4	12	12	1	2	1	2	0	0
Glyma01g19190.1	Glyma09g13850.1	497	Trans-NAT	30	32	4	4	26	28	8	106	6	81	2	25
Glyma01g19190.1	Glyma09g23000.1	224	Trans-NAT	12	13	4	4	8	9	0	0	0	0	0	0
Glyma01g19400.1	Glyma01g20840.1	90	Trans-NAT	2	2	2	2	0	0	0	0	0	0	0	0
Glyma01g19400.1	Glyma01g30590.1	84	Trans-NAT	1	1	1	1	0	0	0	0	0	0	0	0
Glyma01g19400.1	Glyma02g18020.1	93	Trans-NAT	1	2	0	0	1	2	0	0	0	0	0	0
Glyma01g19400.1	Glyma05g13530.1	105	Trans-NAT	14	15	12	13	2	2	6	41	3	9	3	32
Glyma01g19400.1	Glyma06g26160.1	134	Trans-NAT	38	42	18	19	20	23	0	0	0	0	0	0
Glyma01g19400.1	Glyma08g34060.1	153	Trans-NAT	12	13	5	6	7	7	0	0	0	0	0	0
Glyma01g19400.1	Glyma09g13850.1	273	Trans-NAT	27	29	17	19	10	10	5	34	3	9	2	25
Glyma01g19400.1	Glyma09g23000.1	282	Trans-NAT	18	18	1	1	17	17	7	19	0	0	7	19
Glyma01g19410.1	Glyma02g18020.1	335	Trans-NAT	3	3	2	2	1	1	3	7	0	0	3	7
Glyma01g19410.1	Glyma02g19640.1	152	Trans-NAT	126	225	97	178	29	47	0	0	0	0	0	0
Glyma01g19410.1	Glyma05g12900.1	152	Trans-NAT	132	239	97	178	35	61	0	0	0	0	0	0
Glyma01g19410.1	Glyma06g27680.1	85	Trans-NAT	113	459	2	4	111	455	8	42	0	0	8	42
Glyma01g19410.1	Glyma06g28680.1	100	Trans-NAT	92	169	71	130	21	39	0	0	0	0	0	0
Glyma01g19410.1	Glyma06g36010.1	77	Trans-NAT	61	263	2	4	59	259	5	25	0	0	5	25
Glyma01g19410.1	Glyma08g27890.1	113	Trans-NAT	86	157	73	127	13	30	0	0	0	0	0	0
Glyma01g19410.1	Glyma08g32770.1	120	Trans-NAT	114	218	82	160	32	58	0	0	0	0	0	0
Glyma01g19410.1	Glyma09g13590.1	139	Trans-NAT	97	178	96	177	1	1	0	0	0	0	0	0
Glyma01g19410.1	Glyma09g23000.1	89	Trans-NAT	11	11	1	1	10	10	3	7	0	0	3	7
Glyma01g19410.1	Glyma20g18350.1	138	Trans-NAT	114	211	95	176	19	35	0	0	0	0	0	0
Glyma01g20430.1	Glyma04g27060.1	79	Trans-NAT	2	5	0	0	2	5	0	0	0	0	0	0
Glyma01g20430.1	Glyma09g21350.1	85	Trans-NAT	2	5	0	0	2	5	0	0	0	0	0	0
Glyma01g20770.1	Glyma06g19950.1	91	Trans-NAT	1	1	1	1	0	0	0	0	0	0	0	0
Glyma01g20840.1	Glyma01g33310.1	157	Trans-NAT	1	1	0	0	1	1	0	0	0	0	0	0
Glyma01g21220.1	Glyma06g22090.1	81	Trans-NAT	160	454	102	291	58	163	63	682	46	589	17	93
Glyma01g21220.1	Glyma20g08080.1	282	Trans-NAT	546	2846	487	2759	59	87	65	281	61	269	4	12
Glyma01g22140.1	Glyma05g23600.1	116	Trans-NAT	1	1	0	0	1	1	0	0	0	0	0	0
Glyma01g22140.1	Glyma08g00350.1	116	Trans-NAT	1	1	0	0	1	1	0	0	0	0	0	0
Glyma01g22140.1	Glyma08g35620.1	119	Trans-NAT	2	2	0	0	2	2	0	0	0	0	0	0
Glyma01g22200.1	Glyma01g29060.1	129	Trans-NAT	13	16	7	7	6	9	1	2	1	2	0	0
Glyma01g22200.1	Glyma01g34230.1	101	Trans-NAT	34	44	5	5	29	39	4	9	0	0	4	9
Glyma01g22200.1	Glyma02g18280.1	86	Trans-NAT	14	15	5	5	9	10	0	0	0	0	0	0
Glyma01g22200.1	Glyma04g22550.1	124	Trans-NAT	41	88	21	40	20	48	5	12	5	12	0	0
Glyma01g22200.1	Glyma06g27680.1	280	Trans-NAT	211	640	26	47	185	593	15	58	5	12	10	46
Glyma01g22200.1	Glyma06g36010.1	120	Trans-NAT	62	264	2	4	60	260	5	25	0	0	5	25
Glyma01g22200.1	Glyma07g28010.1	88	Trans-NAT	28	53	19	38	9	15	5	12	5	12	0	0
Glyma01g22200.1	Glyma20g12190.1	127	Trans-NAT	59	77	6	6	53	71	4	9	1	2	3	7
Glyma01g22250.1	Glyma04g28970.2	172	Trans-NAT	4	4	4	4	0	0	0	0	0	0	0	0
Glyma01g22850.1	Glyma02g02440.1	83	Trans-NAT	104	212	41	70	63	142	62	410	33	285	29	125
Glyma01g22850.1	Glyma02g26430.1	134	Trans-NAT	131	225	54	84	77	141	81	511	49	349	32	162
Glyma01g22850.1	Glyma02g39310.1	111	Trans-NAT	92	149	48	77	44	72	64	393	41	315	23	78
Glyma01g22850.1	Glyma02g43490.1	156	Trans-NAT	248	499	86	136	162	363	135	917	69	517	66	400
Glyma01g22850.1	Glyma03g14920.1	89	Trans-NAT	71	147	33	50	38	97	40	227	25	155	15	72
Glyma01g22850.1	Glyma04g02460.1	93	Trans-NAT	136	286	49	81	87	205	78	586	43	336	35	250
Glyma01g22850.1	Glyma04g05850.2	170	Trans-NAT	187	362	88	138	99	224	122	825	71	521	51	304
Glyma01g22850.1	Glyma04g08090.2	93	Trans-NAT	86	170	41	59	45	111	53	304	33	227	20	77
Glyma01g22850.1	Glyma04g30390.1	94	Trans-NAT	131	284	50	82	81	202	76	569	44	338	32	231
Glyma01g22850.1	Glyma04g40390.1	139	Trans-NAT	163	423	50	79	113	344	112	730	46	336	66	394
Glyma01g22850.1	Glyma05g24870.1	104	Trans-NAT	152	310	54	87	98	223	98	731	52	415	46	316
Glyma01g22850.1	Glyma05g29330.1	85	Trans-NAT	71	112	36	54	35	58	48	276	32	225	16	51
Glyma01g22850.1	Glyma05g38250.1	130	Trans-NAT	72	107	52	82	20	25	61	460	48	351	13	109
Glyma01g22850.1	Glyma06g15480.1	87	Trans-NAT	67	102	31	48	36	54	38	224	19	106	19	118
Glyma01g22850.1	Glyma06g46650.1	158	Trans-NAT	261	569	87	137	174	432	137	936	69	517	68	419
Glyma01g22850.1	Glyma07g14260.2	94	Trans-NAT	132	281	50	82	82	199	82	621	44	338	38	283
Glyma01g22850.1	Glyma07g31810.1	114	Trans-NAT	139	313	42	66	97	247	79	552	40	328	39	224
Glyma01g22850.1	Glyma07g31860.1	97	Trans-NAT	135	291	53	85	82	206	75	564	45	348	30	216
Glyma01g22850.1	Glyma08g07190.1	92	Trans-NAT	153	327	48	80	105	247	88	657	42	334	46	323
Glyma01g22850.1	Glyma08g11250.1	140	Trans-NAT	181	343	75	119	106	224	121	870	61	494	60	376
Glyma01g22850.1	Glyma08g17590.1	89	Trans-NAT	144	298	47	79	97	219	86	653	41	332	45	321
Glyma01g22850.1	Glyma08g17810.2	107	Trans-NAT	56	89	56	89	0	0	55	448	55	448	0	0
Glyma01g22850.1	Glyma08g20980.2	153	Trans-NAT	218	465	84	134	134	331	128	918	68	515	60	403
Glyma01g22850.1	Glyma08g32290.2	93	Trans-NAT	152	326	49	81	103	245	85	636	43	336	42	300
Glyma01g22850.1	Glyma08g42710.1	160	Trans-NAT	252	536	88	138	164	398	124	832	70	519	54	313
Glyma01g22850.1	Glyma20g33540.1	175	Trans-NAT	178	371	86	136	92	235	118	836	71	521	47	315
Glyma01g23180.1	Glyma02g14320.1	277	Trans-NAT	1	1	0	0	1	1	3	19	0	0	3	19
Glyma01g23490.1	Glyma01g34070.1	102	Trans-NAT	45	86	35	74	10	12	0	0	0	0	0	0
Glyma01g23490.1	Glyma04g24030.1	100	Trans-NAT	50	91	35	74	15	17	0	0	0	0	0	0
Glyma01g23490.1	Glyma05g18850.1	101	Trans-NAT	36	75	35	74	1	1	0	0	0	0	0	0
Glyma01g23490.1	Glyma05g21470.1	98	Trans-NAT	48	89	35	74	13	15	0	0	0	0	0	0
Glyma01g23740.1	Glyma05g13530.1	105	Trans-NAT	11	12	9	10	2	2	4	35	1	3	3	32
Glyma01g23740.1	Glyma06g26160.1	197	Trans-NAT	42	46	20	21	22	25	0	0	0	0	0	0
Glyma01g23740.1	Glyma08g34060.1	153	Trans-NAT	12	13	5	6	7	7	0	0	0	0	0	0
Glyma01g23740.1	Glyma09g13850.1	273	Trans-NAT	24	26	14	16	10	10	3	28	1	3	2	25
Glyma01g23740.1	Glyma09g23000.1	129	Trans-NAT	5	6	3	3	2	3	0	0	0	0	0	0
Glyma01g23740.1	Glyma20g10330.1	94	Trans-NAT	19	24	3	3	16	21	0	0	0	0	0	0
Glyma01g24640.1	Glyma01g25680.1	115	Trans-NAT	30	81	3	3	27	78	8	17	2	4	6	13
Glyma01g24640.1	Glyma02g25730.1	115	Trans-NAT	31	82	3	3	28	79	8	17	2	4	6	13
Glyma01g24640.1	Glyma02g36320.1	115	Trans-NAT	31	82	3	3	28	79	8	17	2	4	6	13
Glyma01g24640.1	Glyma03g19020.1	140	Trans-NAT	9	9	3	3	6	6	9	29	2	4	7	25
Glyma01g24640.1	Glyma06g33620.1	141	Trans-NAT	14	15	3	3	11	12	5	11	2	4	3	7
Glyma01g24640.1	Glyma06g37110.1	140	Trans-NAT	3	3	3	3	0	0	5	19	2	4	3	15
Glyma01g24640.1	Glyma07g25680.1	115	Trans-NAT	7	7	3	3	4	4	2	4	2	4	0	0
Glyma01g24640.1	Glyma13g11700.1	108	Trans-NAT	7	7	3	3	4	4	5	19	2	4	3	15
Glyma01g24640.1	Glyma20g06530.1	140	Trans-NAT	5	5	3	3	2	2	6	14	2	4	4	10
Glyma01g24640.1	Glyma20g18050.1	115	Trans-NAT	9	36	3	3	6	33	2	4	2	4	0	0
Glyma01g26610.1	Glyma03g09120.1	123	Trans-NAT	27	58	19	45	8	13	0	0	0	0	0	0
Glyma01g26610.1	Glyma07g23240.1	87	Trans-NAT	22	49	18	44	4	5	0	0	0	0	0	0
Glyma01g26690.1	Glyma01g44310.1	176	Trans-NAT	3	3	2	2	1	1	3	7	3	7	0	0
Glyma01g26690.1	Glyma03g04570.1	125	Trans-NAT	16	18	13	14	3	4	0	0	0	0	0	0
Glyma01g26690.1	Glyma06g39980.1	118	Trans-NAT	13	16	9	12	4	4	4	12	4	12	0	0
Glyma01g26690.1	Glyma07g19160.1	175	Trans-NAT	14	17	9	12	5	5	4	12	4	12	0	0
Glyma01g26690.1	Glyma07g20910.1	106	Trans-NAT	9	12	9	12	0	0	1	3	1	3	0	0
Glyma01g26690.1	Glyma08g35550.1	151	Trans-NAT	14	20	13	18	1	2	8	25	7	23	1	2
Glyma01g26690.1	Glyma08g37710.1	138	Trans-NAT	14	18	10	13	4	5	8	25	7	23	1	2
Glyma01g26690.1	Glyma20g23110.1	120	Trans-NAT	17	22	9	12	8	10	6	17	5	15	1	2
Glyma01g26690.1	Glyma20g31520.1	426	Trans-NAT	47	63	22	28	25	35	10	30	10	30	0	0
Glyma01g26780.1	Glyma01g32900.1	130	Trans-NAT	17	17	8	8	9	9	3	7	0	0	3	7
Glyma01g26780.1	Glyma03g03020.1	131	Trans-NAT	18	20	8	8	10	12	0	0	0	0	0	0
Glyma01g26780.1	Glyma03g08870.1	104	Trans-NAT	23	26	4	4	19	22	3	7	0	0	3	7
Glyma01g26780.1	Glyma04g24030.1	82	Trans-NAT	14	14	8	8	6	6	2	5	0	0	2	5
Glyma01g26780.1	Glyma05g21470.1	71	Trans-NAT	8	8	8	8	0	0	0	0	0	0	0	0
Glyma01g26780.1	Glyma06g22970.1	103	Trans-NAT	23	26	4	4	19	22	3	7	0	0	3	7
Glyma01g27750.1	Glyma04g13890.1	99	Trans-NAT	1	1	0	0	1	1	0	0	0	0	0	0
Glyma01g27750.1	Glyma05g23600.1	99	Trans-NAT	14	14	0	0	14	14	1	2	0	0	1	2
Glyma01g28320.1	Glyma01g34680.1	77	Trans-NAT	24	29	4	4	20	25	5	21	4	18	1	3
Glyma01g28320.1	Glyma03g02120.1	87	Trans-NAT	16	27	4	4	12	23	6	23	4	18	2	5
Glyma01g28320.1	Glyma04g15100.1	92	Trans-NAT	12	19	5	7	7	12	4	18	4	18	0	0
Glyma01g28420.1	Glyma09g13590.1	104	Trans-NAT	11	12	4	5	7	7	0	0	0	0	0	0
Glyma01g28470.1	Glyma02g23640.1	142	Trans-NAT	7	8	2	2	5	6	0	0	0	0	0	0
Glyma01g28470.1	Glyma05g15430.1	75	Trans-NAT	5	6	4	5	1	1	0	0	0	0	0	0
Glyma01g28470.1	Glyma08g43850.1	142	Trans-NAT	15	17	2	2	13	15	0	0	0	0	0	0
Glyma01g28470.1	Glyma20g18840.1	109	Trans-NAT	13	26	0	0	13	26	0	0	0	0	0	0
Glyma01g28810.1	Glyma03g08290.1	509	Trans-NAT	7	7	5	5	2	2	207	1943	207	1943	0	0
Glyma01g28970.1	Glyma06g38200.1	156	Trans-NAT	12	12	8	8	4	4	1	2	0	0	1	2
Glyma01g28970.1	Glyma0777s00200.1	84	Trans-NAT	2	2	1	1	1	1	2	4	0	0	2	4
Glyma01g28970.1	Glyma08g27640.1	97	Trans-NAT	13	16	6	6	7	10	0	0	0	0	0	0
Glyma01g28970.1	Glyma08g43450.1	85	Trans-NAT	9	9	6	6	3	3	0	0	0	0	0	0
Glyma01g29060.1	Glyma01g31200.1	83	Trans-NAT	13	16	5	8	8	8	4	10	0	0	4	10
Glyma01g29060.1	Glyma02g09590.1	130	Trans-NAT	20	26	6	9	14	17	5	12	0	0	5	12
Glyma01g29060.1	Glyma02g25150.1	128	Trans-NAT	18	23	4	6	14	17	4	10	0	0	4	10
Glyma01g29060.1	Glyma02g25730.1	131	Trans-NAT	24	30	6	9	18	21	5	12	0	0	5	12
Glyma01g29060.1	Glyma02g34630.1	130	Trans-NAT	14	17	6	9	8	8	4	10	0	0	4	10
Glyma01g29060.1	Glyma02g36320.1	130	Trans-NAT	25	31	6	9	19	22	5	12	0	0	5	12
Glyma01g29060.1	Glyma03g17260.1	106	Trans-NAT	10	13	6	9	4	4	2	4	0	0	2	4
Glyma01g29060.1	Glyma03g21580.2	106	Trans-NAT	22	28	6	9	16	19	5	12	0	0	5	12
Glyma01g29060.1	Glyma04g14370.1	131	Trans-NAT	13	16	6	9	7	7	3	6	0	0	3	6
Glyma01g29060.1	Glyma04g28430.1	131	Trans-NAT	22	28	6	9	16	19	5	12	0	0	5	12
Glyma01g29060.1	Glyma05g12900.1	103	Trans-NAT	21	25	6	9	15	16	4	10	0	0	4	10
Glyma01g29060.1	Glyma06g32780.1	82	Trans-NAT	17	23	4	7	13	16	5	12	0	0	5	12
Glyma01g29060.1	Glyma06g40820.1	105	Trans-NAT	14	20	6	9	8	11	2	4	0	0	2	4
Glyma01g29060.1	Glyma08g33280.1	130	Trans-NAT	14	17	6	9	8	8	4	10	0	0	4	10
Glyma01g29060.1	Glyma09g23660.1	121	Trans-NAT	8	8	3	3	5	5	0	0	0	0	0	0
Glyma01g29060.1	Glyma20g10940.1	83	Trans-NAT	11	14	5	8	6	6	4	10	0	0	4	10
Glyma01g29870.1	Glyma0462s00200.1	125	Trans-NAT	28	34	14	19	14	15	0	0	0	0	0	0
Glyma01g29870.1	Glyma04g21800.1	112	Trans-NAT	30	36	14	19	16	17	0	0	0	0	0	0
Glyma01g29870.1	Glyma04g28220.1	214	Trans-NAT	2	2	2	2	0	0	0	0	0	0	0	0
Glyma01g29870.1	Glyma05g11690.1	146	Trans-NAT	26	31	14	19	12	12	0	0	0	0	0	0
Glyma01g29870.1	Glyma09g23000.1	209	Trans-NAT	5	5	4	4	1	1	0	0	0	0	0	0
Glyma01g29870.1	Glyma09g24510.1	125	Trans-NAT	28	34	14	19	14	15	0	0	0	0	0	0
Glyma01g29870.1	Glyma20g06170.1	115	Trans-NAT	11	13	0	0	11	13	0	0	0	0	0	0
Glyma01g30590.1	Glyma01g33310.1	200	Trans-NAT	4	4	3	3	1	1	0	0	0	0	0	0
Glyma01g31200.1	Glyma04g22550.1	101	Trans-NAT	53	141	36	100	17	41	8	20	8	20	0	0
Glyma01g31200.1	Glyma06g27680.1	83	Trans-NAT	66	180	36	100	30	80	9	22	8	20	1	2
Glyma01g31200.1	Glyma07g28010.1	85	Trans-NAT	47	129	38	114	9	15	8	20	8	20	0	0
Glyma01g31200.1	Glyma20g12190.1	81	Trans-NAT	16	20	3	3	13	17	5	13	3	8	2	5
Glyma01g31530.1	Glyma09g23000.1	112	Trans-NAT	2	3	0	0	2	3	0	0	0	0	0	0
Glyma01g32900.1	Glyma02g26400.1	255	Trans-NAT	45	51	26	31	19	20	45	324	43	318	2	6
Glyma01g32900.1	Glyma02g29050.1	262	Trans-NAT	5	5	3	3	2	2	5	19	4	17	1	2
Glyma01g32900.1	Glyma03g10310.1	262	Trans-NAT	23	33	0	0	23	33	0	0	0	0	0	0
Glyma01g32900.1	Glyma03g13560.1	97	Trans-NAT	22	25	17	19	5	6	3	46	2	44	1	2
Glyma01g32900.1	Glyma03g15570.1	98	Trans-NAT	17	19	17	19	0	0	4	48	2	44	2	4
Glyma01g32900.1	Glyma03g22540.1	244	Trans-NAT	30	32	19	20	11	12	6	17	3	7	3	10
Glyma01g32900.1	Glyma04g20400.1	161	Trans-NAT	25	27	13	14	12	13	3	10	0	0	3	10
Glyma01g32900.1	Glyma04g22550.1	107	Trans-NAT	15	16	10	11	5	5	3	10	0	0	3	10
Glyma01g32900.1	Glyma04g26220.1	482	Trans-NAT	50	60	23	28	27	32	44	328	42	316	2	12
Glyma01g32900.1	Glyma05g21420.1	74	Trans-NAT	15	16	15	16	0	0	2	44	2	44	0	0
Glyma01g32900.1	Glyma05g22910.1	113	Trans-NAT	20	25	10	11	10	14	3	10	0	0	3	10
Glyma01g32900.1	Glyma07g21050.1	129	Trans-NAT	23	25	19	21	4	4	2	44	2	44	0	0
Glyma01g32900.1	Glyma09g08530.1	110	Trans-NAT	15	16	14	15	1	1	1	3	1	3	0	0
Glyma01g32900.1	Glyma09g11390.1	102	Trans-NAT	19	21	18	20	1	1	2	44	2	44	0	0
Glyma01g32900.1	Glyma09g13800.1	96	Trans-NAT	17	19	17	19	0	0	2	44	2	44	0	0
Glyma01g32900.1	Glyma09g18460.1	237	Trans-NAT	39	45	19	20	20	25	6	17	3	7	3	10
Glyma01g32900.1	Glyma20g03730.1	113	Trans-NAT	15	15	9	9	6	6	3	7	3	7	0	0
Glyma01g32900.1	Glyma20g16870.1	116	Trans-NAT	13	20	0	0	13	20	0	0	0	0	0	0
Glyma01g32900.1	Glyma20g19250.1	138	Trans-NAT	24	31	10	11	14	20	2	5	0	0	2	5
Glyma01g34070.1	Glyma02g33020.1	130	Trans-NAT	22	40	10	12	12	28	0	0	0	0	0	0
Glyma01g34070.1	Glyma03g22540.1	140	Trans-NAT	9	10	7	7	2	3	2	5	2	5	0	0
Glyma01g34070.1	Glyma03g24580.1	130	Trans-NAT	22	24	10	12	12	12	0	0	0	0	0	0
Glyma01g34070.1	Glyma04g20400.1	118	Trans-NAT	12	13	4	4	8	9	0	0	0	0	0	0
Glyma01g34070.1	Glyma05g22910.1	101	Trans-NAT	68	240	1	1	67	239	0	0	0	0	0	0
Glyma01g34070.1	Glyma06g40830.1	111	Trans-NAT	12	14	10	12	2	2	0	0	0	0	0	0
Glyma01g34070.1	Glyma09g08530.1	98	Trans-NAT	7	7	6	6	1	1	1	3	1	3	0	0
Glyma01g34070.1	Glyma09g18460.1	188	Trans-NAT	68	217	11	13	57	204	0	0	0	0	0	0
Glyma01g34070.1	Glyma20g19250.1	80	Trans-NAT	6	10	1	1	5	9	0	0	0	0	0	0
Glyma01g34110.1	Glyma02g33920.1	110	Trans-NAT	2	2	2	2	0	0	0	0	0	0	0	0
Glyma01g34110.1	Glyma04g13890.1	102	Trans-NAT	6	7	2	2	4	5	0	0	0	0	0	0
Glyma01g34110.1	Glyma05g23600.1	100	Trans-NAT	12	13	1	1	11	12	0	0	0	0	0	0
Glyma01g34110.1	Glyma06g36120.1	106	Trans-NAT	2	2	2	2	0	0	0	0	0	0	0	0
Glyma01g34110.1	Glyma08g35620.1	80	Trans-NAT	6	7	1	1	5	6	0	0	0	0	0	0
Glyma01g34110.1	Glyma20g21450.1	101	Trans-NAT	13	14	2	2	11	12	0	0	0	0	0	0
Glyma01g34230.1	Glyma02g25150.1	100	Trans-NAT	38	48	29	39	9	9	4	9	4	9	0	0
Glyma01g34230.1	Glyma06g27680.1	227	Trans-NAT	194	605	11	14	183	591	13	54	3	8	10	46
Glyma01g34230.1	Glyma09g23660.1	76	Trans-NAT	32	42	27	37	5	5	6	91	6	91	0	0
Glyma01g34230.1	Glyma20g05560.1	102	Trans-NAT	30	40	30	40	0	0	6	91	6	91	0	0
Glyma01g34230.1	Glyma20g06520.1	97	Trans-NAT	31	40	28	37	3	3	2	4	2	4	0	0
Glyma01g34290.1	Glyma05g15820.1	90	Trans-NAT	7	7	2	2	5	5	4	24	0	0	4	24
Glyma01g34510.1	Glyma03g02650.1	214	Trans-NAT	1	1	1	1	0	0	1	7	1	7	0	0
Glyma01g34570.1	Glyma03g02600.1	761	Trans-NAT	1	1	1	1	0	0	11	77	11	77	0	0
Glyma01g34680.1	Glyma01g35840.1	150	Trans-NAT	26	31	25	30	1	1	1	4	0	0	1	4
Glyma01g34680.1	Glyma04g27120.1	77	Trans-NAT	20	25	20	25	0	0	1	3	1	3	0	0
Glyma01g34680.1	Glyma04g34200.1	77	Trans-NAT	24	29	20	25	4	4	5	21	1	3	4	18
Glyma01g34680.1	Glyma08g00310.1	77	Trans-NAT	20	25	20	25	0	0	2	5	1	3	1	2
Glyma01g34680.1	Glyma09g25560.1	80	Trans-NAT	7	12	7	12	0	0	0	0	0	0	0	0
Glyma01g35680.1	Glyma02g35300.1	100	Trans-NAT	7	7	7	7	0	0	0	0	0	0	0	0
Glyma01g35840.1	Glyma20g02650.1	100	Trans-NAT	6	9	0	0	6	9	1	4	1	4	0	0
Glyma01g37330.1	Glyma08g25730.1	75	Trans-NAT	1	1	1	1	0	0	0	0	0	0	0	0
Glyma01g38140.1	Glyma04g14440.1	86	Trans-NAT	1	1	1	1	0	0	0	0	0	0	0	0
Glyma01g38140.1	Glyma06g30060.1	82	Trans-NAT	1	1	1	1	0	0	0	0	0	0	0	0
Glyma01g40550.1	Glyma05g23240.1	313	Trans-NAT	1	1	1	1	0	0	40	288	40	288	0	0
Glyma01g40970.1	Glyma20g08750.1	249	Trans-NAT	3	3	2	2	1	1	2	4	0	0	2	4
Glyma01g44310.1	Glyma02g31300.1	176	Trans-NAT	5	5	1	1	4	4	3	7	0	0	3	7
Glyma01g44310.1	Glyma03g22710.1	183	Trans-NAT	5	5	1	1	4	4	4	9	0	0	4	9
Glyma01g44310.1	Glyma06g06190.1	107	Trans-NAT	1	1	0	0	1	1	0	0	0	0	0	0
Glyma01g44310.1	Glyma09g24460.1	176	Trans-NAT	9	9	1	1	8	8	8	20	0	0	8	20
Glyma01g45420.1	Glyma02g02440.1	83	Trans-NAT	112	237	49	95	63	142	58	334	29	209	29	125
Glyma01g45420.1	Glyma02g26430.1	89	Trans-NAT	102	191	54	100	48	91	51	295	32	216	19	79
Glyma01g45420.1	Glyma02g39310.1	100	Trans-NAT	92	164	51	95	41	69	50	246	31	185	19	61
Glyma01g45420.1	Glyma02g43490.1	91	Trans-NAT	120	245	54	100	66	145	61	340	33	218	28	122
Glyma01g45420.1	Glyma03g14920.1	86	Trans-NAT	79	173	41	76	38	97	31	124	19	75	12	49
Glyma01g45420.1	Glyma04g05850.2	102	Trans-NAT	67	123	54	100	13	23	47	267	33	218	14	49
Glyma01g45420.1	Glyma04g08090.2	91	Trans-NAT	92	193	47	82	45	111	45	215	27	147	18	68
Glyma01g45420.1	Glyma04g40390.1	100	Trans-NAT	127	336	51	95	76	241	72	397	31	185	41	212
Glyma01g45420.1	Glyma05g29330.1	84	Trans-NAT	79	137	44	79	35	58	43	198	27	147	16	51
Glyma01g45420.1	Glyma05g38250.1	89	Trans-NAT	69	117	51	95	18	22	39	234	31	185	8	49
Glyma01g45420.1	Glyma06g15480.1	79	Trans-NAT	77	130	41	76	36	54	35	170	19	75	16	95
Glyma01g45420.1	Glyma06g46650.1	91	Trans-NAT	145	330	54	100	91	230	67	379	33	218	34	161
Glyma01g45420.1	Glyma07g31810.1	75	Trans-NAT	92	197	44	84	48	113	41	265	25	195	16	70
Glyma01g45420.1	Glyma08g11250.1	75	Trans-NAT	54	96	44	84	10	12	46	291	25	195	21	96
Glyma01g45420.1	Glyma08g20980.2	91	Trans-NAT	92	213	54	100	38	113	55	343	33	218	22	125
Glyma01g45420.1	Glyma08g42710.1	89	Trans-NAT	124	265	54	100	70	165	54	304	32	216	22	88
Glyma01g45420.1	Glyma20g33540.1	102	Trans-NAT	71	154	54	100	17	54	49	302	33	218	16	84
Glyma0258s00200.1	Glyma05g12810.1	78	Trans-NAT	1	1	1	1	0	0	0	0	0	0	0	0
Glyma02g01060.1	Glyma04g05650.2	113	Trans-NAT	1	1	0	0	1	1	51	2402	10	85	41	2317
Glyma02g02440.1	Glyma02g10480.1	85	Trans-NAT	130	264	65	144	65	120	74	487	31	149	43	338
Glyma02g02440.1	Glyma02g27470.1	85	Trans-NAT	96	210	65	144	31	66	44	218	31	149	13	69
Glyma02g02440.1	Glyma02g44580.1	85	Trans-NAT	110	226	65	144	45	82	64	354	31	149	33	205
Glyma02g02440.1	Glyma03g29220.1	81	Trans-NAT	102	221	63	140	39	81	53	334	28	136	25	198
Glyma02g02440.1	Glyma05g03670.1	82	Trans-NAT	109	231	63	140	46	91	56	339	29	139	27	200
Glyma02g02440.1	Glyma05g09010.1	81	Trans-NAT	124	252	63	140	61	112	69	464	28	136	41	328
Glyma02g02440.1	Glyma05g28630.1	85	Trans-NAT	108	232	65	144	43	88	65	408	31	149	34	259
Glyma02g02440.1	Glyma06g07110.1	84	Trans-NAT	127	259	63	140	64	119	74	487	31	149	43	338
Glyma02g02440.1	Glyma06g09470.2	85	Trans-NAT	130	264	65	144	65	120	74	487	31	149	43	338
Glyma02g02440.1	Glyma06g12170.1	79	Trans-NAT	108	220	61	133	47	87	54	339	28	136	26	203
Glyma02g02440.1	Glyma06g12520.1	83	Trans-NAT	101	215	63	140	38	75	57	356	30	146	27	210
Glyma02g02440.1	Glyma08g24180.1	85	Trans-NAT	124	264	65	144	59	120	70	448	31	149	39	299
Glyma02g02570.1	Glyma03g23750.1	114	Trans-NAT	1	2	0	0	1	2	0	0	0	0	0	0
Glyma02g02780.1	Glyma02g25310.1	114	Trans-NAT	2	2	0	0	2	2	1	2	0	0	1	2
Glyma02g03270.1	Glyma08g32740.1	88	Trans-NAT	18	35	1	2	17	33	1	2	0	0	1	2
Glyma02g03650.1	Glyma02g03700.1	89	Trans-NAT	1	1	1	1	0	0	0	0	0	0	0	0
Glyma02g06630.1	Glyma04g03670.1	217	Trans-NAT	1	1	1	1	0	0	0	0	0	0	0	0
Glyma02g06630.1	Glyma06g23880.1	219	Trans-NAT	2	4	2	4	0	0	0	0	0	0	0	0
Glyma02g06630.1	Glyma06g38710.1	81	Trans-NAT	1	1	1	1	0	0	0	0	0	0	0	0
Glyma02g09590.1	Glyma02g18280.1	86	Trans-NAT	10	11	1	1	9	10	0	0	0	0	0	0
Glyma02g09590.1	Glyma04g22550.1	124	Trans-NAT	59	153	39	105	20	48	9	22	9	22	0	0
Glyma02g09590.1	Glyma05g10060.1	85	Trans-NAT	1	2	1	2	0	0	0	0	0	0	0	0
Glyma02g09590.1	Glyma06g27680.1	285	Trans-NAT	225	699	40	106	185	593	19	68	9	22	10	46
Glyma02g09590.1	Glyma06g36010.1	115	Trans-NAT	58	258	0	0	58	258	5	25	0	0	5	25
Glyma02g09590.1	Glyma07g28010.1	88	Trans-NAT	48	120	39	105	9	15	9	22	9	22	0	0
Glyma02g09780.1	Glyma02g26400.1	179	Trans-NAT	25	26	13	13	12	13	40	312	39	310	1	2
Glyma02g09780.1	Glyma02g29050.1	262	Trans-NAT	3	3	1	1	2	2	5	19	4	17	1	2
Glyma02g09780.1	Glyma03g10310.1	283	Trans-NAT	27	37	1	1	26	36	1	2	0	0	1	2
Glyma02g09780.1	Glyma04g26220.1	407	Trans-NAT	34	39	14	14	20	25	40	318	39	310	1	8
Glyma02g09780.1	Glyma09g11390.1	77	Trans-NAT	1	1	0	0	1	1	0	0	0	0	0	0
Glyma02g10370.1	Glyma09g00450.1	177	Trans-NAT	2	2	2	2	0	0	0	0	0	0	0	0
Glyma02g10480.1	Glyma02g26430.1	134	Trans-NAT	161	284	84	143	77	141	110	969	78	807	32	162
Glyma02g10480.1	Glyma02g39310.1	120	Trans-NAT	121	208	77	136	44	72	87	806	64	728	23	78
Glyma02g10480.1	Glyma02g43490.1	154	Trans-NAT	261	532	108	186	153	346	161	1359	95	959	66	400
Glyma02g10480.1	Glyma03g14920.1	89	Trans-NAT	96	199	58	102	38	97	48	256	33	184	15	72
Glyma02g10480.1	Glyma04g02460.1	84	Trans-NAT	105	226	47	81	58	145	92	972	60	747	32	225
Glyma02g10480.1	Glyma04g05850.2	159	Trans-NAT	197	396	109	188	88	208	146	1263	95	959	51	304
Glyma02g10480.1	Glyma04g08090.2	93	Trans-NAT	111	222	66	111	45	111	61	333	41	256	20	77
Glyma02g10480.1	Glyma04g30390.1	84	Trans-NAT	110	237	47	81	63	156	91	976	60	747	31	229
Glyma02g10480.1	Glyma04g40390.1	139	Trans-NAT	194	484	81	140	113	344	141	1188	75	794	66	394
Glyma02g10480.1	Glyma05g24870.1	94	Trans-NAT	143	295	51	86	92	209	114	1140	68	824	46	316
Glyma02g10480.1	Glyma05g29330.1	85	Trans-NAT	95	162	60	104	35	58	56	305	40	254	16	51
Glyma02g10480.1	Glyma05g38250.1	130	Trans-NAT	102	166	82	141	20	25	90	918	77	809	13	109
Glyma02g10480.1	Glyma06g15480.1	83	Trans-NAT	92	154	56	100	36	54	46	253	27	135	19	118
Glyma02g10480.1	Glyma06g46650.1	146	Trans-NAT	274	602	106	184	168	418	161	1374	93	955	68	419
Glyma02g10480.1	Glyma07g14260.2	85	Trans-NAT	128	275	48	82	80	193	98	1030	60	747	38	283
Glyma02g10480.1	Glyma07g31810.1	114	Trans-NAT	169	372	72	125	97	247	108	1010	69	786	39	224
Glyma02g10480.1	Glyma07g31860.1	86	Trans-NAT	110	237	49	83	61	154	90	971	61	757	29	214
Glyma02g10480.1	Glyma08g07190.1	82	Trans-NAT	132	280	45	79	87	201	103	1064	58	743	45	321
Glyma02g10480.1	Glyma08g11250.1	130	Trans-NAT	192	380	96	168	96	212	144	1306	85	932	59	374
Glyma02g10480.1	Glyma08g17590.1	82	Trans-NAT	132	280	45	79	87	201	103	1064	58	743	45	321
Glyma02g10480.1	Glyma08g17810.2	106	Trans-NAT	61	87	61	87	0	0	72	845	72	845	0	0
Glyma02g10480.1	Glyma08g20980.2	146	Trans-NAT	230	497	106	184	124	313	153	1358	93	955	60	403
Glyma02g10480.1	Glyma08g32290.2	83	Trans-NAT	131	279	46	80	85	199	100	1043	59	745	41	298
Glyma02g10480.1	Glyma08g42710.1	149	Trans-NAT	251	532	108	186	143	346	147	1268	94	957	53	311
Glyma02g12310.1	Glyma03g04570.1	87	Trans-NAT	17	31	14	27	3	4	6	15	6	15	0	0
Glyma02g12640.1	Glyma04g13470.1	85	Trans-NAT	6	6	4	4	2	2	0	0	0	0	0	0
Glyma02g12640.1	Glyma08g26710.1	85	Trans-NAT	20	32	4	4	16	28	0	0	0	0	0	0
Glyma02g12850.1	Glyma03g13310.1	99	Trans-NAT	4	4	4	4	0	0	0	0	0	0	0	0
Glyma02g14100.1	Glyma04g39610.1	109	Trans-NAT	1	1	1	1	0	0	0	0	0	0	0	0
Glyma02g14100.1	Glyma06g15270.1	109	Trans-NAT	1	1	1	1	0	0	0	0	0	0	0	0
Glyma02g16270.1	Glyma02g26430.1	87	Trans-NAT	88	144	33	52	55	92	85	876	58	731	27	145
Glyma02g16270.1	Glyma02g43490.1	111	Trans-NAT	192	389	61	100	131	289	128	1233	75	883	53	350
Glyma02g16270.1	Glyma04g02460.1	93	Trans-NAT	137	290	50	85	87	205	94	995	59	745	35	250
Glyma02g16270.1	Glyma04g05850.2	115	Trans-NAT	154	309	61	100	93	209	117	1150	75	883	42	267
Glyma02g16270.1	Glyma04g30390.1	94	Trans-NAT	132	288	51	86	81	202	92	978	60	747	32	231
Glyma02g16270.1	Glyma04g40390.1	83	Trans-NAT	80	167	29	47	51	120	91	931	55	718	36	213
Glyma02g16270.1	Glyma05g24870.1	104	Trans-NAT	153	314	55	91	98	223	114	1140	68	824	46	316
Glyma02g16270.1	Glyma05g38250.1	88	Trans-NAT	36	56	33	52	3	4	64	797	59	737	5	60
Glyma02g16270.1	Glyma06g46650.1	115	Trans-NAT	179	373	61	100	118	273	124	1213	75	883	49	330
Glyma02g16270.1	Glyma07g14260.2	94	Trans-NAT	134	286	52	87	82	199	98	1030	60	747	38	283
Glyma02g16270.1	Glyma07g31810.1	88	Trans-NAT	117	257	33	52	84	205	92	937	59	737	33	200
Glyma02g16270.1	Glyma07g31860.1	98	Trans-NAT	135	294	53	88	82	206	91	973	61	757	30	216
Glyma02g16270.1	Glyma08g07190.1	92	Trans-NAT	154	331	49	84	105	247	104	1066	58	743	46	323
Glyma02g16270.1	Glyma08g11250.1	114	Trans-NAT	165	322	61	100	104	222	125	1219	75	883	50	336
Glyma02g16270.1	Glyma08g17590.1	89	Trans-NAT	146	303	49	84	97	219	103	1064	58	743	45	321
Glyma02g16270.1	Glyma08g17810.2	91	Trans-NAT	44	62	44	62	0	0	65	796	65	796	0	0
Glyma02g16270.1	Glyma08g20980.2	111	Trans-NAT	158	319	61	100	97	219	123	1220	75	883	48	337
Glyma02g16270.1	Glyma08g32290.2	93	Trans-NAT	153	330	50	85	103	245	101	1045	59	745	42	300
Glyma02g16270.1	Glyma08g42710.1	115	Trans-NAT	176	369	61	100	115	269	114	1127	75	883	39	244
Glyma02g17440.1	Glyma07g14720.1	120	Trans-NAT	1	1	1	1	0	0	0	0	0	0	0	0
Glyma02g17970.1	Glyma02g19640.1	83	Trans-NAT	35	63	31	59	4	4	1	2	0	0	1	2
Glyma02g17970.1	Glyma05g12900.1	83	Trans-NAT	41	77	31	59	10	18	1	2	0	0	1	2
Glyma02g17970.1	Glyma08g32770.1	83	Trans-NAT	41	77	31	59	10	18	0	0	0	0	0	0
Glyma02g18020.1	Glyma02g19640.1	260	Trans-NAT	2	2	1	1	1	1	3	7	3	7	0	0
Glyma02g18020.1	Glyma02g22320.1	320	Trans-NAT	3	3	1	1	2	2	3	7	3	7	0	0
Glyma02g18020.1	Glyma02g29050.1	224	Trans-NAT	1	2	1	2	0	0	1	4	1	4	0	0
Glyma02g18020.1	Glyma02g30610.1	237	Trans-NAT	3	3	1	1	2	2	2	5	2	5	0	0
Glyma02g18020.1	Glyma02g33820.1	172	Trans-NAT	3	3	0	0	3	3	1	4	1	4	0	0
Glyma02g18020.1	Glyma02g34630.1	202	Trans-NAT	1	2	1	2	0	0	1	4	1	4	0	0
Glyma02g18020.1	Glyma02g35610.1	219	Trans-NAT	5	6	1	2	4	4	1	4	1	4	0	0
Glyma02g18020.1	Glyma03g21340.1	278	Trans-NAT	3	3	1	1	2	2	3	7	3	7	0	0
Glyma02g18020.1	Glyma04g15400.1	260	Trans-NAT	3	4	1	2	2	2	1	4	1	4	0	0
Glyma02g18020.1	Glyma04g15550.1	184	Trans-NAT	1	1	0	0	1	1	1	4	1	4	0	0
Glyma02g18020.1	Glyma04g24660.1	251	Trans-NAT	2	3	1	2	1	1	1	4	1	4	0	0
Glyma02g18020.1	Glyma04g25380.1	226	Trans-NAT	2	2	1	1	1	1	2	5	2	5	0	0
Glyma02g18020.1	Glyma04g25390.1	295	Trans-NAT	3	3	1	1	2	2	3	7	3	7	0	0
Glyma02g18020.1	Glyma05g12890.1	125	Trans-NAT	2	2	1	1	1	1	1	3	1	3	0	0
Glyma02g18020.1	Glyma05g12900.1	165	Trans-NAT	3	3	0	0	3	3	0	0	0	0	0	0
Glyma02g18020.1	Glyma06g26150.1	287	Trans-NAT	3	3	1	1	2	2	2	5	2	5	0	0
Glyma02g18020.1	Glyma06g28690.1	97	Trans-NAT	5	6	5	6	0	0	0	0	0	0	0	0
Glyma02g18020.1	Glyma06g29130.1	234	Trans-NAT	1	2	1	2	0	0	1	4	1	4	0	0
Glyma02g18020.1	Glyma06g30100.1	313	Trans-NAT	2	2	1	1	1	1	3	7	3	7	0	0
Glyma02g18020.1	Glyma06g32270.1	327	Trans-NAT	2	2	1	1	1	1	3	7	3	7	0	0
Glyma02g18020.1	Glyma06g35310.1	175	Trans-NAT	5	5	0	0	5	5	1	4	1	4	0	0
Glyma02g18020.1	Glyma06g40190.1	331	Trans-NAT	3	3	1	1	2	2	3	7	3	7	0	0
Glyma02g18020.1	Glyma07g13520.1	172	Trans-NAT	3	3	0	0	3	3	1	4	1	4	0	0
Glyma02g18020.1	Glyma07g21920.1	333	Trans-NAT	1	1	1	1	0	0	3	7	3	7	0	0
Glyma02g18020.1	Glyma07g29010.1	90	Trans-NAT	4	5	0	0	4	5	0	0	0	0	0	0
Glyma02g18020.1	Glyma08g30350.1	276	Trans-NAT	5	6	1	2	4	4	1	4	1	4	0	0
Glyma02g18020.1	Glyma08g34290.1	296	Trans-NAT	2	2	1	1	1	1	2	5	2	5	0	0
Glyma02g18020.1	Glyma08g34800.1	152	Trans-NAT	4	5	0	0	4	5	0	0	0	0	0	0
Glyma02g18020.1	Glyma08g37260.1	332	Trans-NAT	2	2	1	1	1	1	3	7	3	7	0	0
Glyma02g18020.1	Glyma09g13590.1	254	Trans-NAT	2	2	1	1	1	1	3	7	3	7	0	0
Glyma02g18020.1	Glyma09g14060.1	160	Trans-NAT	2	2	1	1	1	1	1	3	1	3	0	0
Glyma02g18020.1	Glyma09g14130.1	173	Trans-NAT	3	3	0	0	3	3	1	4	1	4	0	0
Glyma02g18020.1	Glyma09g15110.1	275	Trans-NAT	2	2	1	1	1	1	3	7	3	7	0	0
Glyma02g18020.1	Glyma09g19120.1	322	Trans-NAT	1	1	1	1	0	0	3	7	3	7	0	0
Glyma02g18280.1	Glyma02g25150.1	75	Trans-NAT	15	16	9	10	6	6	0	0	0	0	0	0
Glyma02g18280.1	Glyma02g25730.1	75	Trans-NAT	15	16	9	10	6	6	0	0	0	0	0	0
Glyma02g18280.1	Glyma04g14370.1	87	Trans-NAT	14	15	9	10	5	5	0	0	0	0	0	0
Glyma02g18280.1	Glyma04g28430.1	75	Trans-NAT	12	13	9	10	3	3	0	0	0	0	0	0
Glyma02g18280.1	Glyma08g33280.1	74	Trans-NAT	9	10	9	10	0	0	0	0	0	0	0	0
Glyma02g19630.1	Glyma06g37470.1	462	Trans-NAT	6	8	2	2	4	6	0	0	0	0	0	0
Glyma02g19630.1	Glyma08g10870.1	467	Trans-NAT	7	9	2	2	5	7	0	0	0	0	0	0
Glyma02g19640.1	Glyma02g31870.1	98	Trans-NAT	17	21	5	5	12	16	1	2	1	2	0	0
Glyma02g19640.1	Glyma03g18640.1	184	Trans-NAT	135	237	29	47	106	190	1	2	1	2	0	0
Glyma02g19640.1	Glyma04g28220.1	172	Trans-NAT	1	1	1	1	0	0	0	0	0	0	0	0
Glyma02g19640.1	Glyma04g34950.1	84	Trans-NAT	2	3	2	3	0	0	0	0	0	0	0	0
Glyma02g19640.1	Glyma05g12900.1	117	Trans-NAT	30	48	25	43	5	5	0	0	0	0	0	0
Glyma02g19640.1	Glyma06g26160.1	184	Trans-NAT	131	223	29	47	102	176	1	2	1	2	0	0
Glyma02g19640.1	Glyma09g12510.1	114	Trans-NAT	39	70	25	43	14	27	0	0	0	0	0	0
Glyma02g19640.1	Glyma09g13460.1	189	Trans-NAT	124	220	30	48	94	172	1	2	1	2	0	0
Glyma02g19640.1	Glyma09g23290.1	111	Trans-NAT	27	45	25	43	2	2	2	18	0	0	2	18
Glyma02g22320.1	Glyma05g13530.1	105	Trans-NAT	14	15	12	13	2	2	6	41	3	9	3	32
Glyma02g22320.1	Glyma06g26160.1	150	Trans-NAT	30	33	10	10	20	23	0	0	0	0	0	0
Glyma02g22320.1	Glyma08g34060.1	153	Trans-NAT	11	12	4	5	7	7	0	0	0	0	0	0
Glyma02g22320.1	Glyma09g13850.1	273	Trans-NAT	26	28	16	18	10	10	5	34	3	9	2	25
Glyma02g22320.1	Glyma09g23000.1	282	Trans-NAT	18	18	1	1	17	17	7	19	0	0	7	19
Glyma02g22320.1	Glyma09g26090.1	166	Trans-NAT	5	5	1	1	4	4	2	14	2	14	0	0
Glyma02g22960.1	Glyma09g23000.1	133	Trans-NAT	4	5	1	1	3	4	0	0	0	0	0	0
Glyma02g23390.1	Glyma02g26400.1	140	Trans-NAT	14	18	5	8	9	10	4	10	3	6	1	4
Glyma02g23390.1	Glyma02g29050.1	242	Trans-NAT	4	4	2	2	2	2	2	4	1	2	1	2
Glyma02g23390.1	Glyma04g26220.1	112	Trans-NAT	12	15	5	8	7	7	4	10	3	6	1	4
Glyma02g23610.1	Glyma05g13530.1	297	Trans-NAT	22	26	9	13	13	13	4	35	1	3	3	32
Glyma02g23610.1	Glyma06g26160.1	74	Trans-NAT	1	1	0	0	1	1	0	0	0	0	0	0
Glyma02g23610.1	Glyma06g28330.1	133	Trans-NAT	3	4	2	3	1	1	0	0	0	0	0	0
Glyma02g23610.1	Glyma07g21920.1	121	Trans-NAT	1	1	0	0	1	1	0	0	0	0	0	0
Glyma02g23610.1	Glyma09g13590.1	133	Trans-NAT	9	10	2	3	7	7	0	0	0	0	0	0
Glyma02g23610.1	Glyma09g13850.1	269	Trans-NAT	24	30	9	13	15	17	3	28	1	3	2	25
Glyma02g23610.1	Glyma09g19720.1	111	Trans-NAT	7	10	5	8	2	2	0	0	0	0	0	0
Glyma02g23640.1	Glyma03g09120.1	123	Trans-NAT	25	38	17	25	8	13	0	0	0	0	0	0
Glyma02g23640.1	Glyma07g23240.1	90	Trans-NAT	18	27	14	22	4	5	0	0	0	0	0	0
Glyma02g24920.1	Glyma06g27680.1	83	Trans-NAT	113	457	2	2	111	455	8	42	0	0	8	42
Glyma02g24940.1	Glyma03g09120.1	119	Trans-NAT	27	58	19	45	8	13	0	0	0	0	0	0
Glyma02g25150.1	Glyma04g22550.1	94	Trans-NAT	15	20	10	13	5	7	4	10	4	10	0	0
Glyma02g25150.1	Glyma06g27680.1	253	Trans-NAT	189	576	19	24	170	552	15	58	5	12	10	46
Glyma02g25150.1	Glyma06g36010.1	121	Trans-NAT	62	264	2	4	60	260	6	27	1	2	5	25
Glyma02g25150.1	Glyma09g23000.1	129	Trans-NAT	3	4	1	1	2	3	0	0	0	0	0	0
Glyma02g25730.1	Glyma03g15570.1	79	Trans-NAT	22	46	22	46	0	0	8	17	6	13	2	4
Glyma02g25730.1	Glyma04g22550.1	124	Trans-NAT	68	176	48	128	20	48	9	22	9	22	0	0
Glyma02g25730.1	Glyma06g27680.1	290	Trans-NAT	242	732	57	139	185	593	19	68	9	22	10	46
Glyma02g25730.1	Glyma06g36010.1	121	Trans-NAT	62	264	2	4	60	260	5	25	0	0	5	25
Glyma02g25730.1	Glyma07g28010.1	88	Trans-NAT	55	141	46	126	9	15	9	22	9	22	0	0
Glyma02g26400.1	Glyma02g28010.1	138	Trans-NAT	11	16	10	14	1	2	0	0	0	0	0	0
Glyma02g26400.1	Glyma02g29050.1	165	Trans-NAT	11	15	11	15	0	0	0	0	0	0	0	0
Glyma02g26400.1	Glyma03g17670.1	264	Trans-NAT	45	51	19	20	26	31	45	324	2	6	43	318
Glyma02g26400.1	Glyma03g19020.1	166	Trans-NAT	11	15	11	15	0	0	0	0	0	0	0	0
Glyma02g26400.1	Glyma05g10630.1	90	Trans-NAT	6	10	6	10	0	0	0	0	0	0	0	0
Glyma02g26400.1	Glyma06g29130.1	235	Trans-NAT	18	22	18	22	0	0	1	2	1	2	0	0
Glyma02g26400.1	Glyma06g30320.1	95	Trans-NAT	4	4	4	4	0	0	0	0	0	0	0	0
Glyma02g26400.1	Glyma06g33620.1	418	Trans-NAT	43	49	32	37	11	12	41	314	2	6	39	308
Glyma02g26400.1	Glyma06g37110.1	258	Trans-NAT	30	31	19	20	11	11	36	292	2	6	34	286
Glyma02g26400.1	Glyma07g27450.1	144	Trans-NAT	10	14	10	14	0	0	0	0	0	0	0	0
Glyma02g26400.1	Glyma07g28050.1	159	Trans-NAT	14	16	10	11	4	5	13	39	1	4	12	35
Glyma02g26430.1	Glyma02g27470.1	127	Trans-NAT	118	217	76	140	42	77	69	645	32	162	37	483
Glyma02g26430.1	Glyma02g44580.1	109	Trans-NAT	110	197	64	114	46	83	73	543	28	139	45	404
Glyma02g26430.1	Glyma03g29220.1	117	Trans-NAT	116	206	65	109	51	97	82	801	28	147	54	654
Glyma02g26430.1	Glyma05g03670.1	118	Trans-NAT	118	210	65	109	53	101	76	761	29	150	47	611
Glyma02g26430.1	Glyma05g09010.1	117	Trans-NAT	138	237	65	109	73	128	98	931	28	147	70	784
Glyma02g26430.1	Glyma05g28630.1	119	Trans-NAT	129	241	75	139	54	102	88	782	32	162	56	620
Glyma02g26430.1	Glyma06g07110.1	134	Trans-NAT	157	281	77	141	80	140	104	956	32	162	72	794
Glyma02g26430.1	Glyma06g09470.2	134	Trans-NAT	161	284	77	141	84	143	110	969	32	162	78	807
Glyma02g26430.1	Glyma06g12170.1	115	Trans-NAT	123	211	64	108	59	103	83	806	28	147	55	659
Glyma02g26430.1	Glyma06g12520.1	86	Trans-NAT	85	151	45	71	40	80	52	353	22	118	30	235
Glyma02g26430.1	Glyma08g24180.1	121	Trans-NAT	138	249	67	113	71	136	99	915	31	160	68	755
Glyma02g26800.1	Glyma05g06320.1	91	Trans-NAT	1	1	1	1	0	0	0	0	0	0	0	0
Glyma02g27000.1	Glyma04g22550.1	82	Trans-NAT	10	16	4	4	6	12	2	6	2	6	0	0
Glyma02g27050.1	Glyma09g08450.1	108	Trans-NAT	1	1	1	1	0	0	0	0	0	0	0	0
Glyma02g27220.1	Glyma09g16800.1	146	Trans-NAT	4	4	0	0	4	4	0	0	0	0	0	0
Glyma02g27470.1	Glyma02g39310.1	121	Trans-NAT	86	150	42	78	44	72	56	537	32	445	24	92
Glyma02g27470.1	Glyma02g43490.1	130	Trans-NAT	163	364	42	77	121	287	87	785	37	483	50	302
Glyma02g27470.1	Glyma03g14920.1	88	Trans-NAT	76	171	38	74	38	97	31	112	17	54	14	58
Glyma02g27470.1	Glyma04g05850.2	137	Trans-NAT	99	228	43	79	56	149	73	703	37	483	36	220
Glyma02g27470.1	Glyma04g08090.2	94	Trans-NAT	83	185	38	74	45	111	40	173	19	82	21	91
Glyma02g27470.1	Glyma04g40390.1	135	Trans-NAT	153	420	43	79	110	341	100	854	37	483	63	371
Glyma02g27470.1	Glyma05g29330.1	85	Trans-NAT	70	128	35	70	35	58	34	131	18	80	16	51
Glyma02g27470.1	Glyma05g38250.1	122	Trans-NAT	59	99	40	75	19	24	48	588	35	479	13	109
Glyma02g27470.1	Glyma06g15480.1	81	Trans-NAT	74	128	38	74	36	54	34	155	16	51	18	104
Glyma02g27470.1	Glyma06g46650.1	122	Trans-NAT	185	446	40	75	145	371	91	820	35	479	56	341
Glyma02g27470.1	Glyma07g31810.1	106	Trans-NAT	120	295	30	59	90	236	61	660	27	456	34	204
Glyma02g27470.1	Glyma08g11250.1	106	Trans-NAT	94	212	30	59	64	153	70	732	27	456	43	276
Glyma02g27470.1	Glyma08g20980.2	122	Trans-NAT	132	329	40	75	92	254	79	784	35	479	44	305
Glyma02g27470.1	Glyma08g42710.1	125	Trans-NAT	153	364	42	77	111	287	73	694	36	481	37	213
Glyma02g28010.1	Glyma03g10310.1	195	Trans-NAT	10	15	3	4	7	11	1	2	1	2	0	0
Glyma02g28010.1	Glyma04g26220.1	197	Trans-NAT	18	23	3	4	15	19	1	2	1	2	0	0
Glyma02g29050.1	Glyma03g10310.1	283	Trans-NAT	27	37	1	1	26	36	1	2	0	0	1	2
Glyma02g29050.1	Glyma03g17670.1	260	Trans-NAT	11	11	2	2	9	9	6	21	1	2	5	19
Glyma02g29050.1	Glyma03g19020.1	164	Trans-NAT	1	1	1	1	0	0	6	22	1	2	5	20
Glyma02g29050.1	Glyma04g26220.1	326	Trans-NAT	28	34	9	10	19	24	2	10	1	2	1	8
Glyma02g29050.1	Glyma06g33620.1	254	Trans-NAT	6	6	2	2	4	4	3	6	1	2	2	4
Glyma02g29050.1	Glyma06g37110.1	199	Trans-NAT	3	3	2	2	1	1	5	19	1	2	4	17
Glyma02g29050.1	Glyma07g28050.1	261	Trans-NAT	8	8	2	2	6	6	7	23	1	2	6	21
Glyma02g29050.1	Glyma09g23000.1	255	Trans-NAT	1	1	0	0	1	1	0	0	0	0	0	0
Glyma02g30610.1	Glyma09g23000.1	281	Trans-NAT	20	20	3	3	17	17	7	19	0	0	7	19
Glyma02g30630.1	Glyma06g23960.1	83	Trans-NAT	15	24	10	19	5	5	2	4	1	2	1	2
Glyma02g30840.1	Glyma05g12900.1	80	Trans-NAT	7	7	4	4	3	3	0	0	0	0	0	0
Glyma02g31090.1	Glyma07g13140.1	184	Trans-NAT	2	2	2	2	0	0	0	0	0	0	0	0
Glyma02g31150.1	Glyma03g22710.1	151	Trans-NAT	5	5	0	0	5	5	5	11	0	0	5	11
Glyma02g31150.1	Glyma09g24460.1	121	Trans-NAT	14	27	0	0	14	27	6	15	0	0	6	15
Glyma02g31300.1	Glyma03g04570.1	156	Trans-NAT	5	6	2	2	3	4	0	0	0	0	0	0
Glyma02g31300.1	Glyma06g39980.1	119	Trans-NAT	18	30	14	26	4	4	0	0	0	0	0	0
Glyma02g31300.1	Glyma07g19160.1	171	Trans-NAT	20	32	15	27	5	5	0	0	0	0	0	0
Glyma02g31300.1	Glyma07g20910.1	106	Trans-NAT	15	27	15	27	0	0	0	0	0	0	0	0
Glyma02g31300.1	Glyma07g29380.1	78	Trans-NAT	15	27	15	27	0	0	0	0	0	0	0	0
Glyma02g31300.1	Glyma08g35550.1	100	Trans-NAT	14	21	13	19	1	2	1	2	0	0	1	2
Glyma02g31300.1	Glyma08g37710.1	107	Trans-NAT	19	32	15	27	4	5	1	2	0	0	1	2
Glyma02g31510.1	Glyma03g13560.1	97	Trans-NAT	28	34	23	28	5	6	1	2	0	0	1	2
Glyma02g31510.1	Glyma03g15570.1	98	Trans-NAT	23	28	23	28	0	0	2	4	0	0	2	4
Glyma02g31510.1	Glyma05g21420.1	74	Trans-NAT	13	14	13	14	0	0	0	0	0	0	0	0
Glyma02g31510.1	Glyma07g21050.1	128	Trans-NAT	29	34	25	30	4	4	0	0	0	0	0	0
Glyma02g31510.1	Glyma09g11390.1	102	Trans-NAT	25	30	24	29	1	1	0	0	0	0	0	0
Glyma02g31510.1	Glyma09g13800.1	96	Trans-NAT	23	28	23	28	0	0	0	0	0	0	0	0
Glyma02g31870.1	Glyma05g12900.1	97	Trans-NAT	23	35	12	16	11	19	1	2	0	0	1	2
Glyma02g31870.1	Glyma08g32770.1	97	Trans-NAT	22	34	12	16	10	18	0	0	0	0	0	0
Glyma02g33020.1	Glyma04g24030.1	117	Trans-NAT	18	24	14	20	4	4	2	5	2	5	0	0
Glyma02g33020.1	Glyma04g33990.1	74	Trans-NAT	21	28	13	19	8	9	2	5	2	5	0	0
Glyma02g33020.1	Glyma05g18850.1	166	Trans-NAT	13	29	12	28	1	1	0	0	0	0	0	0
Glyma02g33020.1	Glyma05g21470.1	117	Trans-NAT	25	32	14	20	11	12	2	5	2	5	0	0
Glyma02g33020.1	Glyma09g15290.1	577	Trans-NAT	11	11	4	4	7	7	2	4	2	4	0	0
Glyma02g33020.1	Glyma09g17770.1	86	Trans-NAT	9	9	3	3	6	6	0	0	0	0	0	0
Glyma02g33820.1	Glyma04g28220.1	190	Trans-NAT	3	3	3	3	0	0	0	0	0	0	0	0
Glyma02g33820.1	Glyma05g13530.1	110	Trans-NAT	14	15	12	13	2	2	6	41	3	9	3	32
Glyma02g33820.1	Glyma06g26160.1	134	Trans-NAT	39	43	19	20	20	23	0	0	0	0	0	0
Glyma02g33820.1	Glyma08g34060.1	153	Trans-NAT	11	12	4	5	7	7	0	0	0	0	0	0
Glyma02g33820.1	Glyma09g13850.1	275	Trans-NAT	26	28	16	18	10	10	5	34	3	9	2	25
Glyma02g33820.1	Glyma09g23000.1	252	Trans-NAT	6	6	5	5	1	1	0	0	0	0	0	0
Glyma02g33920.1	Glyma07g13860.1	110	Trans-NAT	4	5	0	0	4	5	0	0	0	0	0	0
Glyma02g33920.1	Glyma07g14420.1	104	Trans-NAT	1	1	1	1	0	0	2	6	2	6	0	0
Glyma02g33920.1	Glyma07g20140.1	88	Trans-NAT	4	4	0	0	4	4	0	0	0	0	0	0
Glyma02g34630.1	Glyma04g22550.1	121	Trans-NAT	68	176	48	128	20	48	10	24	10	24	0	0
Glyma02g34630.1	Glyma04g28220.1	264	Trans-NAT	1	1	0	0	1	1	0	0	0	0	0	0
Glyma02g34630.1	Glyma06g27680.1	283	Trans-NAT	224	697	39	104	185	593	19	68	9	22	10	46
Glyma02g34630.1	Glyma06g36010.1	121	Trans-NAT	62	264	2	4	60	260	6	27	1	2	5	25
Glyma02g34630.1	Glyma07g28010.1	90	Trans-NAT	57	143	48	128	9	15	10	24	10	24	0	0
Glyma02g34630.1	Glyma09g23000.1	137	Trans-NAT	1	1	0	0	1	1	1	4	0	0	1	4
Glyma02g34710.1	Glyma09g10580.1	78	Trans-NAT	2	2	0	0	2	2	0	0	0	0	0	0
Glyma02g35610.1	Glyma04g28220.1	276	Trans-NAT	7	7	6	6	1	1	0	0	0	0	0	0
Glyma02g35610.1	Glyma09g23000.1	495	Trans-NAT	11	11	9	9	2	2	1	4	0	0	1	4
Glyma02g35670.1	Glyma08g32740.1	91	Trans-NAT	21	38	2	3	19	35	1	2	0	0	1	2
Glyma02g35840.1	Glyma06g19950.1	197	Trans-NAT	2	2	2	2	0	0	0	0	0	0	0	0
Glyma02g36320.1	Glyma03g15570.1	79	Trans-NAT	22	46	22	46	0	0	8	17	6	13	2	4
Glyma02g36320.1	Glyma04g22550.1	124	Trans-NAT	69	177	49	129	20	48	9	22	9	22	0	0
Glyma02g36320.1	Glyma06g27680.1	285	Trans-NAT	244	734	59	141	185	593	20	70	10	24	10	46
Glyma02g36320.1	Glyma06g36010.1	121	Trans-NAT	63	265	3	5	60	260	6	27	1	2	5	25
Glyma02g36320.1	Glyma07g28010.1	88	Trans-NAT	56	142	47	127	9	15	9	22	9	22	0	0
Glyma02g37950.1	Glyma16g03450.1	76	Trans-NAT	1	2	0	0	1	2	0	0	0	0	0	0
Glyma02g38610.1	Glyma03g03680.1	101	Trans-NAT	1	1	0	0	1	1	0	0	0	0	0	0
Glyma02g39310.1	Glyma02g44580.1	110	Trans-NAT	89	154	44	72	45	82	62	332	22	75	40	257
Glyma02g39310.1	Glyma03g29220.1	96	Trans-NAT	75	142	32	54	43	88	53	611	13	36	40	575
Glyma02g39310.1	Glyma05g03670.1	97	Trans-NAT	82	152	32	54	50	98	56	616	14	39	42	577
Glyma02g39310.1	Glyma05g09010.1	96	Trans-NAT	97	173	32	54	65	119	69	741	13	36	56	705
Glyma02g39310.1	Glyma05g28630.1	106	Trans-NAT	96	172	44	72	52	100	63	377	18	57	45	320
Glyma02g39310.1	Glyma06g07110.1	121	Trans-NAT	116	203	44	72	72	131	81	793	23	78	58	715
Glyma02g39310.1	Glyma06g09470.2	121	Trans-NAT	121	208	44	72	77	136	87	806	23	78	64	728
Glyma02g39310.1	Glyma06g12170.1	94	Trans-NAT	81	141	30	47	51	94	54	616	13	36	41	580
Glyma02g39310.1	Glyma06g12520.1	85	Trans-NAT	70	132	30	52	40	80	43	269	13	34	30	235
Glyma02g39310.1	Glyma08g24180.1	102	Trans-NAT	98	186	34	58	64	128	70	725	15	46	55	679
Glyma02g42320.1	Glyma06g37990.1	335	Trans-NAT	2	2	0	0	2	2	12	40	0	0	12	40
Glyma02g43470.1	Glyma06g03100.1	94	Trans-NAT	35	65	6	6	29	59	4	11	0	0	4	11
Glyma02g43490.1	Glyma02g44580.1	107	Trans-NAT	128	251	82	168	46	83	81	584	37	182	44	402
Glyma02g43490.1	Glyma02g47060.1	76	Trans-NAT	127	264	85	200	42	64	89	935	39	292	50	643
Glyma02g43490.1	Glyma03g29220.1	141	Trans-NAT	240	505	157	356	83	149	139	1214	64	390	75	824
Glyma02g43490.1	Glyma05g03670.1	142	Trans-NAT	231	496	157	356	74	140	133	1230	65	393	68	837
Glyma02g43490.1	Glyma05g09010.1	133	Trans-NAT	226	473	144	335	82	138	140	1229	63	381	77	848
Glyma02g43490.1	Glyma05g28630.1	123	Trans-NAT	149	297	95	195	54	102	96	823	41	205	55	618
Glyma02g43490.1	Glyma06g07110.1	161	Trans-NAT	270	550	163	364	107	186	160	1426	66	400	94	1026
Glyma02g43490.1	Glyma06g09470.2	161	Trans-NAT	257	518	163	364	94	154	152	1285	66	400	86	885
Glyma02g43490.1	Glyma06g12170.1	137	Trans-NAT	245	503	154	348	91	155	138	1209	64	390	74	819
Glyma02g43490.1	Glyma06g12520.1	85	Trans-NAT	110	230	70	150	40	80	62	394	32	159	30	235
Glyma02g43490.1	Glyma07g06460.1	95	Trans-NAT	147	303	101	224	46	79	105	1076	48	331	57	745
Glyma02g43490.1	Glyma08g24180.1	140	Trans-NAT	256	539	156	355	100	184	150	1298	65	393	85	905
Glyma02g44110.1	Glyma06g22090.1	80	Trans-NAT	160	454	102	291	58	163	63	682	46	589	17	93
Glyma02g44580.1	Glyma03g14920.1	85	Trans-NAT	81	177	45	82	36	95	38	214	26	162	12	52
Glyma02g44580.1	Glyma04g05850.2	116	Trans-NAT	64	114	46	83	18	31	67	489	46	406	21	83
Glyma02g44580.1	Glyma04g40390.1	116	Trans-NAT	127	329	46	83	81	246	94	652	46	406	48	246
Glyma02g44580.1	Glyma05g29330.1	85	Trans-NAT	80	140	45	82	35	58	45	225	29	174	16	51
Glyma02g44580.1	Glyma05g38250.1	99	Trans-NAT	63	104	45	82	18	22	47	306	39	257	8	49
Glyma02g44580.1	Glyma06g15480.1	80	Trans-NAT	79	134	43	80	36	54	38	217	21	116	17	101
Glyma02g44580.1	Glyma06g46650.1	104	Trans-NAT	153	336	46	83	107	253	87	623	44	402	43	221
Glyma02g44580.1	Glyma07g31810.1	89	Trans-NAT	97	200	46	83	51	117	64	484	43	400	21	84
Glyma02g44580.1	Glyma08g11250.1	88	Trans-NAT	72	118	46	83	26	35	72	554	42	398	30	156
Glyma02g44580.1	Glyma08g20980.2	104	Trans-NAT	100	219	46	83	54	136	75	587	44	402	31	185
Glyma02g44580.1	Glyma08g42710.1	107	Trans-NAT	119	252	46	83	73	169	68	495	44	402	24	93
Glyma02g47060.1	Glyma04g02460.1	76	Trans-NAT	109	222	42	64	67	158	78	862	50	643	28	219
Glyma02g47060.1	Glyma04g30390.1	76	Trans-NAT	109	229	42	64	67	165	79	861	50	643	29	218
Glyma02g47060.1	Glyma05g24870.1	76	Trans-NAT	112	241	42	64	70	177	85	915	50	643	35	272
Glyma02g47060.1	Glyma06g46650.1	76	Trans-NAT	112	241	42	64	70	177	85	915	50	643	35	272
Glyma02g47060.1	Glyma07g14260.2	76	Trans-NAT	115	246	42	64	73	182	85	915	50	643	35	272
Glyma02g47060.1	Glyma07g31860.1	76	Trans-NAT	108	228	42	64	66	164	78	853	50	643	28	210
Glyma02g47060.1	Glyma08g07190.1	76	Trans-NAT	127	264	42	64	85	200	89	935	50	643	39	292
Glyma02g47060.1	Glyma08g17590.1	76	Trans-NAT	127	264	42	64	85	200	89	935	50	643	39	292
Glyma02g47060.1	Glyma08g20980.2	76	Trans-NAT	127	264	42	64	85	200	89	935	50	643	39	292
Glyma02g47060.1	Glyma08g32290.2	76	Trans-NAT	127	264	42	64	85	200	89	935	50	643	39	292
Glyma02g47060.1	Glyma08g42710.1	76	Trans-NAT	120	255	42	64	78	191	81	866	50	643	31	223
Glyma03g01520.1	Glyma05g21980.1	231	Trans-NAT	5	5	2	2	3	3	0	0	0	0	0	0
Glyma03g01520.1	Glyma06g47480.1	136	Trans-NAT	3	3	0	0	3	3	1	2	0	0	1	2
Glyma03g01520.1	Glyma08g26580.1	237	Trans-NAT	2	2	2	2	0	0	0	0	0	0	0	0
Glyma03g01520.1	Glyma08g27460.1	226	Trans-NAT	5	5	2	2	3	3	3	36	0	0	3	36
Glyma03g01520.1	Glyma09g06430.1	231	Trans-NAT	9	9	2	2	7	7	0	0	0	0	0	0
Glyma03g02120.1	Glyma04g27120.1	84	Trans-NAT	12	23	12	23	0	0	2	5	2	5	0	0
Glyma03g02120.1	Glyma04g34200.1	87	Trans-NAT	16	27	12	23	4	4	6	23	2	5	4	18
Glyma03g02120.1	Glyma08g00310.1	89	Trans-NAT	12	23	12	23	0	0	3	7	2	5	1	2
Glyma03g02990.1	Glyma03g22540.1	77	Trans-NAT	10	13	10	13	0	0	0	0	0	0	0	0
Glyma03g02990.1	Glyma04g20400.1	77	Trans-NAT	15	19	10	13	5	6	0	0	0	0	0	0
Glyma03g02990.1	Glyma09g08530.1	77	Trans-NAT	11	14	10	13	1	1	0	0	0	0	0	0
Glyma03g03020.1	Glyma03g22540.1	225	Trans-NAT	29	35	21	26	8	9	3	11	3	11	0	0
Glyma03g03020.1	Glyma04g20400.1	83	Trans-NAT	15	19	10	13	5	6	0	0	0	0	0	0
Glyma03g03020.1	Glyma04g32790.1	104	Trans-NAT	25	39	1	1	24	38	3	11	3	11	0	0
Glyma03g03020.1	Glyma05g15750.1	97	Trans-NAT	13	25	0	0	13	25	3	11	3	11	0	0
Glyma03g03020.1	Glyma05g22910.1	82	Trans-NAT	13	16	10	12	3	4	3	11	3	11	0	0
Glyma03g03020.1	Glyma09g08530.1	90	Trans-NAT	11	14	10	13	1	1	0	0	0	0	0	0
Glyma03g03020.1	Glyma09g18460.1	274	Trans-NAT	39	50	21	26	18	24	3	11	3	11	0	0
Glyma03g03530.1	Glyma03g03540.1	423	Trans-NAT	1	1	1	1	0	0	29	422	0	0	29	422
Glyma03g03530.1	Glyma03g03690.1	224	Trans-NAT	1	1	0	0	1	1	0	0	0	0	0	0
Glyma03g03530.1	Glyma03g03700.1	217	Trans-NAT	1	1	1	1	0	0	9	23	0	0	9	23
Glyma03g04570.1	Glyma03g22710.1	153	Trans-NAT	8	9	3	4	5	5	5	11	0	0	5	11
Glyma03g04570.1	Glyma06g06190.1	99	Trans-NAT	1	1	0	0	1	1	0	0	0	0	0	0
Glyma03g04570.1	Glyma09g24460.1	147	Trans-NAT	41	74	3	4	38	70	9	23	0	0	9	23
Glyma03g04580.1	Glyma08g35550.1	82	Trans-NAT	15	20	13	17	2	3	1	2	0	0	1	2
Glyma03g05990.1	Glyma07g39640.1	128	Trans-NAT	1	1	1	1	0	0	0	0	0	0	0	0
Glyma03g05990.1	Glyma09g23190.1	143	Trans-NAT	7	10	1	1	6	9	0	0	0	0	0	0
Glyma03g06290.1	Glyma06g27680.1	99	Trans-NAT	110	454	0	0	110	454	8	42	0	0	8	42
Glyma03g06290.1	Glyma06g36010.1	94	Trans-NAT	60	260	0	0	60	260	5	25	0	0	5	25
Glyma03g06740.1	Glyma09g08450.1	108	Trans-NAT	1	1	1	1	0	0	0	0	0	0	0	0
Glyma03g07780.1	Glyma04g40950.1	218	Trans-NAT	3	3	1	1	2	2	0	0	0	0	0	0
Glyma03g08870.1	Glyma03g22540.1	166	Trans-NAT	33	39	25	30	8	9	6	18	6	18	0	0
Glyma03g08870.1	Glyma04g11510.1	119	Trans-NAT	18	23	18	23	0	0	6	18	6	18	0	0
Glyma03g08870.1	Glyma04g32790.1	100	Trans-NAT	27	43	3	5	24	38	3	11	3	11	0	0
Glyma03g08870.1	Glyma05g22910.1	112	Trans-NAT	31	40	19	24	12	16	4	13	4	13	0	0
Glyma03g08870.1	Glyma09g18460.1	184	Trans-NAT	34	41	25	30	9	11	6	18	6	18	0	0
Glyma03g09120.1	Glyma05g15430.1	123	Trans-NAT	25	38	8	13	17	25	0	0	0	0	0	0
Glyma03g09120.1	Glyma05g21210.1	123	Trans-NAT	24	37	8	13	16	24	0	0	0	0	0	0
Glyma03g09120.1	Glyma07g13520.1	123	Trans-NAT	12	20	8	13	4	7	0	0	0	0	0	0
Glyma03g09160.1	Glyma07g17470.1	303	Trans-NAT	83	113	77	107	6	6	2	17	0	0	2	17
Glyma03g09160.1	Glyma09g16330.1	164	Trans-NAT	39	58	30	49	9	9	0	0	0	0	0	0
Glyma03g10090.1	Glyma06g38200.1	102	Trans-NAT	16	22	16	22	0	0	1	2	0	0	1	2
Glyma03g10290.1	Glyma09g23000.1	129	Trans-NAT	5	6	3	3	2	3	0	0	0	0	0	0
Glyma03g10310.1	Glyma03g17670.1	232	Trans-NAT	26	36	25	35	1	1	1	2	1	2	0	0
Glyma03g10310.1	Glyma03g19020.1	283	Trans-NAT	26	36	26	36	0	0	1	2	1	2	0	0
Glyma03g10310.1	Glyma05g10630.1	77	Trans-NAT	6	10	6	10	0	0	0	0	0	0	0	0
Glyma03g10310.1	Glyma06g29130.1	242	Trans-NAT	23	33	23	33	0	0	1	2	0	0	1	2
Glyma03g10310.1	Glyma06g30320.1	159	Trans-NAT	1	1	1	1	0	0	0	0	0	0	0	0
Glyma03g10310.1	Glyma06g33620.1	227	Trans-NAT	16	22	13	18	3	4	2	4	0	0	2	4
Glyma03g10310.1	Glyma06g37110.1	284	Trans-NAT	26	36	26	36	0	0	1	2	1	2	0	0
Glyma03g10310.1	Glyma07g27450.1	98	Trans-NAT	1	1	1	1	0	0	0	0	0	0	0	0
Glyma03g11730.1	Glyma03g13560.1	84	Trans-NAT	7	8	2	2	5	6	1	2	0	0	1	2
Glyma03g11730.1	Glyma07g21050.1	99	Trans-NAT	5	5	2	2	3	3	0	0	0	0	0	0
Glyma03g11730.1	Glyma09g13800.1	84	Trans-NAT	2	2	2	2	0	0	0	0	0	0	0	0
Glyma03g13310.1	Glyma09g15290.1	226	Trans-NAT	4	4	0	0	4	4	0	0	0	0	0	0
Glyma03g13310.1	Glyma09g17770.1	253	Trans-NAT	8	8	0	0	8	8	0	0	0	0	0	0
Glyma03g13510.1	Glyma09g23000.1	129	Trans-NAT	4	5	2	2	2	3	0	0	0	0	0	0
Glyma03g13560.1	Glyma03g17670.1	97	Trans-NAT	10	12	5	6	5	6	1	2	1	2	0	0
Glyma03g13560.1	Glyma03g19020.1	91	Trans-NAT	15	16	5	6	10	10	7	56	1	2	6	54
Glyma03g13560.1	Glyma04g14370.1	101	Trans-NAT	43	57	5	6	38	51	3	46	1	2	2	44
Glyma03g13560.1	Glyma04g24030.1	83	Trans-NAT	8	9	5	6	3	3	1	2	1	2	0	0
Glyma03g13560.1	Glyma04g25370.1	91	Trans-NAT	33	43	5	6	28	37	2	16	1	2	1	14
Glyma03g13560.1	Glyma04g25810.1	92	Trans-NAT	29	32	5	6	24	26	3	46	1	2	2	44
Glyma03g13560.1	Glyma04g28430.1	97	Trans-NAT	48	67	5	6	43	61	3	11	1	2	2	9
Glyma03g13560.1	Glyma05g12900.1	83	Trans-NAT	21	25	5	6	16	19	3	6	1	2	2	4
Glyma03g13560.1	Glyma07g26460.1	76	Trans-NAT	52	71	3	4	49	67	3	46	1	2	2	44
Glyma03g13560.1	Glyma07g26940.1	83	Trans-NAT	8	9	5	6	3	3	6	26	1	2	5	24
Glyma03g13560.1	Glyma07g28050.1	97	Trans-NAT	17	18	5	6	12	12	3	46	1	2	2	44
Glyma03g13560.1	Glyma08g33280.1	101	Trans-NAT	50	82	5	6	45	76	3	46	1	2	2	44
Glyma03g14590.1	Glyma02g36320.1	100	Trans-NAT	11	14	0	0	11	14	3	8	0	0	3	8
Glyma03g14590.1	Glyma04g28430.1	101	Trans-NAT	11	14	0	0	11	14	3	8	0	0	3	8
Glyma03g14590.1	Glyma08g33280.1	100	Trans-NAT	3	3	0	0	3	3	2	6	0	0	2	6
Glyma03g14650.1	Glyma06g23960.1	73	Trans-NAT	5	5	5	5	0	0	0	0	0	0	0	0
Glyma03g14920.1	Glyma05g28630.1	83	Trans-NAT	73	165	38	97	35	68	35	148	11	43	24	105
Glyma03g14920.1	Glyma06g07110.1	89	Trans-NAT	91	194	38	97	53	97	42	243	15	72	27	171
Glyma03g14920.1	Glyma06g09470.2	89	Trans-NAT	96	199	38	97	58	102	48	256	15	72	33	184
Glyma03g15570.1	Glyma03g17670.1	99	Trans-NAT	5	6	0	0	5	6	2	4	2	4	0	0
Glyma03g15570.1	Glyma03g19020.1	91	Trans-NAT	10	10	0	0	10	10	8	58	2	4	6	54
Glyma03g15570.1	Glyma04g14370.1	103	Trans-NAT	38	51	0	0	38	51	4	48	2	4	2	44
Glyma03g15570.1	Glyma04g25370.1	91	Trans-NAT	28	37	0	0	28	37	3	18	2	4	1	14
Glyma03g15570.1	Glyma04g25810.1	104	Trans-NAT	24	26	0	0	24	26	4	48	2	4	2	44
Glyma03g15570.1	Glyma04g28430.1	99	Trans-NAT	44	62	0	0	44	62	4	13	2	4	2	9
Glyma03g15570.1	Glyma05g12900.1	84	Trans-NAT	16	19	0	0	16	19	4	8	2	4	2	4
Glyma03g15570.1	Glyma06g33620.1	80	Trans-NAT	7	7	0	0	7	7	5	11	2	4	3	7
Glyma03g15570.1	Glyma06g37110.1	99	Trans-NAT	2	2	0	0	2	2	4	48	2	4	2	44
Glyma03g15570.1	Glyma07g25680.1	80	Trans-NAT	3	3	0	0	3	3	2	4	2	4	0	0
Glyma03g15570.1	Glyma07g26460.1	76	Trans-NAT	49	67	0	0	49	67	4	48	2	4	2	44
Glyma03g15570.1	Glyma07g26940.1	83	Trans-NAT	3	3	0	0	3	3	7	28	2	4	5	24
Glyma03g15570.1	Glyma07g28050.1	99	Trans-NAT	12	12	0	0	12	12	4	48	2	4	2	44
Glyma03g15570.1	Glyma08g33280.1	103	Trans-NAT	45	76	0	0	45	76	4	48	2	4	2	44
Glyma03g17260.1	Glyma04g22550.1	124	Trans-NAT	54	149	34	101	20	48	6	14	6	14	0	0
Glyma03g17260.1	Glyma06g27680.1	136	Trans-NAT	71	192	35	102	36	90	7	16	6	14	1	2
Glyma03g17260.1	Glyma07g28010.1	88	Trans-NAT	41	114	32	99	9	15	6	14	6	14	0	0
Glyma03g17670.1	Glyma04g26220.1	437	Trans-NAT	50	60	24	29	26	31	44	328	42	316	2	12
Glyma03g17670.1	Glyma05g21420.1	74	Trans-NAT	2	2	2	2	0	0	0	0	0	0	0	0
Glyma03g17670.1	Glyma07g21050.1	131	Trans-NAT	10	11	6	7	4	4	3	18	3	18	0	0
Glyma03g17670.1	Glyma09g11390.1	103	Trans-NAT	6	7	5	6	1	1	0	0	0	0	0	0
Glyma03g17670.1	Glyma09g13800.1	101	Trans-NAT	6	7	6	7	0	0	0	0	0	0	0	0
Glyma03g18640.1	Glyma05g12900.1	184	Trans-NAT	141	251	106	190	35	61	1	2	0	0	1	2
Glyma03g18640.1	Glyma06g28680.1	100	Trans-NAT	92	169	71	130	21	39	0	0	0	0	0	0
Glyma03g18640.1	Glyma08g27890.1	113	Trans-NAT	86	157	73	127	13	30	0	0	0	0	0	0
Glyma03g18640.1	Glyma08g32770.1	152	Trans-NAT	123	230	91	172	32	58	0	0	0	0	0	0
Glyma03g18640.1	Glyma09g13590.1	139	Trans-NAT	97	178	96	177	1	1	0	0	0	0	0	0
Glyma03g19020.1	Glyma04g14210.1	125	Trans-NAT	6	6	4	4	2	2	2	44	2	44	0	0
Glyma03g19020.1	Glyma04g26220.1	312	Trans-NAT	19	24	0	0	19	24	1	8	0	0	1	8
Glyma03g19020.1	Glyma06g32780.1	119	Trans-NAT	2	2	0	0	2	2	2	44	2	44	0	0
Glyma03g19020.1	Glyma07g21050.1	105	Trans-NAT	14	14	10	10	4	4	6	54	6	54	0	0
Glyma03g19020.1	Glyma09g13800.1	91	Trans-NAT	10	10	10	10	0	0	6	54	6	54	0	0
Glyma03g21340.1	Glyma05g13530.1	77	Trans-NAT	9	23	5	19	4	4	1	2	0	0	1	2
Glyma03g21340.1	Glyma06g26160.1	215	Trans-NAT	39	43	17	18	22	25	0	0	0	0	0	0
Glyma03g21340.1	Glyma08g34060.1	99	Trans-NAT	23	24	15	16	8	8	0	0	0	0	0	0
Glyma03g21340.1	Glyma09g13850.1	212	Trans-NAT	57	71	20	21	37	50	2	5	0	0	2	5
Glyma03g21340.1	Glyma09g23000.1	256	Trans-NAT	19	19	2	2	17	17	7	19	0	0	7	19
Glyma03g21580.2	Glyma04g22550.1	124	Trans-NAT	69	177	49	129	20	48	9	22	9	22	0	0
Glyma03g21580.2	Glyma06g27680.1	139	Trans-NAT	86	220	50	130	36	90	11	26	9	22	2	4
Glyma03g21580.2	Glyma07g28010.1	88	Trans-NAT	56	142	47	127	9	15	9	22	9	22	0	0
Glyma03g21660.1	Glyma04g28970.2	172	Trans-NAT	4	4	4	4	0	0	0	0	0	0	0	0
Glyma03g22390.1	Glyma05g23260.1	81	Trans-NAT	5	5	3	3	2	2	0	0	0	0	0	0
Glyma03g22390.1	Glyma07g08580.1	75	Trans-NAT	3	3	3	3	0	0	0	0	0	0	0	0
Glyma03g22390.1	Glyma08g18290.1	86	Trans-NAT	4	4	3	3	1	1	0	0	0	0	0	0
Glyma03g22390.1	Glyma08g28930.1	75	Trans-NAT	3	3	3	3	0	0	0	0	0	0	0	0
Glyma03g22400.1	Glyma05g38570.2	217	Trans-NAT	8	8	8	8	0	0	0	0	0	0	0	0
Glyma03g22400.1	Glyma08g01060.1	217	Trans-NAT	9	9	8	8	1	1	0	0	0	0	0	0
Glyma03g22520.1	Glyma06g39980.1	120	Trans-NAT	5	5	1	1	4	4	0	0	0	0	0	0
Glyma03g22520.1	Glyma07g19160.1	142	Trans-NAT	6	6	1	1	5	5	0	0	0	0	0	0
Glyma03g22520.1	Glyma07g20910.1	103	Trans-NAT	1	1	1	1	0	0	0	0	0	0	0	0
Glyma03g22520.1	Glyma08g35550.1	78	Trans-NAT	2	3	1	1	1	2	1	2	0	0	1	2
Glyma03g22520.1	Glyma08g37710.1	98	Trans-NAT	1	1	0	0	1	1	1	2	0	0	1	2
Glyma03g22540.1	Glyma04g19010.1	127	Trans-NAT	27	29	6	6	21	23	3	10	3	10	0	0
Glyma03g22540.1	Glyma04g24030.1	224	Trans-NAT	39	49	9	10	30	39	5	15	3	10	2	5
Glyma03g22540.1	Glyma04g33990.1	184	Trans-NAT	36	44	7	8	29	36	5	15	3	10	2	5
Glyma03g22540.1	Glyma05g18850.1	139	Trans-NAT	63	215	53	203	10	12	0	0	0	0	0	0
Glyma03g22540.1	Glyma05g21470.1	298	Trans-NAT	68	97	15	16	53	81	11	40	3	10	8	30
Glyma03g22540.1	Glyma05g22090.1	120	Trans-NAT	18	21	6	6	12	15	3	10	3	10	0	0
Glyma03g22540.1	Glyma06g22970.1	157	Trans-NAT	34	39	8	9	26	30	6	18	0	0	6	18
Glyma03g22540.1	Glyma09g17770.1	93	Trans-NAT	9	10	3	3	6	7	4	14	0	0	4	14
Glyma03g22710.1	Glyma06g39980.1	103	Trans-NAT	9	13	5	9	4	4	0	0	0	0	0	0
Glyma03g22710.1	Glyma07g19160.1	154	Trans-NAT	11	15	6	10	5	5	0	0	0	0	0	0
Glyma03g22710.1	Glyma07g20910.1	119	Trans-NAT	6	10	6	10	0	0	0	0	0	0	0	0
Glyma03g22710.1	Glyma07g29380.1	81	Trans-NAT	6	10	6	10	0	0	0	0	0	0	0	0
Glyma03g22710.1	Glyma08g35550.1	186	Trans-NAT	8	13	6	10	2	3	1	2	0	0	1	2
Glyma03g22710.1	Glyma08g37710.1	139	Trans-NAT	10	15	6	10	4	5	1	2	0	0	1	2
Glyma03g24580.1	Glyma04g24030.1	214	Trans-NAT	41	46	20	23	21	23	0	0	0	0	0	0
Glyma03g24580.1	Glyma05g18850.1	214	Trans-NAT	30	35	20	23	10	12	0	0	0	0	0	0
Glyma03g24580.1	Glyma05g21470.1	205	Trans-NAT	51	58	19	22	32	36	0	0	0	0	0	0
Glyma03g26930.1	Glyma04g36900.1	179	Trans-NAT	1	1	0	0	1	1	0	0	0	0	0	0
Glyma03g26930.1	Glyma06g18080.1	179	Trans-NAT	1	1	0	0	1	1	0	0	0	0	0	0
Glyma03g29220.1	Glyma04g02460.1	93	Trans-NAT	142	295	55	90	87	205	99	1015	64	765	35	250
Glyma03g29220.1	Glyma04g05850.2	144	Trans-NAT	183	374	84	150	99	224	122	1105	76	826	46	279
Glyma03g29220.1	Glyma04g30390.1	94	Trans-NAT	137	293	56	91	81	202	97	998	65	767	32	231
Glyma03g29220.1	Glyma04g40390.1	113	Trans-NAT	115	245	47	92	68	153	98	888	51	641	47	247
Glyma03g29220.1	Glyma05g24870.1	105	Trans-NAT	159	320	59	94	100	226	114	1114	68	798	46	316
Glyma03g29220.1	Glyma05g38250.1	115	Trans-NAT	59	104	50	94	9	10	60	724	53	656	7	68
Glyma03g29220.1	Glyma06g46650.1	144	Trans-NAT	228	490	84	150	144	340	136	1196	76	826	60	370
Glyma03g29220.1	Glyma07g14260.2	94	Trans-NAT	138	290	56	91	82	199	103	1050	65	767	38	283
Glyma03g29220.1	Glyma07g31810.1	114	Trans-NAT	147	341	50	94	97	247	92	880	53	656	39	224
Glyma03g29220.1	Glyma07g31860.1	96	Trans-NAT	137	293	58	93	79	200	96	993	66	777	30	216
Glyma03g29220.1	Glyma08g07190.1	93	Trans-NAT	163	347	55	90	108	257	109	1086	63	763	46	323
Glyma03g29220.1	Glyma08g11250.1	140	Trans-NAT	189	371	83	147	106	224	134	1198	74	822	60	376
Glyma03g29220.1	Glyma08g17590.1	89	Trans-NAT	150	307	53	88	97	219	107	1082	62	761	45	321
Glyma03g29220.1	Glyma08g17810.2	123	Trans-NAT	63	100	63	100	0	0	69	800	69	800	0	0
Glyma03g29220.1	Glyma08g20980.2	141	Trans-NAT	187	388	83	149	104	239	127	1178	75	824	52	354
Glyma03g29220.1	Glyma08g32290.2	95	Trans-NAT	162	346	56	91	106	255	106	1065	64	765	42	300
Glyma03g29220.1	Glyma08g42710.1	144	Trans-NAT	218	454	84	150	134	304	122	1090	76	826	46	264
Glyma03g29350.2	Glyma07g17470.1	107	Trans-NAT	41	58	37	54	4	4	0	0	0	0	0	0
Glyma03g29350.2	Glyma09g16330.1	164	Trans-NAT	48	68	39	59	9	9	0	0	0	0	0	0
Glyma03g29710.2	Glyma09g08860.1	86	Trans-NAT	13	25	1	1	12	24	0	0	0	0	0	0
Glyma03g33460.1	Glyma07g27290.1	107	Trans-NAT	75	200	71	196	4	4	0	0	0	0	0	0
Glyma03g36740.1	Glyma07g16230.1	119	Trans-NAT	13	19	6	6	7	13	4	10	4	10	0	0
Glyma03g39980.1	Glyma04g07910.1	78	Trans-NAT	1	1	1	1	0	0	0	0	0	0	0	0
Glyma0462s00200.1	Glyma04g29210.1	124	Trans-NAT	28	34	14	15	14	19	0	0	0	0	0	0
Glyma04g00300.1	Glyma06g00350.1	265	Trans-NAT	1	1	1	1	0	0	6	16	6	16	0	0
Glyma04g00650.1	Glyma08g16010.1	80	Trans-NAT	1	1	0	0	1	1	55	820	0	0	55	820
Glyma04g02460.1	Glyma05g03670.1	93	Trans-NAT	125	275	87	205	38	70	91	1074	35	250	56	824
Glyma04g02460.1	Glyma05g09010.1	83	Trans-NAT	87	190	55	142	32	48	81	875	31	216	50	659
Glyma04g02460.1	Glyma06g07110.1	93	Trans-NAT	136	288	87	205	49	83	101	1125	35	250	66	875
Glyma04g02460.1	Glyma06g09470.2	93	Trans-NAT	119	253	87	205	32	48	85	921	35	250	50	671
Glyma04g02460.1	Glyma06g12170.1	85	Trans-NAT	116	240	66	161	50	79	87	928	29	210	58	718
Glyma04g02460.1	Glyma07g06460.1	93	Trans-NAT	131	282	87	205	44	77	89	964	35	250	54	714
Glyma04g02460.1	Glyma08g24180.1	94	Trans-NAT	142	295	87	205	55	90	99	1018	35	250	64	768
Glyma04g03010.1	Glyma07g16230.1	100	Trans-NAT	6	12	2	2	4	10	0	0	0	0	0	0
Glyma04g03700.1	Glyma01g04460.1	210	Trans-NAT	1	1	0	0	1	1	2	16	0	0	2	16
Glyma04g05520.1	Glyma06g05540.1	584	Trans-NAT	1	1	1	1	0	0	4	9	3	7	1	2
Glyma04g05850.2	Glyma05g03670.1	146	Trans-NAT	173	364	99	224	74	140	118	1177	47	282	71	895
Glyma04g05850.2	Glyma05g09010.1	133	Trans-NAT	167	343	85	205	82	138	122	1118	45	270	77	848
Glyma04g05850.2	Glyma05g28630.1	120	Trans-NAT	83	158	29	56	54	102	78	712	23	94	55	618
Glyma04g05850.2	Glyma06g07110.1	169	Trans-NAT	206	410	99	224	107	186	147	1380	51	304	96	1076
Glyma04g05850.2	Glyma06g09470.2	170	Trans-NAT	194	380	99	224	95	156	137	1189	51	304	86	885
Glyma04g05850.2	Glyma06g12170.1	133	Trans-NAT	172	350	88	203	84	147	118	1090	46	279	72	811
Glyma04g05850.2	Glyma06g12520.1	85	Trans-NAT	53	103	13	23	40	80	44	283	14	48	30	235
Glyma04g05850.2	Glyma07g06460.1	99	Trans-NAT	134	282	86	201	48	81	94	995	36	248	58	747
Glyma04g05850.2	Glyma08g24180.1	145	Trans-NAT	199	408	99	224	100	184	135	1202	47	282	88	920
Glyma04g06240.1	Glyma07g08930.1	125	Trans-NAT	1	1	0	0	1	1	0	0	0	0	0	0
Glyma04g06620.1	Glyma06g06710.1	641	Trans-NAT	2	2	1	1	1	1	60	185	60	185	0	0
Glyma04g07310.1	Glyma04g34200.1	77	Trans-NAT	15	18	14	15	1	3	0	0	0	0	0	0
Glyma04g08000.1	Glyma06g08060.1	148	Trans-NAT	1	1	1	1	0	0	0	0	0	0	0	0
Glyma04g08090.2	Glyma05g28630.1	93	Trans-NAT	88	188	45	111	43	77	47	233	15	56	32	177
Glyma04g08090.2	Glyma06g07110.1	98	Trans-NAT	106	217	45	111	61	106	55	320	20	77	35	243
Glyma04g08090.2	Glyma06g09470.2	98	Trans-NAT	111	222	45	111	66	111	61	333	20	77	41	256
Glyma04g09350.1	Glyma05g23240.1	313	Trans-NAT	1	1	1	1	0	0	146	1479	146	1479	0	0
Glyma04g11510.1	Glyma06g22970.1	128	Trans-NAT	18	22	0	0	18	22	6	18	0	0	6	18
Glyma04g12260.2	Glyma06g22090.1	81	Trans-NAT	119	271	61	108	58	163	48	313	31	220	17	93
Glyma04g13470.1	Glyma06g02600.1	79	Trans-NAT	9	13	2	2	7	11	0	0	0	0	0	0
Glyma04g13890.1	Glyma07g13860.1	110	Trans-NAT	4	5	0	0	4	5	0	0	0	0	0	0
Glyma04g14210.1	Glyma04g24030.1	135	Trans-NAT	2	2	2	2	0	0	0	0	0	0	0	0
Glyma04g14210.1	Glyma04g25810.1	109	Trans-NAT	20	22	2	2	18	20	2	44	0	0	2	44
Glyma04g14210.1	Glyma04g28430.1	120	Trans-NAT	8	8	2	2	6	6	2	9	0	0	2	9
Glyma04g14210.1	Glyma06g29130.1	88	Trans-NAT	3	3	2	2	1	1	0	0	0	0	0	0
Glyma04g14210.1	Glyma06g37110.1	118	Trans-NAT	4	4	2	2	2	2	2	44	0	0	2	44
Glyma04g14210.1	Glyma08g33280.1	110	Trans-NAT	24	27	2	2	22	25	2	44	0	0	2	44
Glyma04g14370.1	Glyma04g22550.1	124	Trans-NAT	57	161	37	113	20	48	7	16	7	16	0	0
Glyma04g14370.1	Glyma05g21420.1	74	Trans-NAT	31	40	31	40	0	0	2	44	2	44	0	0
Glyma04g14370.1	Glyma06g27680.1	282	Trans-NAT	227	713	42	120	185	593	18	64	8	18	10	46
Glyma04g14370.1	Glyma06g36010.1	120	Trans-NAT	62	264	2	4	60	260	6	27	1	2	5	25
Glyma04g14370.1	Glyma07g21050.1	132	Trans-NAT	42	55	38	51	4	4	5	62	5	62	0	0
Glyma04g14370.1	Glyma07g28010.1	88	Trans-NAT	44	126	35	111	9	15	7	16	7	16	0	0
Glyma04g14370.1	Glyma09g11390.1	99	Trans-NAT	39	52	38	51	1	1	2	44	2	44	0	0
Glyma04g14370.1	Glyma09g13800.1	104	Trans-NAT	38	51	38	51	0	0	2	44	2	44	0	0
Glyma04g14390.1	Glyma06g46610.1	246	Trans-NAT	4	4	0	0	4	4	0	0	0	0	0	0
Glyma04g15100.1	Glyma04g34200.1	87	Trans-NAT	12	19	7	12	5	7	4	18	0	0	4	18
Glyma04g15350.1	Glyma09g27830.1	168	Trans-NAT	1	1	0	0	1	1	0	0	0	0	0	0
Glyma04g15400.1	Glyma04g28220.1	276	Trans-NAT	5	5	4	4	1	1	0	0	0	0	0	0
Glyma04g15400.1	Glyma09g23000.1	215	Trans-NAT	3	3	2	2	1	1	1	4	0	0	1	4
Glyma04g15550.1	Glyma04g28220.1	247	Trans-NAT	2	2	2	2	0	0	0	0	0	0	0	0
Glyma04g15910.1	Glyma06g36510.1	217	Trans-NAT	5	5	1	1	4	4	0	0	0	0	0	0
Glyma04g19010.1	Glyma04g20400.1	187	Trans-NAT	33	38	24	29	9	9	3	10	0	0	3	10
Glyma04g19010.1	Glyma04g22550.1	115	Trans-NAT	26	28	21	23	5	5	3	10	0	0	3	10
Glyma04g19010.1	Glyma05g22910.1	112	Trans-NAT	28	34	18	20	10	14	3	10	0	0	3	10
Glyma04g19010.1	Glyma09g18460.1	127	Trans-NAT	32	38	21	23	11	15	3	10	0	0	3	10
Glyma04g20400.1	Glyma04g24030.1	141	Trans-NAT	36	46	12	13	24	33	3	10	3	10	0	0
Glyma04g20400.1	Glyma04g33990.1	160	Trans-NAT	38	46	12	13	26	33	3	10	3	10	0	0
Glyma04g20400.1	Glyma05g21470.1	216	Trans-NAT	42	59	12	13	30	46	3	10	3	10	0	0
Glyma04g20400.1	Glyma05g22090.1	120	Trans-NAT	21	24	9	9	12	15	3	10	3	10	0	0
Glyma04g21800.1	Glyma04g29210.1	117	Trans-NAT	30	36	16	17	14	19	0	0	0	0	0	0
Glyma04g22550.1	Glyma04g24030.1	86	Trans-NAT	23	32	4	4	19	28	3	10	3	10	0	0
Glyma04g22550.1	Glyma04g28430.1	125	Trans-NAT	69	177	20	48	49	129	9	22	0	0	9	22
Glyma04g22550.1	Glyma04g33990.1	116	Trans-NAT	15	16	5	5	10	11	3	10	3	10	0	0
Glyma04g22550.1	Glyma05g12900.1	125	Trans-NAT	70	176	20	48	50	128	9	22	0	0	9	22
Glyma04g22550.1	Glyma05g21470.1	114	Trans-NAT	29	44	5	5	24	39	3	10	3	10	0	0
Glyma04g22550.1	Glyma05g22090.1	114	Trans-NAT	13	14	5	5	8	9	3	10	3	10	0	0
Glyma04g22550.1	Glyma06g32780.1	116	Trans-NAT	67	175	20	48	47	127	9	22	0	0	9	22
Glyma04g22550.1	Glyma06g40820.1	123	Trans-NAT	36	80	20	48	16	32	4	9	0	0	4	9
Glyma04g22550.1	Glyma08g33280.1	124	Trans-NAT	36	113	20	48	16	65	6	14	0	0	6	14
Glyma04g24030.1	Glyma05g21420.1	74	Trans-NAT	3	3	3	3	0	0	0	0	0	0	0	0
Glyma04g24030.1	Glyma05g22910.1	194	Trans-NAT	84	260	7	7	77	253	0	0	0	0	0	0
Glyma04g24030.1	Glyma06g32780.1	120	Trans-NAT	2	2	0	0	2	2	0	0	0	0	0	0
Glyma04g24030.1	Glyma06g40830.1	175	Trans-NAT	21	23	15	17	6	6	0	0	0	0	0	0
Glyma04g24030.1	Glyma07g21010.1	90	Trans-NAT	11	11	4	4	7	7	4	13	0	0	4	13
Glyma04g24030.1	Glyma07g21050.1	87	Trans-NAT	6	6	3	3	3	3	0	0	0	0	0	0
Glyma04g24030.1	Glyma09g08530.1	110	Trans-NAT	20	28	19	27	1	1	1	3	1	3	0	0
Glyma04g24030.1	Glyma09g13800.1	85	Trans-NAT	3	3	3	3	0	0	0	0	0	0	0	0
Glyma04g24030.1	Glyma09g18460.1	448	Trans-NAT	100	253	25	27	75	226	3	10	0	0	3	10
Glyma04g24660.1	Glyma09g23000.1	205	Trans-NAT	2	2	1	1	1	1	1	4	0	0	1	4
Glyma04g25370.1	Glyma05g21420.1	74	Trans-NAT	25	34	25	34	0	0	1	14	1	14	0	0
Glyma04g25370.1	Glyma07g21050.1	105	Trans-NAT	32	41	28	37	4	4	1	14	1	14	0	0
Glyma04g25370.1	Glyma09g11390.1	87	Trans-NAT	29	38	28	37	1	1	1	14	1	14	0	0
Glyma04g25370.1	Glyma09g13800.1	92	Trans-NAT	28	37	28	37	0	0	1	14	1	14	0	0
Glyma04g25380.1	Glyma09g23000.1	256	Trans-NAT	18	18	1	1	17	17	7	19	0	0	7	19
Glyma04g25390.1	Glyma04g28220.1	214	Trans-NAT	4	4	4	4	0	0	0	0	0	0	0	0
Glyma04g25390.1	Glyma05g13530.1	81	Trans-NAT	13	31	9	27	4	4	1	2	0	0	1	2
Glyma04g25390.1	Glyma06g26160.1	102	Trans-NAT	7	8	7	8	0	0	2	6	2	6	0	0
Glyma04g25390.1	Glyma08g34060.1	153	Trans-NAT	8	8	1	1	7	7	0	0	0	0	0	0
Glyma04g25390.1	Glyma09g13850.1	220	Trans-NAT	16	17	8	9	8	8	2	6	2	6	0	0
Glyma04g25390.1	Glyma09g23000.1	129	Trans-NAT	2	2	2	2	0	0	0	0	0	0	0	0
Glyma04g25810.1	Glyma05g21420.1	74	Trans-NAT	21	23	21	23	0	0	2	44	2	44	0	0
Glyma04g25810.1	Glyma06g32780.1	96	Trans-NAT	19	21	17	19	2	2	2	44	2	44	0	0
Glyma04g25810.1	Glyma07g21050.1	106	Trans-NAT	28	30	24	26	4	4	2	44	2	44	0	0
Glyma04g25810.1	Glyma09g11390.1	99	Trans-NAT	25	27	24	26	1	1	2	44	2	44	0	0
Glyma04g25810.1	Glyma09g13800.1	90	Trans-NAT	24	26	24	26	0	0	2	44	2	44	0	0
Glyma04g26010.1	Glyma06g27680.1	95	Trans-NAT	112	456	0	0	112	456	8	42	0	0	8	42
Glyma04g26010.1	Glyma06g36010.1	87	Trans-NAT	60	260	0	0	60	260	5	25	0	0	5	25
Glyma04g26220.1	Glyma05g10630.1	95	Trans-NAT	7	11	7	11	0	0	0	0	0	0	0	0
Glyma04g26220.1	Glyma06g29130.1	225	Trans-NAT	17	22	17	22	0	0	1	2	0	0	1	2
Glyma04g26220.1	Glyma06g30320.1	157	Trans-NAT	9	9	9	9	0	0	0	0	0	0	0	0
Glyma04g26220.1	Glyma06g33620.1	470	Trans-NAT	39	45	27	32	12	13	42	322	2	12	40	310
Glyma04g26220.1	Glyma06g37110.1	478	Trans-NAT	38	43	27	32	11	11	36	298	2	12	34	286
Glyma04g26220.1	Glyma07g27450.1	229	Trans-NAT	17	22	17	22	0	0	4	36	1	8	3	28
Glyma04g26220.1	Glyma07g28050.1	143	Trans-NAT	10	11	8	8	2	3	12	37	1	4	11	33
Glyma04g26730.1	Glyma04g29210.1	78	Trans-NAT	23	28	10	10	13	18	0	0	0	0	0	0
Glyma04g26780.1	Glyma09g15290.1	80	Trans-NAT	2	2	0	0	2	2	0	0	0	0	0	0
Glyma04g26780.1	Glyma09g17770.1	80	Trans-NAT	7	7	0	0	7	7	0	0	0	0	0	0
Glyma04g27590.1	Glyma05g13530.1	105	Trans-NAT	14	15	12	13	2	2	6	41	3	9	3	32
Glyma04g27590.1	Glyma06g26160.1	215	Trans-NAT	41	45	19	20	22	25	0	0	0	0	0	0
Glyma04g27590.1	Glyma08g34060.1	153	Trans-NAT	7	7	0	0	7	7	0	0	0	0	0	0
Glyma04g27590.1	Glyma09g13850.1	273	Trans-NAT	22	23	12	13	10	10	5	34	3	9	2	25
Glyma04g27630.1	Glyma05g28210.1	140	Trans-NAT	1	1	0	0	1	1	0	0	0	0	0	0
Glyma04g27670.1	Glyma06g32780.1	96	Trans-NAT	2	2	2	2	0	0	0	0	0	0	0	0
Glyma04g27670.1	Glyma07g20560.1	93	Trans-NAT	6	8	0	0	6	8	0	0	0	0	0	0
Glyma04g28220.1	Glyma05g12890.1	216	Trans-NAT	1	1	0	0	1	1	0	0	0	0	0	0
Glyma04g28220.1	Glyma05g12900.1	83	Trans-NAT	1	1	0	0	1	1	0	0	0	0	0	0
Glyma04g28220.1	Glyma05g14310.1	277	Trans-NAT	3	3	1	1	2	2	0	0	0	0	0	0
Glyma04g28220.1	Glyma06g26150.1	90	Trans-NAT	3	5	3	5	0	0	5	26	0	0	5	26
Glyma04g28220.1	Glyma06g29130.1	276	Trans-NAT	4	4	1	1	3	3	0	0	0	0	0	0
Glyma04g28220.1	Glyma06g30100.1	216	Trans-NAT	1	1	0	0	1	1	0	0	0	0	0	0
Glyma04g28220.1	Glyma06g32270.1	213	Trans-NAT	2	2	0	0	2	2	0	0	0	0	0	0
Glyma04g28220.1	Glyma06g35310.1	201	Trans-NAT	6	6	0	0	6	6	0	0	0	0	0	0
Glyma04g28220.1	Glyma06g40190.1	213	Trans-NAT	2	2	0	0	2	2	0	0	0	0	0	0
Glyma04g28220.1	Glyma07g13520.1	191	Trans-NAT	3	3	0	0	3	3	0	0	0	0	0	0
Glyma04g28220.1	Glyma07g21900.1	215	Trans-NAT	1	1	0	0	1	1	0	0	0	0	0	0
Glyma04g28220.1	Glyma07g22750.1	213	Trans-NAT	3	3	0	0	3	3	0	0	0	0	0	0
Glyma04g28220.1	Glyma08g30350.1	276	Trans-NAT	5	5	1	1	4	4	0	0	0	0	0	0
Glyma04g28220.1	Glyma08g37260.1	215	Trans-NAT	1	1	0	0	1	1	0	0	0	0	0	0
Glyma04g28220.1	Glyma09g13590.1	213	Trans-NAT	5	5	0	0	5	5	0	0	0	0	0	0
Glyma04g28220.1	Glyma09g17540.1	79	Trans-NAT	3	4	0	0	3	4	0	0	0	0	0	0
Glyma04g28220.1	Glyma09g19120.1	216	Trans-NAT	1	1	0	0	1	1	0	0	0	0	0	0
Glyma04g28220.1	Glyma09g27730.1	144	Trans-NAT	2	2	0	0	2	2	0	0	0	0	0	0
Glyma04g28430.1	Glyma06g27680.1	285	Trans-NAT	237	727	52	134	185	593	20	70	10	24	10	46
Glyma04g28430.1	Glyma06g32780.1	113	Trans-NAT	8	8	6	6	2	2	2	9	2	9	0	0
Glyma04g28430.1	Glyma06g36010.1	121	Trans-NAT	62	264	2	4	60	260	6	27	1	2	5	25
Glyma04g28430.1	Glyma07g21050.1	132	Trans-NAT	50	68	46	64	4	4	3	13	3	13	0	0
Glyma04g28430.1	Glyma07g28010.1	88	Trans-NAT	56	142	47	127	9	15	9	22	9	22	0	0
Glyma04g28430.1	Glyma09g11390.1	100	Trans-NAT	45	63	44	62	1	1	2	9	2	9	0	0
Glyma04g28430.1	Glyma09g13800.1	101	Trans-NAT	44	62	44	62	0	0	2	9	2	9	0	0
Glyma04g29210.1	Glyma05g11690.1	146	Trans-NAT	26	31	14	19	12	12	0	0	0	0	0	0
Glyma04g29210.1	Glyma09g24510.1	124	Trans-NAT	28	34	14	19	14	15	0	0	0	0	0	0
Glyma04g29220.1	Glyma09g15290.1	146	Trans-NAT	9	11	0	0	9	11	0	0	0	0	0	0
Glyma04g29260.1	Glyma08g38120.1	143	Trans-NAT	7	11	2	5	5	6	0	0	0	0	0	0
Glyma04g29260.1	Glyma09g19720.1	105	Trans-NAT	7	10	5	8	2	2	0	0	0	0	0	0
Glyma04g30390.1	Glyma05g03670.1	94	Trans-NAT	120	273	81	202	39	71	89	1057	32	231	57	826
Glyma04g30390.1	Glyma05g09010.1	83	Trans-NAT	92	201	60	153	32	48	80	879	30	220	50	659
Glyma04g30390.1	Glyma06g07110.1	94	Trans-NAT	131	286	81	202	50	84	99	1108	32	231	67	877
Glyma04g30390.1	Glyma06g09470.2	94	Trans-NAT	114	251	81	202	33	49	83	904	32	231	51	673
Glyma04g30390.1	Glyma06g12170.1	85	Trans-NAT	120	250	70	171	50	79	87	936	29	218	58	718
Glyma04g30390.1	Glyma07g06460.1	94	Trans-NAT	126	280	81	202	45	78	87	947	32	231	55	716
Glyma04g30390.1	Glyma08g24180.1	95	Trans-NAT	137	293	81	202	56	91	97	1001	32	231	65	770
Glyma04g30590.1	Glyma05g13530.1	254	Trans-NAT	16	16	7	7	9	9	0	0	0	0	0	0
Glyma04g30590.1	Glyma06g26160.1	196	Trans-NAT	26	28	11	11	15	17	0	0	0	0	0	0
Glyma04g30590.1	Glyma08g34060.1	356	Trans-NAT	19	19	7	7	12	12	0	0	0	0	0	0
Glyma04g30590.1	Glyma09g13850.1	352	Trans-NAT	21	21	8	8	13	13	1	2	0	0	1	2
Glyma04g32790.1	Glyma09g17770.1	99	Trans-NAT	29	44	23	37	6	7	4	14	0	0	4	14
Glyma04g32910.1	Glyma07g26770.1	74	Trans-NAT	5	5	5	5	0	0	0	0	0	0	0	0
Glyma04g32910.1	Glyma09g23660.1	79	Trans-NAT	6	6	5	5	1	1	0	0	0	0	0	0
Glyma04g33990.1	Glyma05g22910.1	113	Trans-NAT	32	42	22	28	10	14	3	10	0	0	3	10
Glyma04g33990.1	Glyma07g21010.1	83	Trans-NAT	15	16	8	9	7	7	4	13	0	0	4	13
Glyma04g33990.1	Glyma09g08530.1	97	Trans-NAT	22	28	21	27	1	1	1	3	1	3	0	0
Glyma04g33990.1	Glyma09g18460.1	195	Trans-NAT	45	57	29	36	16	21	5	15	2	5	3	10
Glyma04g34720.1	Glyma07g19030.1	111	Trans-NAT	1	1	1	1	0	0	0	0	0	0	0	0
Glyma04g34950.1	Glyma06g28680.1	160	Trans-NAT	14	22	0	0	14	22	4	18	0	0	4	18
Glyma04g35980.1	Glyma06g18950.1	170	Trans-NAT	7	7	6	6	1	1	11	52	11	52	0	0
Glyma04g37740.1	Glyma08g01160.1	967	Trans-NAT	3	3	2	2	1	1	150	851	149	849	1	2
Glyma04g38430.1	Glyma08g00630.1	95	Trans-NAT	11	1082	11	1082	0	0	5	102	5	102	0	0
Glyma04g40390.1	Glyma05g03670.1	114	Trans-NAT	121	254	68	153	53	101	94	858	48	250	46	608
Glyma04g40390.1	Glyma05g09010.1	113	Trans-NAT	137	276	68	153	69	123	114	1018	47	247	67	771
Glyma04g40390.1	Glyma05g28630.1	120	Trans-NAT	134	347	80	245	54	102	104	871	49	253	55	618
Glyma04g40390.1	Glyma06g07110.1	139	Trans-NAT	189	479	113	344	76	135	135	1175	66	394	69	781
Glyma04g40390.1	Glyma06g09470.2	139	Trans-NAT	194	484	113	344	81	140	141	1188	66	394	75	794
Glyma04g40390.1	Glyma06g12170.1	111	Trans-NAT	121	244	66	146	55	98	99	893	47	247	52	646
Glyma04g40390.1	Glyma06g12520.1	91	Trans-NAT	86	184	46	104	40	80	61	355	31	120	30	235
Glyma04g40390.1	Glyma08g24180.1	119	Trans-NAT	146	327	78	195	68	132	117	1010	51	265	66	745
Glyma04g42070.1	Glyma06g12710.1	1713	Trans-NAT	4	4	2	2	2	2	87	429	49	317	38	112
Glyma04g42080.1	Glyma06g12720.2	1668	Trans-NAT	3	3	1	1	2	2	76	391	21	59	55	332
Glyma04g42410.1	Glyma08g32320.1	172	Trans-NAT	2	2	1	1	1	1	0	0	0	0	0	0
Glyma04g42650.1	Glyma06g12120.1	347	Trans-NAT	1	1	0	0	1	1	0	0	0	0	0	0
Glyma05g01720.1	Glyma05g06270.1	160	Trans-NAT	1	1	0	0	1	1	0	0	0	0	0	0
Glyma05g03670.1	Glyma05g24870.1	104	Trans-NAT	138	295	40	72	98	223	103	1142	57	826	46	316
Glyma05g03670.1	Glyma05g38250.1	115	Trans-NAT	60	104	51	94	9	10	52	675	45	607	7	68
Glyma05g03670.1	Glyma06g46650.1	146	Trans-NAT	218	480	74	140	144	340	132	1268	71	895	61	373
Glyma05g03670.1	Glyma07g14260.2	95	Trans-NAT	122	271	40	72	82	199	95	1109	57	826	38	283
Glyma05g03670.1	Glyma07g31810.1	114	Trans-NAT	148	341	51	94	97	247	84	831	45	607	39	224
Glyma05g03670.1	Glyma07g31860.1	96	Trans-NAT	121	277	40	72	81	205	88	1050	58	834	30	216
Glyma05g03670.1	Glyma08g07190.1	92	Trans-NAT	142	316	37	69	105	247	101	1145	55	822	46	323
Glyma05g03670.1	Glyma08g11250.1	140	Trans-NAT	178	357	72	133	106	224	128	1259	68	883	60	376
Glyma05g03670.1	Glyma08g17590.1	89	Trans-NAT	134	288	37	69	97	219	98	1093	53	772	45	321
Glyma05g03670.1	Glyma08g20980.2	142	Trans-NAT	178	379	74	140	104	239	121	1194	68	837	53	357
Glyma05g03670.1	Glyma08g32290.2	93	Trans-NAT	141	315	38	70	103	245	98	1124	56	824	42	300
Glyma05g03670.1	Glyma08g42710.1	146	Trans-NAT	211	450	74	140	137	310	118	1162	71	895	47	267
Glyma05g03960.1	Glyma09g00450.1	179	Trans-NAT	6	6	6	6	0	0	0	0	0	0	0	0
Glyma05g06780.1	Glyma07g29320.1	122	Trans-NAT	6	9	2	2	4	7	2	8	0	0	2	8
Glyma05g09010.1	Glyma05g24870.1	93	Trans-NAT	128	262	36	53	92	209	104	1052	58	736	46	316
Glyma05g09010.1	Glyma05g38250.1	115	Trans-NAT	81	135	72	125	9	10	76	854	69	786	7	68
Glyma05g09010.1	Glyma06g46650.1	133	Trans-NAT	220	464	82	138	138	326	137	1218	77	848	60	370
Glyma05g09010.1	Glyma07g14260.2	80	Trans-NAT	112	241	32	48	80	193	88	942	50	659	38	283
Glyma05g09010.1	Glyma07g31810.1	114	Trans-NAT	169	372	72	125	97	247	108	1010	69	786	39	224
Glyma05g09010.1	Glyma07g31860.1	85	Trans-NAT	92	201	34	50	58	151	79	874	51	669	28	205
Glyma05g09010.1	Glyma08g07190.1	81	Trans-NAT	114	244	30	46	84	198	92	967	48	655	44	312
Glyma05g09010.1	Glyma08g11250.1	129	Trans-NAT	174	344	81	135	93	209	133	1209	75	844	58	365
Glyma05g09010.1	Glyma08g17590.1	81	Trans-NAT	114	244	30	46	84	198	92	967	48	655	44	312
Glyma05g09010.1	Glyma08g17810.2	106	Trans-NAT	54	79	54	79	0	0	68	818	68	818	0	0
Glyma05g09010.1	Glyma08g20980.2	133	Trans-NAT	173	356	82	138	91	218	128	1193	77	848	51	345
Glyma05g09010.1	Glyma08g32290.2	82	Trans-NAT	113	243	31	47	82	196	89	946	49	657	40	289
Glyma05g09010.1	Glyma08g42710.1	133	Trans-NAT	195	393	82	138	113	255	121	1101	77	848	44	253
Glyma05g12530.1	Glyma09g18860.1	80	Trans-NAT	7	8	0	0	7	8	0	0	0	0	0	0
Glyma05g12750.1	Glyma05g23600.1	80	Trans-NAT	1	1	0	0	1	1	0	0	0	0	0	0
Glyma05g12750.1	Glyma07g18910.1	86	Trans-NAT	1	1	0	0	1	1	0	0	0	0	0	0
Glyma05g12890.1	Glyma05g13530.1	111	Trans-NAT	14	15	12	13	2	2	6	41	3	9	3	32
Glyma05g12890.1	Glyma06g26160.1	215	Trans-NAT	35	39	13	14	22	25	0	0	0	0	0	0
Glyma05g12890.1	Glyma08g34060.1	153	Trans-NAT	8	8	1	1	7	7	0	0	0	0	0	0
Glyma05g12890.1	Glyma09g13850.1	276	Trans-NAT	23	24	13	14	10	10	5	34	3	9	2	25
Glyma05g12900.1	Glyma05g21420.1	74	Trans-NAT	13	16	13	16	0	0	2	4	2	4	0	0
Glyma05g12900.1	Glyma06g26160.1	184	Trans-NAT	137	237	35	61	102	176	1	2	1	2	0	0
Glyma05g12900.1	Glyma06g27680.1	136	Trans-NAT	87	219	51	129	36	90	11	26	9	22	2	4
Glyma05g12900.1	Glyma07g21050.1	97	Trans-NAT	19	22	16	19	3	3	2	4	2	4	0	0
Glyma05g12900.1	Glyma07g28010.1	89	Trans-NAT	57	141	48	126	9	15	9	22	9	22	0	0
Glyma05g12900.1	Glyma08g27890.1	93	Trans-NAT	17	34	4	4	13	30	0	0	0	0	0	0
Glyma05g12900.1	Glyma08g34060.1	142	Trans-NAT	12	13	5	6	7	7	0	0	0	0	0	0
Glyma05g12900.1	Glyma09g12510.1	203	Trans-NAT	57	98	36	62	21	36	1	2	1	2	0	0
Glyma05g12900.1	Glyma09g13460.1	189	Trans-NAT	130	234	36	62	94	172	1	2	1	2	0	0
Glyma05g12900.1	Glyma09g13590.1	117	Trans-NAT	6	6	5	5	1	1	0	0	0	0	0	0
Glyma05g12900.1	Glyma09g13800.1	82	Trans-NAT	16	19	16	19	0	0	2	4	2	4	0	0
Glyma05g12900.1	Glyma09g13850.1	221	Trans-NAT	26	28	17	19	9	9	5	34	3	9	2	25
Glyma05g12900.1	Glyma09g23000.1	282	Trans-NAT	18	18	1	1	17	17	7	19	0	0	7	19
Glyma05g12900.1	Glyma09g23290.1	111	Trans-NAT	27	45	25	43	2	2	2	18	0	0	2	18
Glyma05g13530.1	Glyma05g12900.1	101	Trans-NAT	14	15	2	2	12	13	6	41	3	32	3	9
Glyma05g13530.1	Glyma06g30100.1	103	Trans-NAT	14	15	2	2	12	13	6	41	3	32	3	9
Glyma05g13530.1	Glyma06g35310.1	101	Trans-NAT	14	15	2	2	12	13	6	41	3	32	3	9
Glyma05g13530.1	Glyma06g40190.1	101	Trans-NAT	14	15	2	2	12	13	6	41	3	32	3	9
Glyma05g13530.1	Glyma07g13520.1	107	Trans-NAT	14	15	2	2	12	13	6	41	3	32	3	9
Glyma05g13530.1	Glyma08g34290.1	106	Trans-NAT	8	8	2	2	6	6	5	38	3	32	2	6
Glyma05g13530.1	Glyma09g15110.1	91	Trans-NAT	9	10	2	2	7	8	6	41	3	32	3	9
Glyma05g13530.1	Glyma09g19120.1	124	Trans-NAT	15	16	3	3	12	13	6	41	3	32	3	9
Glyma05g13530.1	Glyma09g27730.1	107	Trans-NAT	7	7	2	2	5	5	6	41	3	32	3	9
Glyma05g14310.1	Glyma09g23000.1	372	Trans-NAT	6	6	6	6	0	0	0	0	0	0	0	0
Glyma05g15430.1	Glyma07g23240.1	90	Trans-NAT	18	27	14	22	4	5	0	0	0	0	0	0
Glyma05g15750.1	Glyma09g17770.1	89	Trans-NAT	15	27	12	24	3	3	4	14	0	0	4	14
Glyma05g16110.1	Glyma08g26190.1	264	Trans-NAT	3	3	2	2	1	1	0	0	0	0	0	0
Glyma05g16350.1	Glyma08g24620.1	93	Trans-NAT	20	20	20	20	0	0	12	80	6	61	6	19
Glyma05g16410.1	Glyma07g28010.1	96	Trans-NAT	1	1	1	1	0	0	1	2	0	0	1	2
Glyma05g16410.1	Glyma08g38340.1	82	Trans-NAT	3	3	0	0	3	3	1	2	0	0	1	2
Glyma05g16410.1	Glyma09g23060.1	127	Trans-NAT	4	4	0	0	4	4	1	2	0	0	1	2
Glyma05g17700.1	Glyma09g23000.1	129	Trans-NAT	5	6	3	3	2	3	0	0	0	0	0	0
Glyma05g17910.1	Glyma09g23000.1	129	Trans-NAT	5	6	3	3	2	3	0	0	0	0	0	0
Glyma05g18850.1	Glyma05g22910.1	194	Trans-NAT	90	268	13	15	77	253	0	0	0	0	0	0
Glyma05g18850.1	Glyma06g40830.1	178	Trans-NAT	7	7	1	1	6	6	0	0	0	0	0	0
Glyma05g18850.1	Glyma09g08530.1	81	Trans-NAT	17	24	2	2	15	22	0	0	0	0	0	0
Glyma05g18850.1	Glyma09g18460.1	412	Trans-NAT	82	235	13	15	69	220	0	0	0	0	0	0
Glyma05g21210.1	Glyma07g23240.1	90	Trans-NAT	18	27	14	22	4	5	0	0	0	0	0	0
Glyma05g21420.1	Glyma07g26460.1	74	Trans-NAT	47	65	0	0	47	65	2	44	0	0	2	44
Glyma05g21420.1	Glyma07g28050.1	74	Trans-NAT	10	10	0	0	10	10	2	44	0	0	2	44
Glyma05g21420.1	Glyma08g33280.1	75	Trans-NAT	27	30	0	0	27	30	2	44	0	0	2	44
Glyma05g21470.1	Glyma05g22910.1	194	Trans-NAT	96	274	19	21	77	253	0	0	0	0	0	0
Glyma05g21470.1	Glyma06g40830.1	86	Trans-NAT	14	16	13	15	1	1	0	0	0	0	0	0
Glyma05g21470.1	Glyma07g21010.1	95	Trans-NAT	18	19	11	12	7	7	4	13	0	0	4	13
Glyma05g21470.1	Glyma09g08530.1	110	Trans-NAT	22	36	21	35	1	1	1	3	1	3	0	0
Glyma05g21470.1	Glyma09g18460.1	664	Trans-NAT	176	365	86	118	90	247	11	40	8	30	3	10
Glyma05g21820.1	Glyma08g40190.1	81	Trans-NAT	1	1	1	1	0	0	0	0	0	0	0	0
Glyma05g21980.1	Glyma08g27470.1	272	Trans-NAT	4	4	3	3	1	1	1	2	1	2	0	0
Glyma05g21980.1	Glyma09g06420.1	140	Trans-NAT	2	2	2	2	0	0	1	2	1	2	0	0
Glyma05g22090.1	Glyma05g22910.1	104	Trans-NAT	19	26	9	12	10	14	3	10	0	0	3	10
Glyma05g22090.1	Glyma09g18460.1	120	Trans-NAT	23	30	12	15	11	15	3	10	0	0	3	10
Glyma05g22910.1	Glyma06g22970.1	87	Trans-NAT	21	26	3	4	18	22	4	13	0	0	4	13
Glyma05g22910.1	Glyma09g17770.1	96	Trans-NAT	17	22	11	15	6	7	4	14	0	0	4	14
Glyma05g23240.1	Glyma05g29000.1	316	Trans-NAT	2	2	0	0	2	2	177	1546	0	0	177	1546
Glyma05g23240.1	Glyma06g09500.1	313	Trans-NAT	2	2	0	0	2	2	147	1416	0	0	147	1416
Glyma05g23240.1	Glyma08g12140.2	166	Trans-NAT	1	1	0	0	1	1	104	882	0	0	104	882
Glyma05g23600.1	Glyma07g20140.1	88	Trans-NAT	9	10	5	6	4	4	1	2	1	2	0	0
Glyma05g24860.1	Glyma05g37240.1	167	Trans-NAT	1	1	0	0	1	1	1	2	0	0	1	2
Glyma05g24860.1	Glyma08g02310.1	167	Trans-NAT	1	1	0	0	1	1	2	4	0	0	2	4
Glyma05g24870.1	Glyma06g07110.1	106	Trans-NAT	154	315	100	226	54	89	123	1280	46	316	77	964
Glyma05g24870.1	Glyma06g09470.2	104	Trans-NAT	135	277	98	223	37	54	105	1066	46	316	59	750
Glyma05g24870.1	Glyma06g12170.1	99	Trans-NAT	143	289	93	210	50	79	104	1034	46	316	58	718
Glyma05g24870.1	Glyma07g06460.1	98	Trans-NAT	135	288	88	208	47	80	102	1058	44	311	58	747
Glyma05g24870.1	Glyma08g24180.1	104	Trans-NAT	157	318	98	223	59	95	119	1163	46	316	73	847
Glyma05g27180.1	Glyma08g10140.1	312	Trans-NAT	4	5	3	4	1	1	3	6	0	0	3	6
Glyma05g27220.1	Glyma08g10170.1	413	Trans-NAT	1	1	1	1	0	0	5	11	4	9	1	2
Glyma05g28260.1	Glyma07g20820.1	174	Trans-NAT	1	1	1	1	0	0	0	0	0	0	0	0
Glyma05g28440.2	Glyma05g31180.1	336	Trans-NAT	1	1	0	0	1	1	0	0	0	0	0	0
Glyma05g28630.1	Glyma05g29330.1	85	Trans-NAT	73	130	38	72	35	58	47	226	31	175	16	51
Glyma05g28630.1	Glyma05g38250.1	112	Trans-NAT	70	122	52	100	18	22	61	663	53	614	8	49
Glyma05g28630.1	Glyma06g15480.1	76	Trans-NAT	69	120	35	68	34	52	31	139	18	56	13	83
Glyma05g28630.1	Glyma06g46650.1	112	Trans-NAT	170	378	52	100	118	278	100	858	53	614	47	244
Glyma05g28630.1	Glyma07g31810.1	96	Trans-NAT	105	227	42	84	63	143	70	698	45	591	25	107
Glyma05g28630.1	Glyma08g11250.1	96	Trans-NAT	79	144	42	84	37	60	79	770	45	591	34	179
Glyma05g28630.1	Glyma08g20980.2	112	Trans-NAT	117	261	52	100	65	161	88	822	53	614	35	208
Glyma05g28630.1	Glyma08g42710.1	115	Trans-NAT	138	296	54	102	84	194	82	732	54	616	28	116
Glyma05g29330.1	Glyma06g07110.1	85	Trans-NAT	93	161	35	58	58	103	51	294	16	51	35	243
Glyma05g29330.1	Glyma06g09470.2	85	Trans-NAT	95	162	35	58	60	104	56	305	16	51	40	254
Glyma05g29330.1	Glyma06g12520.1	79	Trans-NAT	63	112	35	58	28	54	35	166	16	51	19	115
Glyma05g29330.1	Glyma08g24180.1	74	Trans-NAT	82	154	35	58	47	96	46	251	16	51	30	200
Glyma05g31450.3	Glyma08g14660.1	191	Trans-NAT	2	2	2	2	0	0	3	7	3	7	0	0
Glyma05g32190.1	Glyma07g32360.1	388	Trans-NAT	1	1	0	0	1	1	178	3064	0	0	178	3064
Glyma05g32190.1	Glyma08g11380.1	289	Trans-NAT	6	7	0	0	6	7	39	1558	0	0	39	1558
Glyma05g32980.1	Glyma08g00630.1	162	Trans-NAT	14	1086	14	1086	0	0	7	112	7	112	0	0
Glyma05g35330.1	Glyma08g04400.1	390	Trans-NAT	11	11	7	7	4	4	0	0	0	0	0	0
Glyma05g36980.1	Glyma08g02580.1	870	Trans-NAT	3	3	1	1	2	2	46	183	3	10	43	173
Glyma05g37200.1	Glyma08g02380.1	184	Trans-NAT	13	49	12	48	1	1	14	316	14	316	0	0
Glyma05g37250.1	Glyma08g02310.1	420	Trans-NAT	1	1	0	0	1	1	2	4	0	0	2	4
Glyma05g38250.1	Glyma06g07110.1	130	Trans-NAT	100	165	20	25	80	140	86	909	13	109	73	800
Glyma05g38250.1	Glyma06g09470.2	130	Trans-NAT	102	166	20	25	82	141	90	918	13	109	77	809
Glyma05g38250.1	Glyma06g12170.1	115	Trans-NAT	68	113	9	10	59	103	62	731	7	68	55	663
Glyma05g38250.1	Glyma06g12520.1	91	Trans-NAT	54	97	14	17	40	80	36	270	6	35	30	235
Glyma05g38250.1	Glyma08g24180.1	124	Trans-NAT	86	153	14	16	72	137	80	846	10	82	70	764
Glyma05g38510.1	Glyma08g01160.1	994	Trans-NAT	1	1	0	0	1	1	103	540	102	538	1	2
Glyma06g00210.1	Glyma06g22090.1	80	Trans-NAT	160	454	102	291	58	163	63	682	46	589	17	93
Glyma06g06010.1	Glyma07g01490.1	93	Trans-NAT	2	2	2	2	0	0	0	0	0	0	0	0
Glyma06g06300.1	Glyma07g08930.1	168	Trans-NAT	1	1	0	0	1	1	1	2	1	2	0	0
Glyma06g07110.1	Glyma06g15480.1	84	Trans-NAT	87	149	51	95	36	54	40	240	21	122	19	118
Glyma06g07110.1	Glyma06g46650.1	156	Trans-NAT	281	618	107	186	174	432	164	1495	96	1076	68	419
Glyma06g07110.1	Glyma07g14260.2	94	Trans-NAT	133	284	51	85	82	199	105	1160	67	877	38	283
Glyma06g07110.1	Glyma07g31810.1	114	Trans-NAT	169	372	72	125	97	247	108	1010	69	786	39	224
Glyma06g07110.1	Glyma07g31860.1	96	Trans-NAT	131	286	52	86	79	200	98	1103	68	887	30	216
Glyma06g07110.1	Glyma08g07190.1	93	Trans-NAT	156	339	48	82	108	257	112	1204	66	881	46	323
Glyma06g07110.1	Glyma08g11250.1	140	Trans-NAT	205	395	99	171	106	224	152	1438	92	1062	60	376
Glyma06g07110.1	Glyma08g17590.1	89	Trans-NAT	145	301	48	82	97	219	108	1144	63	823	45	321
Glyma06g07110.1	Glyma08g17810.2	124	Trans-NAT	73	116	73	116	0	0	87	1046	87	1046	0	0
Glyma06g07110.1	Glyma08g20980.2	153	Trans-NAT	241	517	107	186	134	331	154	1429	94	1026	60	403
Glyma06g07110.1	Glyma08g32290.2	94	Trans-NAT	155	338	49	83	106	255	109	1183	67	883	42	300
Glyma06g07110.1	Glyma08g42710.1	159	Trans-NAT	268	578	107	186	161	392	150	1389	96	1076	54	313
Glyma06g08150.1	Glyma07g36170.1	175	Trans-NAT	9	10	7	8	2	2	48	2749	48	2749	0	0
Glyma06g09450.1	Glyma07g07090.1	91	Trans-NAT	3	3	3	3	0	0	0	0	0	0	0	0
Glyma06g09470.2	Glyma06g15480.1	82	Trans-NAT	92	154	56	100	36	54	46	253	27	135	19	118
Glyma06g09470.2	Glyma06g46650.1	157	Trans-NAT	266	584	92	152	174	432	152	1300	84	881	68	419
Glyma06g09470.2	Glyma07g14260.2	94	Trans-NAT	116	249	34	50	82	199	89	956	51	673	38	283
Glyma06g09470.2	Glyma07g31810.1	114	Trans-NAT	169	372	72	125	97	247	108	1010	69	786	39	224
Glyma06g09470.2	Glyma07g31860.1	97	Trans-NAT	117	257	35	51	82	206	82	899	52	683	30	216
Glyma06g09470.2	Glyma08g07190.1	92	Trans-NAT	136	294	31	47	105	247	95	992	49	669	46	323
Glyma06g09470.2	Glyma08g11250.1	140	Trans-NAT	188	360	82	136	106	224	136	1234	76	858	60	376
Glyma06g09470.2	Glyma08g17590.1	89	Trans-NAT	128	266	31	47	97	219	94	990	49	669	45	321
Glyma06g09470.2	Glyma08g17810.2	122	Trans-NAT	56	81	56	81	0	0	69	832	69	832	0	0
Glyma06g09470.2	Glyma08g20980.2	153	Trans-NAT	226	483	92	152	134	331	144	1284	84	881	60	403
Glyma06g09470.2	Glyma08g32290.2	93	Trans-NAT	135	293	32	48	103	245	92	971	50	671	42	300
Glyma06g09470.2	Glyma08g42710.1	160	Trans-NAT	258	552	94	154	164	398	139	1196	85	883	54	313
Glyma06g12170.1	Glyma06g46650.1	137	Trans-NAT	228	475	91	155	137	320	134	1189	74	819	60	370
Glyma06g12170.1	Glyma07g14260.2	82	Trans-NAT	128	267	47	73	81	194	93	989	56	711	37	278
Glyma06g12170.1	Glyma07g31810.1	114	Trans-NAT	156	350	59	103	97	247	94	887	55	663	39	224
Glyma06g12170.1	Glyma07g31860.1	91	Trans-NAT	120	250	50	79	70	171	87	932	58	718	29	214
Glyma06g12170.1	Glyma08g07190.1	85	Trans-NAT	145	296	50	79	95	217	101	1028	58	718	43	310
Glyma06g12170.1	Glyma08g11250.1	135	Trans-NAT	194	375	91	155	103	220	133	1193	73	817	60	376
Glyma06g12170.1	Glyma08g17590.1	85	Trans-NAT	145	296	50	79	95	217	101	1028	58	718	43	310
Glyma06g12170.1	Glyma08g17810.2	115	Trans-NAT	62	97	62	97	0	0	64	783	64	783	0	0
Glyma06g12170.1	Glyma08g20980.2	137	Trans-NAT	192	386	91	155	101	231	126	1173	74	819	52	354
Glyma06g12170.1	Glyma08g32290.2	85	Trans-NAT	144	295	50	79	94	216	99	1016	58	718	41	298
Glyma06g12170.1	Glyma08g42710.1	137	Trans-NAT	214	423	91	155	123	268	119	1081	74	819	45	262
Glyma06g12520.1	Glyma06g46650.1	91	Trans-NAT	124	283	40	80	84	203	66	420	30	235	36	185
Glyma06g12520.1	Glyma07g31810.1	80	Trans-NAT	88	193	40	80	48	113	49	314	30	235	19	79
Glyma06g12520.1	Glyma08g11250.1	74	Trans-NAT	57	96	38	72	19	24	55	373	30	235	25	138
Glyma06g12520.1	Glyma08g20980.2	91	Trans-NAT	71	166	40	80	31	86	54	384	30	235	24	149
Glyma06g12520.1	Glyma08g42710.1	91	Trans-NAT	98	211	40	80	58	131	49	303	30	235	19	68
Glyma06g17360.1	Glyma08g01160.1	967	Trans-NAT	3	3	2	2	1	1	185	1019	184	1017	1	2
Glyma06g18430.1	Glyma08g44650.1	94	Trans-NAT	119	478	6	6	113	472	22	273	4	9	18	264
Glyma06g19950.1	Glyma08g14010.1	126	Trans-NAT	1	1	0	0	1	1	0	0	0	0	0	0
Glyma06g21420.1	Glyma07g26460.1	87	Trans-NAT	1	1	1	1	0	0	0	0	0	0	0	0
Glyma06g21420.1	Glyma07g34540.2	132	Trans-NAT	2	2	1	1	1	1	0	0	0	0	0	0
Glyma06g22090.1	Glyma07g33290.1	80	Trans-NAT	80	277	58	163	22	114	41	525	17	93	24	432
Glyma06g22970.1	Glyma09g18460.1	163	Trans-NAT	36	42	26	30	10	12	6	18	6	18	0	0
Glyma06g23960.1	Glyma09g15290.1	198	Trans-NAT	8	8	4	4	4	4	0	0	0	0	0	0
Glyma06g23960.1	Glyma09g17770.1	81	Trans-NAT	9	9	2	2	7	7	0	0	0	0	0	0
Glyma06g25620.1	Glyma07g11390.1	96	Trans-NAT	1	1	0	0	1	1	0	0	0	0	0	0
Glyma06g26140.1	Glyma09g23000.1	129	Trans-NAT	5	6	3	3	2	3	0	0	0	0	0	0
Glyma06g26150.1	Glyma09g23000.1	279	Trans-NAT	19	19	2	2	17	17	7	19	0	0	7	19
Glyma06g26160.1	Glyma06g28680.1	100	Trans-NAT	92	169	71	130	21	39	0	0	0	0	0	0
Glyma06g26160.1	Glyma06g30100.1	216	Trans-NAT	42	46	22	25	20	21	0	0	0	0	0	0
Glyma06g26160.1	Glyma06g35310.1	153	Trans-NAT	40	44	20	23	20	21	0	0	0	0	0	0
Glyma06g26160.1	Glyma06g40190.1	153	Trans-NAT	31	34	20	23	11	11	0	0	0	0	0	0
Glyma06g26160.1	Glyma07g13520.1	153	Trans-NAT	39	43	20	23	19	20	0	0	0	0	0	0
Glyma06g26160.1	Glyma07g21920.1	215	Trans-NAT	29	33	22	25	7	8	0	0	0	0	0	0
Glyma06g26160.1	Glyma07g28640.1	153	Trans-NAT	39	43	20	23	19	20	0	0	0	0	0	0
Glyma06g26160.1	Glyma08g27890.1	113	Trans-NAT	86	157	73	127	13	30	0	0	0	0	0	0
Glyma06g26160.1	Glyma08g32770.1	151	Trans-NAT	119	216	87	158	32	58	0	0	0	0	0	0
Glyma06g26160.1	Glyma08g34290.1	153	Trans-NAT	40	44	20	23	20	21	0	0	0	0	0	0
Glyma06g26160.1	Glyma09g13590.1	139	Trans-NAT	93	164	92	163	1	1	0	0	0	0	0	0
Glyma06g26160.1	Glyma09g14060.1	110	Trans-NAT	29	32	13	15	16	17	0	0	0	0	0	0
Glyma06g26160.1	Glyma09g15110.1	107	Trans-NAT	10	11	1	1	9	10	1	3	0	0	1	3
Glyma06g26160.1	Glyma09g19120.1	128	Trans-NAT	12	13	1	1	11	12	3	9	0	0	3	9
Glyma06g26160.1	Glyma09g27730.1	216	Trans-NAT	41	45	22	25	19	20	0	0	0	0	0	0
Glyma06g27680.1	Glyma06g32780.1	116	Trans-NAT	83	217	36	90	47	127	10	24	1	2	9	22
Glyma06g27680.1	Glyma06g40820.1	133	Trans-NAT	52	122	36	90	16	32	5	11	1	2	4	9
Glyma06g27680.1	Glyma07g26460.1	131	Trans-NAT	36	90	36	90	0	0	3	6	2	4	1	2
Glyma06g27680.1	Glyma07g26770.1	118	Trans-NAT	147	501	147	501	0	0	9	44	9	44	0	0
Glyma06g27680.1	Glyma08g33280.1	283	Trans-NAT	203	662	185	593	18	69	16	60	10	46	6	14
Glyma06g27680.1	Glyma09g23660.1	272	Trans-NAT	193	598	182	586	11	12	10	46	10	46	0	0
Glyma06g28330.1	Glyma09g19720.1	93	Trans-NAT	4	4	2	2	2	2	0	0	0	0	0	0
Glyma06g28680.1	Glyma09g13460.1	100	Trans-NAT	92	169	21	39	71	130	0	0	0	0	0	0
Glyma06g29130.1	Glyma06g32780.1	79	Trans-NAT	3	3	1	1	2	2	0	0	0	0	0	0
Glyma06g29130.1	Glyma09g23000.1	240	Trans-NAT	1	1	0	0	1	1	1	4	0	0	1	4
Glyma06g30100.1	Glyma08g34060.1	99	Trans-NAT	23	24	15	16	8	8	0	0	0	0	0	0
Glyma06g30100.1	Glyma09g13850.1	173	Trans-NAT	17	18	12	13	5	5	5	34	3	9	2	25
Glyma06g30100.1	Glyma09g23000.1	405	Trans-NAT	18	18	1	1	17	17	8	21	0	0	8	21
Glyma06g31330.1	Glyma09g23000.1	78	Trans-NAT	3	4	1	1	2	3	0	0	0	0	0	0
Glyma06g32270.1	Glyma09g23000.1	282	Trans-NAT	18	18	1	1	17	17	7	19	0	0	7	19
Glyma06g32780.1	Glyma06g37110.1	119	Trans-NAT	2	2	2	2	0	0	2	44	0	0	2	44
Glyma06g32780.1	Glyma07g28010.1	89	Trans-NAT	56	142	47	127	9	15	9	22	9	22	0	0
Glyma06g32780.1	Glyma08g33280.1	98	Trans-NAT	20	22	2	2	18	20	2	44	0	0	2	44
Glyma06g34840.1	Glyma09g01430.1	248	Trans-NAT	1	1	0	0	1	1	5	121	5	121	0	0
Glyma06g35310.1	Glyma08g34060.1	153	Trans-NAT	7	7	0	0	7	7	0	0	0	0	0	0
Glyma06g35310.1	Glyma09g13850.1	274	Trans-NAT	22	23	12	13	10	10	5	34	3	9	2	25
Glyma06g35310.1	Glyma09g23000.1	266	Trans-NAT	20	20	3	3	17	17	7	19	0	0	7	19
Glyma06g36010.1	Glyma08g33280.1	121	Trans-NAT	62	264	60	260	2	4	5	25	5	25	0	0
Glyma06g36010.1	Glyma09g23660.1	120	Trans-NAT	60	260	60	260	0	0	5	25	5	25	0	0
Glyma06g37110.1	Glyma09g11390.1	102	Trans-NAT	3	3	2	2	1	1	2	44	2	44	0	0
Glyma06g37470.1	Glyma07g18520.1	561	Trans-NAT	6	8	4	6	2	2	0	0	0	0	0	0
Glyma06g37470.1	Glyma07g37310.2	557	Trans-NAT	5	7	3	5	2	2	0	0	0	0	0	0
Glyma06g38200.1	Glyma06g40130.1	76	Trans-NAT	8	9	0	0	8	9	0	0	0	0	0	0
Glyma06g38200.1	Glyma08g37710.1	258	Trans-NAT	34	41	5	5	29	36	1	2	1	2	0	0
Glyma06g38200.1	Glyma08g37820.1	134	Trans-NAT	14	16	4	4	10	12	1	2	1	2	0	0
Glyma06g38920.1	Glyma06g39320.1	85	Trans-NAT	1	1	1	1	0	0	0	0	0	0	0	0
Glyma06g38970.1	Glyma06g39320.1	85	Trans-NAT	1	1	1	1	0	0	0	0	0	0	0	0
Glyma06g39000.1	Glyma06g39320.1	85	Trans-NAT	1	1	1	1	0	0	0	0	0	0	0	0
Glyma06g39030.1	Glyma06g39320.1	85	Trans-NAT	1	1	1	1	0	0	0	0	0	0	0	0
Glyma06g39140.1	Glyma06g39320.1	85	Trans-NAT	1	1	1	1	0	0	0	0	0	0	0	0
Glyma06g39220.1	Glyma06g39320.1	85	Trans-NAT	1	1	1	1	0	0	0	0	0	0	0	0
Glyma06g39320.1	Glyma06g39410.1	85	Trans-NAT	1	1	0	0	1	1	0	0	0	0	0	0
Glyma06g39320.1	Glyma06g39440.1	85	Trans-NAT	1	1	0	0	1	1	0	0	0	0	0	0
Glyma06g39320.1	Glyma06g39450.1	85	Trans-NAT	1	1	0	0	1	1	0	0	0	0	0	0
Glyma06g39320.1	Glyma06g39560.1	85	Trans-NAT	1	1	0	0	1	1	0	0	0	0	0	0
Glyma06g39980.1	Glyma0777s00200.1	113	Trans-NAT	4	4	4	4	0	0	2	5	0	0	2	5
Glyma06g39980.1	Glyma07g17010.1	81	Trans-NAT	8	9	1	1	7	8	1	3	0	0	1	3
Glyma06g39980.1	Glyma09g24460.1	118	Trans-NAT	13	14	4	4	9	10	3	7	0	0	3	7
Glyma06g40190.1	Glyma08g34060.1	153	Trans-NAT	7	7	0	0	7	7	0	0	0	0	0	0
Glyma06g40190.1	Glyma09g13850.1	273	Trans-NAT	22	23	12	13	10	10	5	34	3	9	2	25
Glyma06g40190.1	Glyma09g23000.1	273	Trans-NAT	18	18	1	1	17	17	7	19	0	0	7	19
Glyma06g40820.1	Glyma07g28010.1	87	Trans-NAT	25	47	16	32	9	15	4	9	4	9	0	0
Glyma06g40830.1	Glyma09g15290.1	183	Trans-NAT	7	7	6	6	1	1	0	0	0	0	0	0
Glyma06g42710.1	Glyma09g27740.1	91	Trans-NAT	30	176	13	59	17	117	8	17	3	6	5	11
Glyma06g44410.1	Glyma07g17470.1	303	Trans-NAT	79	109	73	103	6	6	2	17	0	0	2	17
Glyma06g44410.1	Glyma09g16330.1	164	Trans-NAT	48	68	39	59	9	9	0	0	0	0	0	0
Glyma06g46650.1	Glyma07g06460.1	99	Trans-NAT	136	289	88	208	48	81	102	1058	44	311	58	747
Glyma06g46650.1	Glyma08g24180.1	150	Trans-NAT	258	571	154	382	104	189	155	1321	64	388	91	933
Glyma06g47480.1	Glyma08g26590.1	89	Trans-NAT	1	1	1	1	0	0	1	2	1	2	0	0
Glyma06g47480.1	Glyma08g27470.1	235	Trans-NAT	4	4	4	4	0	0	2	4	2	4	0	0
Glyma06g47480.1	Glyma09g06420.1	144	Trans-NAT	2	2	2	2	0	0	2	4	2	4	0	0
Glyma06g48420.1	Glyma06g48460.1	175	Trans-NAT	1	1	0	0	1	1	1	3	0	0	1	3
Glyma0777s00200.1	Glyma07g19160.1	99	Trans-NAT	5	5	0	0	5	5	2	5	2	5	0	0
Glyma0777s00200.1	Glyma08g35550.1	86	Trans-NAT	1	2	0	0	1	2	3	7	2	5	1	2
Glyma0777s00200.1	Glyma08g37710.1	98	Trans-NAT	4	5	0	0	4	5	3	7	2	5	1	2
Glyma0777s00200.1	Glyma08g37820.1	89	Trans-NAT	1	1	1	1	0	0	2	4	2	4	0	0
Glyma07g00890.1	Glyma07g00910.1	470	Trans-NAT	5	5	5	5	0	0	194	1334	194	1334	0	0
Glyma07g00910.1	Glyma07g03910.1	207	Trans-NAT	3	3	0	0	3	3	164	3404	0	0	164	3404
Glyma07g00910.1	Glyma07g03920.1	385	Trans-NAT	5	5	0	0	5	5	126	1083	0	0	126	1083
Glyma07g00910.1	Glyma08g20180.1	131	Trans-NAT	1	1	1	1	0	0	20	169	0	0	20	169
Glyma07g00910.1	Glyma08g20190.1	428	Trans-NAT	2	2	0	0	2	2	75	889	0	0	75	889
Glyma07g00910.1	Glyma08g20200.1	258	Trans-NAT	1	1	1	1	0	0	5	13	0	0	5	13
Glyma07g00910.1	Glyma08g20210.1	380	Trans-NAT	1	1	0	0	1	1	66	788	0	0	66	788
Glyma07g00910.1	Glyma08g20220.1	457	Trans-NAT	2	2	0	0	2	2	71	644	0	0	71	644
Glyma07g02430.2	Glyma08g23590.1	779	Trans-NAT	2	2	0	0	2	2	125	886	0	0	125	886
Glyma07g06460.1	Glyma07g14260.2	94	Trans-NAT	127	277	45	78	82	199	93	999	55	716	38	283
Glyma07g06460.1	Glyma07g31860.1	98	Trans-NAT	131	288	49	82	82	206	86	942	56	726	30	216
Glyma07g06460.1	Glyma08g07190.1	92	Trans-NAT	148	323	43	76	105	247	99	1035	53	712	46	323
Glyma07g06460.1	Glyma08g11250.1	98	Trans-NAT	148	298	47	80	101	218	107	1080	58	747	49	333
Glyma07g06460.1	Glyma08g17590.1	89	Trans-NAT	139	294	42	75	97	219	97	1031	52	710	45	321
Glyma07g06460.1	Glyma08g20980.2	95	Trans-NAT	143	298	46	79	97	219	103	1070	57	745	46	325
Glyma07g06460.1	Glyma08g32290.2	93	Trans-NAT	147	322	44	77	103	245	96	1014	54	714	42	300
Glyma07g06460.1	Glyma08g42710.1	99	Trans-NAT	142	314	48	81	94	233	93	982	58	747	35	235
Glyma07g07090.1	Glyma08g27340.1	89	Trans-NAT	1	1	0	0	1	1	0	0	0	0	0	0
Glyma07g08930.1	Glyma08g24550.1	111	Trans-NAT	2	2	1	1	1	1	0	0	0	0	0	0
Glyma07g09070.1	Glyma07g24590.1	85	Trans-NAT	1	1	1	1	0	0	0	0	0	0	0	0
Glyma07g09670.1	Glyma08g37820.1	75	Trans-NAT	27	40	27	40	0	0	0	0	0	0	0	0
Glyma07g09730.1	Glyma08g04400.1	304	Trans-NAT	9	9	5	5	4	4	0	0	0	0	0	0
Glyma07g13520.1	Glyma07g26460.1	176	Trans-NAT	2	2	2	2	0	0	1	10	1	10	0	0
Glyma07g13520.1	Glyma08g34060.1	153	Trans-NAT	8	8	1	1	7	7	0	0	0	0	0	0
Glyma07g13520.1	Glyma09g13850.1	276	Trans-NAT	23	24	13	14	10	10	5	34	3	9	2	25
Glyma07g13520.1	Glyma09g23000.1	217	Trans-NAT	4	4	4	4	0	0	0	0	0	0	0	0
Glyma07g13860.1	Glyma07g18910.1	127	Trans-NAT	4	4	0	0	4	4	0	0	0	0	0	0
Glyma07g13860.1	Glyma12g25030.1	113	Trans-NAT	4	4	0	0	4	4	0	0	0	0	0	0
Glyma07g14260.2	Glyma08g24180.1	90	Trans-NAT	137	285	81	194	56	91	100	1038	38	283	62	755
Glyma07g14370.1	Glyma08g24570.1	108	Trans-NAT	1	1	0	0	1	1	0	0	0	0	0	0
Glyma07g14420.1	Glyma08g00350.1	89	Trans-NAT	1	1	0	0	1	1	0	0	0	0	0	0
Glyma07g17010.1	Glyma07g19160.1	91	Trans-NAT	8	9	7	8	1	1	1	3	1	3	0	0
Glyma07g17010.1	Glyma07g20910.1	91	Trans-NAT	7	8	7	8	0	0	1	3	1	3	0	0
Glyma07g17010.1	Glyma08g35550.1	140	Trans-NAT	8	10	7	8	1	2	2	5	1	3	1	2
Glyma07g17010.1	Glyma08g37710.1	109	Trans-NAT	11	13	7	8	4	5	2	5	1	3	1	2
Glyma07g17090.1	Glyma09g09900.1	329	Trans-NAT	4	4	0	0	4	4	0	0	0	0	0	0
Glyma07g17470.1	Glyma07g18490.1	303	Trans-NAT	85	116	6	6	79	110	2	17	2	17	0	0
Glyma07g18490.1	Glyma09g16330.1	164	Trans-NAT	39	58	30	49	9	9	0	0	0	0	0	0
Glyma07g18520.1	Glyma08g10870.1	562	Trans-NAT	7	9	2	2	5	7	0	0	0	0	0	0
Glyma07g18520.1	Glyma09g20340.1	99	Trans-NAT	1	1	1	1	0	0	0	0	0	0	0	0
Glyma07g19160.1	Glyma09g24460.1	141	Trans-NAT	15	16	5	5	10	11	3	7	0	0	3	7
Glyma07g20140.1	Glyma04g28540.1	88	Trans-NAT	16	20	4	4	12	16	0	0	0	0	0	0
Glyma07g20140.1	Glyma08g00350.1	88	Trans-NAT	9	10	4	4	5	6	1	2	0	0	1	2
Glyma07g20140.1	Glyma08g35620.1	81	Trans-NAT	1	1	0	0	1	1	0	0	0	0	0	0
Glyma07g20910.1	Glyma09g24460.1	104	Trans-NAT	9	10	0	0	9	10	3	7	0	0	3	7
Glyma07g21050.1	Glyma07g26460.1	90	Trans-NAT	53	71	3	3	50	68	2	44	0	0	2	44
Glyma07g21050.1	Glyma07g26940.1	89	Trans-NAT	6	6	3	3	3	3	2	17	0	0	2	17
Glyma07g21050.1	Glyma07g28050.1	123	Trans-NAT	15	15	1	1	14	14	5	62	0	0	5	62
Glyma07g21050.1	Glyma08g33280.1	133	Trans-NAT	54	86	4	4	50	82	5	62	0	0	5	62
Glyma07g21900.1	Glyma09g23000.1	148	Trans-NAT	5	5	5	5	0	0	0	0	0	0	0	0
Glyma07g21920.1	Glyma07g22540.1	83	Trans-NAT	1	1	1	1	0	0	0	0	0	0	0	0
Glyma07g21920.1	Glyma08g34060.1	93	Trans-NAT	18	20	0	0	18	20	0	0	0	0	0	0
Glyma07g21920.1	Glyma09g13850.1	99	Trans-NAT	19	21	0	0	19	21	0	0	0	0	0	0
Glyma07g21920.1	Glyma09g23000.1	109	Trans-NAT	2	2	2	2	0	0	0	0	0	0	0	0
Glyma07g22750.1	Glyma09g23000.1	117	Trans-NAT	6	6	6	6	0	0	0	0	0	0	0	0
Glyma07g24490.1	Glyma08g16840.1	81	Trans-NAT	1	1	1	1	0	0	0	0	0	0	0	0
Glyma07g26460.1	Glyma09g11390.1	76	Trans-NAT	49	67	49	67	0	0	2	44	2	44	0	0
Glyma07g26460.1	Glyma09g13800.1	76	Trans-NAT	49	67	49	67	0	0	2	44	2	44	0	0
Glyma07g28010.1	Glyma08g33280.1	88	Trans-NAT	25	80	9	15	16	65	6	14	0	0	6	14
Glyma07g28050.1	Glyma09g11390.1	103	Trans-NAT	14	14	13	13	1	1	2	44	2	44	0	0
Glyma07g28050.1	Glyma09g13800.1	101	Trans-NAT	12	12	12	12	0	0	2	44	2	44	0	0
Glyma07g28560.1	Glyma08g38120.1	135	Trans-NAT	7	11	2	5	5	6	0	0	0	0	0	0
Glyma07g28640.1	Glyma08g34060.1	153	Trans-NAT	7	7	0	0	7	7	0	0	0	0	0	0
Glyma07g28640.1	Glyma09g13850.1	219	Trans-NAT	17	18	9	10	8	8	1	3	1	3	0	0
Glyma07g28640.1	Glyma09g23000.1	129	Trans-NAT	5	6	3	3	2	3	0	0	0	0	0	0
Glyma07g29010.1	Glyma09g23000.1	149	Trans-NAT	3	4	3	4	0	0	0	0	0	0	0	0
Glyma07g29610.1	Glyma08g46300.1	109	Trans-NAT	6	6	0	0	6	6	0	0	0	0	0	0
Glyma07g30010.1	Glyma08g07310.1	82	Trans-NAT	1	1	0	0	1	1	2	9	0	0	2	9
Glyma07g30300.1	Glyma08g06930.1	425	Trans-NAT	2	2	2	2	0	0	4	13	3	11	1	2
Glyma07g31810.1	Glyma08g24180.1	114	Trans-NAT	163	372	97	247	66	125	104	971	39	224	65	747
Glyma07g31860.1	Glyma08g24180.1	96	Trans-NAT	136	292	79	200	57	92	96	996	30	216	66	780
Glyma07g36250.1	Glyma08g43450.1	105	Trans-NAT	4	4	1	1	3	3	0	0	0	0	0	0
Glyma07g37310.2	Glyma08g10870.1	557	Trans-NAT	6	8	2	2	4	6	0	0	0	0	0	0
Glyma08g00200.1	Glyma09g28420.1	226	Trans-NAT	1	1	0	0	1	1	5	20	0	0	5	20
Glyma08g07190.1	Glyma08g24180.1	92	Trans-NAT	158	335	105	247	53	88	109	1089	46	323	63	766
Glyma08g11250.1	Glyma08g24180.1	141	Trans-NAT	205	402	106	224	99	178	146	1292	60	376	86	916
Glyma08g17590.1	Glyma08g24180.1	87	Trans-NAT	149	306	96	218	53	88	105	1072	45	321	60	751
Glyma08g17810.2	Glyma07g06460.1	98	Trans-NAT	47	80	0	0	47	80	58	747	0	0	58	747
Glyma08g17810.2	Glyma08g24180.1	116	Trans-NAT	74	126	0	0	74	126	76	871	0	0	76	871
Glyma08g17810.2	Glyma13g17990.1	109	Trans-NAT	32	45	0	0	32	45	50	422	0	0	50	422
Glyma08g17810.2	Glyma18g53540.1	123	Trans-NAT	52	85	0	0	52	85	61	770	0	0	61	770
Glyma08g18070.1	Glyma08g44650.1	83	Trans-NAT	105	462	1	1	104	461	18	246	1	2	17	244
Glyma08g20980.2	Glyma08g24180.1	145	Trans-NAT	217	469	113	280	104	189	144	1290	56	372	88	918
Glyma08g21140.1	Glyma08g21230.1	83	Trans-NAT	1	1	1	1	0	0	0	0	0	0	0	0
Glyma08g21170.1	Glyma08g21230.1	83	Trans-NAT	1	1	1	1	0	0	0	0	0	0	0	0
Glyma08g21230.1	Glyma08g21250.1	83	Trans-NAT	1	1	0	0	1	1	0	0	0	0	0	0
Glyma08g24180.1	Glyma08g32290.2	93	Trans-NAT	157	334	54	89	103	245	106	1068	64	768	42	300
Glyma08g24180.1	Glyma08g42710.1	150	Trans-NAT	248	535	104	189	144	346	141	1215	91	933	50	282
Glyma08g24750.1	Glyma08g24770.1	283	Trans-NAT	1	1	1	1	0	0	74	1045	71	1037	3	8
Glyma08g26580.1	Glyma08g27470.1	299	Trans-NAT	1	1	0	0	1	1	1	3	1	3	0	0
Glyma08g26590.1	Glyma09g06430.1	87	Trans-NAT	1	1	0	0	1	1	1	3	0	0	1	3
Glyma08g27460.1	Glyma09g06420.1	144	Trans-NAT	1	1	1	1	0	0	3	36	3	36	0	0
Glyma08g27470.1	Glyma09g06430.1	305	Trans-NAT	4	4	1	1	3	3	1	3	0	0	1	3
Glyma08g27640.1	Glyma08g37820.1	74	Trans-NAT	16	21	7	10	9	11	0	0	0	0	0	0
Glyma08g27890.1	Glyma09g13460.1	103	Trans-NAT	79	147	13	30	66	117	0	0	0	0	0	0
Glyma08g27890.1	Glyma09g23290.1	97	Trans-NAT	15	32	13	30	2	2	2	18	0	0	2	18
Glyma08g30350.1	Glyma09g23000.1	215	Trans-NAT	5	5	4	4	1	1	1	4	0	0	1	4
Glyma08g32320.1	Glyma09g15790.1	99	Trans-NAT	1	1	1	1	0	0	0	0	0	0	0	0
Glyma08g32770.1	Glyma09g12510.1	139	Trans-NAT	44	84	23	48	21	36	0	0	0	0	0	0
Glyma08g32770.1	Glyma09g13460.1	154	Trans-NAT	120	224	32	58	88	166	0	0	0	0	0	0
Glyma08g33280.1	Glyma09g11390.1	99	Trans-NAT	46	77	45	76	1	1	2	44	2	44	0	0
Glyma08g33280.1	Glyma09g13800.1	104	Trans-NAT	47	78	47	78	0	0	2	44	2	44	0	0
Glyma08g33610.1	Glyma09g12460.1	89	Trans-NAT	10	19	9	18	1	1	0	0	0	0	0	0
Glyma08g33610.1	Glyma09g12510.1	76	Trans-NAT	9	18	9	18	0	0	0	0	0	0	0	0
Glyma08g34060.1	Glyma08g34290.1	153	Trans-NAT	11	12	7	7	4	5	0	0	0	0	0	0
Glyma08g34060.1	Glyma09g14060.1	153	Trans-NAT	12	13	7	7	5	6	0	0	0	0	0	0
Glyma08g34060.1	Glyma09g15110.1	153	Trans-NAT	9	9	7	7	2	2	0	0	0	0	0	0
Glyma08g34060.1	Glyma09g19120.1	153	Trans-NAT	11	12	7	7	4	5	0	0	0	0	0	0
Glyma08g34060.1	Glyma09g27730.1	153	Trans-NAT	8	8	7	7	1	1	0	0	0	0	0	0
Glyma08g34290.1	Glyma09g13850.1	275	Trans-NAT	20	21	10	11	10	10	4	31	2	6	2	25
Glyma08g34290.1	Glyma09g23000.1	279	Trans-NAT	20	20	3	3	17	17	7	19	0	0	7	19
Glyma08g34800.1	Glyma09g23000.1	224	Trans-NAT	10	11	2	2	8	9	0	0	0	0	0	0
Glyma08g35550.1	Glyma09g24460.1	182	Trans-NAT	14	16	2	3	12	13	5	15	1	2	4	13
Glyma08g37260.1	Glyma09g23000.1	446	Trans-NAT	6	6	6	6	0	0	4	22	4	22	0	0
Glyma08g37710.1	Glyma09g24460.1	129	Trans-NAT	12	14	4	5	8	9	5	15	1	2	4	13
Glyma08g43340.1	Glyma08g43350.1	271	Trans-NAT	1	1	0	0	1	1	6	15	1	5	5	10
Glyma08g43340.1	Glyma08g43360.1	153	Trans-NAT	1	1	0	0	1	1	6	12	0	0	6	12
Glyma09g11390.1	Glyma03g19020.1	92	Trans-NAT	11	11	1	1	10	10	6	54	0	0	6	54
Glyma09g11390.1	Glyma05g12900.1	79	Trans-NAT	16	19	0	0	16	19	2	4	0	0	2	4
Glyma09g11750.1	Glyma09g16620.1	209	Trans-NAT	2	2	2	2	0	0	1	6	0	0	1	6
Glyma09g12200.1	Glyma09g12250.1	473	Trans-NAT	1	1	1	1	0	0	46	183	46	183	0	0
Glyma09g12510.1	Glyma09g13590.1	114	Trans-NAT	15	28	14	27	1	1	0	0	0	0	0	0
Glyma09g13460.1	Glyma09g13590.1	139	Trans-NAT	87	165	86	164	1	1	0	0	0	0	0	0
Glyma09g13590.1	Glyma09g19720.1	96	Trans-NAT	5	5	3	3	2	2	0	0	0	0	0	0
Glyma09g13590.1	Glyma09g23000.1	153	Trans-NAT	2	2	2	2	0	0	0	0	0	0	0	0
Glyma09g13590.1	Glyma09g23290.1	111	Trans-NAT	3	3	1	1	2	2	2	18	0	0	2	18
Glyma09g13850.1	Glyma09g14060.1	323	Trans-NAT	32	34	13	13	19	21	5	34	2	25	3	9
Glyma09g13850.1	Glyma09g15110.1	222	Trans-NAT	19	20	8	8	11	12	1	3	0	0	1	3
Glyma09g13850.1	Glyma09g19120.1	294	Trans-NAT	26	28	10	10	16	18	5	34	2	25	3	9
Glyma09g13850.1	Glyma09g27730.1	277	Trans-NAT	16	16	10	10	6	6	5	34	2	25	3	9
Glyma09g14060.1	Glyma09g23000.1	231	Trans-NAT	19	19	2	2	17	17	7	19	0	0	7	19
Glyma09g14130.1	Glyma09g23000.1	166	Trans-NAT	4	4	3	3	1	1	1	4	0	0	1	4
Glyma09g15110.1	Glyma09g23000.1	216	Trans-NAT	5	5	5	5	0	0	0	0	0	0	0	0
Glyma09g15290.1	Glyma09g18460.1	90	Trans-NAT	1	1	0	0	1	1	0	0	0	0	0	0
Glyma09g15290.1	Glyma09g23660.1	99	Trans-NAT	8	10	8	10	0	0	0	0	0	0	0	0
Glyma09g17770.1	Glyma09g18460.1	112	Trans-NAT	10	12	6	7	4	5	4	14	4	14	0	0
Glyma09g17770.1	Glyma09g23660.1	79	Trans-NAT	11	11	7	7	4	4	1	2	0	0	1	2
Glyma09g19120.1	Glyma09g23000.1	281	Trans-NAT	18	18	1	1	17	17	7	19	0	0	7	19
Glyma09g19720.1	Glyma09g22800.1	111	Trans-NAT	7	10	2	2	5	8	0	0	0	0	0	0
Glyma09g22800.1	Glyma09g23000.1	129	Trans-NAT	3	4	1	1	2	3	0	0	0	0	0	0
Glyma09g23000.1	Glyma09g23070.1	117	Trans-NAT	2	3	2	3	0	0	0	0	0	0	0	0
Glyma09g23000.1	Glyma09g27730.1	128	Trans-NAT	2	2	0	0	2	2	0	0	0	0	0	0
Glyma09g23290.1	Glyma15g33030.1	96	Trans-NAT	4	4	2	2	2	2	2	18	2	18	0	0
Glyma09g23610.1	Glyma09g23750.1	143	Trans-NAT	1	1	0	0	1	1	6	18	0	0	6	18
Glyma09g23690.1	Glyma09g27830.1	171	Trans-NAT	1	1	0	0	1	1	0	0	0	0	0	0
Glyma09g28710.1	Glyma09g28720.1	329	Trans-NAT	2	2	2	2	0	0	1	3	0	0	1	3
Glyma09g30580.1	Glyma01g00270.1	116	Trans-NAT	153	316	87	190	66	126	108	1008	43	267	65	741
Glyma09g30580.1	Glyma01g14440.1	117	Trans-NAT	130	263	87	190	43	73	82	545	44	270	38	275
Glyma09g30580.1	Glyma01g22850.1	148	Trans-NAT	173	368	120	286	53	82	99	661	51	316	48	345
Glyma09g30580.1	Glyma01g45420.1	90	Trans-NAT	109	232	55	132	54	100	58	341	26	125	32	216
Glyma09g30580.1	Glyma02g10480.1	144	Trans-NAT	204	429	120	286	84	143	128	1119	51	316	77	803
Glyma09g30580.1	Glyma02g16270.1	86	Trans-NAT	105	214	73	164	32	50	94	976	37	249	57	727
Glyma09g30580.1	Glyma02g27470.1	135	Trans-NAT	158	360	115	281	43	79	85	788	48	305	37	483
Glyma09g30580.1	Glyma02g44580.1	116	Trans-NAT	123	246	77	163	46	83	81	591	35	185	46	406
Glyma09g30580.1	Glyma03g29220.1	116	Trans-NAT	137	285	87	190	50	95	96	917	43	267	53	650
Glyma09g30580.1	Glyma05g03670.1	117	Trans-NAT	140	291	87	190	53	101	90	878	44	270	46	608
Glyma09g30580.1	Glyma05g09010.1	116	Trans-NAT	159	316	87	190	72	126	112	1047	43	267	69	780
Glyma09g30580.1	Glyma05g28630.1	117	Trans-NAT	141	289	87	187	54	102	94	826	39	208	55	618
Glyma09g30580.1	Glyma06g07110.1	143	Trans-NAT	199	424	120	286	79	138	122	1106	51	316	71	790
Glyma09g30580.1	Glyma06g09470.2	142	Trans-NAT	204	429	120	286	84	143	128	1119	51	316	77	803
Glyma09g30580.1	Glyma06g12170.1	114	Trans-NAT	143	284	85	183	58	101	97	922	43	267	54	655
Glyma09g30580.1	Glyma06g12520.1	91	Trans-NAT	91	189	51	109	40	80	58	384	28	149	30	235
Glyma09g30580.1	Glyma08g24180.1	122	Trans-NAT	168	367	97	232	71	135	115	1039	47	285	68	754
Glyma09g30580.1	Glyma10g01130.1	108	Trans-NAT	104	210	70	147	34	63	91	882	37	194	54	688
Glyma09g30580.1	Glyma11g08980.1	86	Trans-NAT	105	214	73	164	32	50	94	976	37	249	57	727
Glyma09g30580.1	Glyma13g03640.1	94	Trans-NAT	116	246	59	138	57	108	59	317	22	100	37	217
Glyma09g30580.1	Glyma13g16980.1	142	Trans-NAT	204	449	120	286	84	163	111	936	51	316	60	620
Glyma09g30580.1	Glyma13g17990.1	143	Trans-NAT	154	337	120	286	34	51	97	701	51	316	46	385
Glyma09g30580.1	Glyma14g38200.1	143	Trans-NAT	195	426	120	286	75	140	123	1073	51	316	72	757
Glyma09g30580.1	Glyma15g19920.1	126	Trans-NAT	141	285	89	190	52	95	84	823	40	214	44	609
Glyma09g30580.1	Glyma16g33950.1	84	Trans-NAT	61	120	38	86	23	34	45	263	21	80	24	183
Glyma09g30580.1	Glyma18g53540.1	143	Trans-NAT	183	398	120	286	63	112	106	968	51	316	55	652
Glyma09g30580.1	Glyma19g43200.1	99	Trans-NAT	102	224	61	140	41	84	46	230	24	107	22	123
Glyma09g30920.1	Glyma07g11310.1	427	Trans-NAT	1	1	0	0	1	1	172	1033	0	0	172	1033
Glyma09g31490.1	Glyma14g22680.1	547	Trans-NAT	10	10	6	6	4	4	5	11	0	0	5	11
Glyma09g32080.1	Glyma08g04400.1	188	Trans-NAT	5	5	2	2	3	3	0	0	0	0	0	0
Glyma09g34840.1	Glyma04g14770.1	417	Trans-NAT	1	1	1	1	0	0	10	33	5	15	5	18
Glyma09g35730.1	Glyma10g20900.1	130	Trans-NAT	2	2	0	0	2	2	0	0	0	0	0	0
Glyma09g35740.1	Glyma01g12950.1	85	Trans-NAT	40	116	38	114	2	2	8	20	8	20	0	0
Glyma09g35740.1	Glyma01g29060.1	88	Trans-NAT	10	13	5	5	5	8	4	10	4	10	0	0
Glyma09g35740.1	Glyma04g22550.1	116	Trans-NAT	59	164	39	116	20	48	8	20	8	20	0	0
Glyma09g35740.1	Glyma06g27680.1	119	Trans-NAT	75	206	39	116	36	90	9	22	8	20	1	2
Glyma09g35740.1	Glyma06g36010.1	94	Trans-NAT	62	264	2	4	60	260	5	25	0	0	5	25
Glyma09g35740.1	Glyma07g28010.1	88	Trans-NAT	48	131	39	116	9	15	8	20	8	20	0	0
Glyma09g35740.1	Glyma10g16080.1	92	Trans-NAT	31	76	2	4	29	72	11	50	0	0	11	50
Glyma09g35740.1	Glyma10g17190.1	99	Trans-NAT	50	127	27	88	23	39	7	17	7	17	0	0
Glyma09g35740.1	Glyma11g17470.1	80	Trans-NAT	108	446	2	4	106	442	11	50	0	0	11	50
Glyma09g35740.1	Glyma11g30190.1	77	Trans-NAT	31	94	31	94	0	0	7	17	7	17	0	0
Glyma09g35740.1	Glyma12g17570.1	77	Trans-NAT	31	94	31	94	0	0	8	19	7	17	1	2
Glyma09g35740.1	Glyma15g29560.1	102	Trans-NAT	72	231	2	4	70	227	4	19	0	0	4	19
Glyma09g35740.1	Glyma18g20220.1	85	Trans-NAT	44	129	38	114	6	15	10	25	8	20	2	5
Glyma09g35740.1	Glyma18g22820.1	117	Trans-NAT	73	188	39	116	34	72	8	20	8	20	0	0
Glyma09g35740.1	Glyma18g23080.1	86	Trans-NAT	38	114	38	114	0	0	9	23	8	20	1	3
Glyma09g35740.1	Glyma18g27070.1	81	Trans-NAT	41	117	38	114	3	3	9	23	8	20	1	3
Glyma09g35740.1	Glyma19g07690.1	102	Trans-NAT	32	119	2	4	30	115	5	22	0	0	5	22
Glyma09g35740.1	Glyma20g12190.1	86	Trans-NAT	22	31	0	0	22	31	5	13	3	8	2	5
Glyma09g36240.1	Glyma06g36010.1	98	Trans-NAT	1	1	0	0	1	1	0	0	0	0	0	0
Glyma09g36240.1	Glyma12g01100.1	381	Trans-NAT	1	1	0	0	1	1	0	0	0	0	0	0
Glyma09g36240.1	Glyma15g20570.1	321	Trans-NAT	1	1	0	0	1	1	0	0	0	0	0	0
Glyma09g36240.1	Glyma20g20330.1	265	Trans-NAT	1	1	0	0	1	1	0	0	0	0	0	0
Glyma09g37970.1	Glyma11g35220.1	96	Trans-NAT	40	159	6	7	34	152	21	184	10	125	11	59
Glyma09g37970.1	Glyma15g42500.1	82	Trans-NAT	32	47	8	9	24	38	31	225	10	125	21	100
Glyma09g38280.1	Glyma07g29570.1	257	Trans-NAT	1	1	0	0	1	1	1	2	0	0	1	2
Glyma09g38510.1	Glyma18g47800.2	222	Trans-NAT	1	1	1	1	0	0	0	0	0	0	0	0
Glyma09g39140.1	Glyma08g27130.1	75	Trans-NAT	1	1	1	1	0	0	0	0	0	0	0	0
Glyma09g39280.1	Glyma18g47030.1	454	Trans-NAT	1	1	1	1	0	0	5	16	5	16	0	0
Glyma09g39650.2	Glyma17g36120.1	144	Trans-NAT	59	117	47	98	12	19	12	46	10	42	2	4
Glyma09g40280.1	Glyma03g02370.1	310	Trans-NAT	1	1	0	0	1	1	37	114	0	0	37	114
Glyma09g40280.1	Glyma07g09070.1	154	Trans-NAT	2	2	0	0	2	2	17	52	0	0	17	52
Glyma09g40300.1	Glyma06g25620.1	91	Trans-NAT	4	4	4	4	0	0	0	0	0	0	0	0
Glyma10g01130.1	Glyma01g09920.1	108	Trans-NAT	137	304	34	63	103	241	99	918	54	688	45	230
Glyma10g01130.1	Glyma02g02440.1	85	Trans-NAT	93	198	28	54	65	144	64	424	33	275	31	149
Glyma10g01130.1	Glyma02g26430.1	104	Trans-NAT	98	173	33	62	65	111	82	831	51	671	31	160
Glyma10g01130.1	Glyma02g39310.1	102	Trans-NAT	68	121	33	62	35	59	65	703	50	657	15	46
Glyma10g01130.1	Glyma02g43490.1	102	Trans-NAT	119	246	30	58	89	188	91	877	50	673	41	204
Glyma10g01130.1	Glyma04g05850.2	102	Trans-NAT	60	116	30	58	30	58	73	766	50	673	23	93
Glyma10g01130.1	Glyma04g40390.1	108	Trans-NAT	86	174	34	63	52	111	96	864	54	688	42	176
Glyma10g01130.1	Glyma05g29330.1	79	Trans-NAT	54	92	19	34	35	58	43	236	27	185	16	51
Glyma10g01130.1	Glyma05g38250.1	108	Trans-NAT	48	80	34	63	14	17	60	723	54	688	6	35
Glyma10g01130.1	Glyma06g46650.1	108	Trans-NAT	137	304	34	63	103	241	99	918	54	688	45	230
Glyma10g01130.1	Glyma07g31810.1	97	Trans-NAT	94	203	30	58	64	145	74	782	48	669	26	113
Glyma10g01130.1	Glyma08g11250.1	97	Trans-NAT	68	120	30	58	38	62	83	854	48	669	35	185
Glyma10g01130.1	Glyma08g20980.2	108	Trans-NAT	84	187	34	63	50	124	87	882	54	688	33	194
Glyma10g01130.1	Glyma08g42710.1	108	Trans-NAT	106	224	34	63	72	161	80	790	54	688	26	102
Glyma10g01130.1	Glyma10g28840.1	108	Trans-NAT	104	180	34	63	70	117	88	869	54	688	34	181
Glyma10g01130.1	Glyma12g16310.2	108	Trans-NAT	137	304	34	63	103	241	99	918	54	688	45	230
Glyma10g01130.1	Glyma13g05060.1	76	Trans-NAT	89	220	17	32	72	188	49	264	24	159	25	105
Glyma10g01130.1	Glyma13g36330.1	88	Trans-NAT	104	246	29	55	75	191	62	399	35	280	27	119
Glyma10g01130.1	Glyma14g08190.1	88	Trans-NAT	54	91	29	55	25	36	53	361	35	280	18	81
Glyma10g01130.1	Glyma15g09100.1	108	Trans-NAT	85	151	34	63	51	88	78	813	54	688	24	125
Glyma10g01130.1	Glyma17g03080.1	76	Trans-NAT	29	50	17	32	12	18	32	186	24	159	8	27
Glyma10g01130.1	Glyma17g10440.1	108	Trans-NAT	124	249	34	63	90	186	94	888	54	688	40	200
Glyma10g01130.1	Glyma17g13420.1	108	Trans-NAT	108	189	34	63	74	126	89	859	54	688	35	171
Glyma10g01130.1	Glyma17g24130.1	107	Trans-NAT	123	247	34	63	89	184	92	870	53	676	39	194
Glyma10g01130.1	Glyma18g11080.1	106	Trans-NAT	114	205	33	62	81	143	91	870	53	686	38	184
Glyma10g01130.1	Glyma18g45110.1	108	Trans-NAT	96	209	34	63	62	146	94	905	54	688	40	217
Glyma10g01130.1	Glyma19g17460.1	83	Trans-NAT	53	88	28	54	25	34	59	366	31	251	28	115
Glyma10g01130.1	Glyma20g33540.1	106	Trans-NAT	70	131	33	62	37	69	82	854	53	686	29	168
Glyma10g01820.1	Glyma02g01760.1	273	Trans-NAT	1	1	1	1	0	0	2	4	0	0	2	4
Glyma10g02340.2	Glyma02g17460.1	97	Trans-NAT	1	1	1	1	0	0	0	0	0	0	0	0
Glyma10g05110.1	Glyma02g44460.1	81	Trans-NAT	1	1	1	1	0	0	0	0	0	0	0	0
Glyma10g05110.1	Glyma08g11450.1	100	Trans-NAT	2	2	0	0	2	2	2	5	1	3	1	2
Glyma10g05110.1	Glyma16g03730.1	98	Trans-NAT	1	1	0	0	1	1	6	27	1	3	5	24
Glyma10g05830.1	Glyma20g27940.1	220	Trans-NAT	1	1	1	1	0	0	38	437	37	415	1	22
Glyma10g05980.1	Glyma07g27030.1	102	Trans-NAT	1	1	0	0	1	1	0	0	0	0	0	0
Glyma10g06300.1	Glyma15g01040.1	153	Trans-NAT	1	1	0	0	1	1	2	8	1	6	1	2
Glyma10g06880.1	Glyma10g06900.1	122	Trans-NAT	1	1	1	1	0	0	1	2	1	2	0	0
Glyma10g06900.1	Glyma10g06940.1	120	Trans-NAT	1	1	0	0	1	1	1	2	0	0	1	2
Glyma10g06900.1	Glyma10g07050.1	120	Trans-NAT	1	1	0	0	1	1	1	2	0	0	1	2
Glyma10g07470.1	Glyma03g34730.1	230	Trans-NAT	1	1	0	0	1	1	0	0	0	0	0	0
Glyma10g07470.1	Glyma13g21350.1	281	Trans-NAT	1	1	0	0	1	1	0	0	0	0	0	0
Glyma10g07830.1	Glyma13g25530.1	120	Trans-NAT	38	60	38	60	0	0	2	4	2	4	0	0
Glyma10g07830.1	Glyma13g25540.1	137	Trans-NAT	43	67	42	66	1	1	2	4	2	4	0	0
Glyma10g08940.1	Glyma01g26780.1	129	Trans-NAT	8	8	0	0	8	8	1	2	1	2	0	0
Glyma10g08940.1	Glyma03g22540.1	163	Trans-NAT	13	15	5	6	8	9	2	5	2	5	0	0
Glyma10g08940.1	Glyma04g32790.1	87	Trans-NAT	24	37	4	5	20	32	1	3	1	3	0	0
Glyma10g08940.1	Glyma05g15750.1	113	Trans-NAT	15	27	2	2	13	25	1	3	1	3	0	0
Glyma10g08940.1	Glyma05g22910.1	78	Trans-NAT	7	9	5	6	2	3	2	5	2	5	0	0
Glyma10g08940.1	Glyma09g18460.1	254	Trans-NAT	18	21	5	6	13	15	2	5	2	5	0	0
Glyma10g08940.1	Glyma09g23000.1	349	Trans-NAT	1	1	1	1	0	0	0	0	0	0	0	0
Glyma10g08940.1	Glyma10g22630.1	196	Trans-NAT	22	28	5	6	17	22	2	5	2	5	0	0
Glyma10g08940.1	Glyma10g23120.1	123	Trans-NAT	8	8	0	0	8	8	1	2	1	2	0	0
Glyma10g08940.1	Glyma11g25980.1	107	Trans-NAT	5	6	5	6	0	0	2	5	2	5	0	0
Glyma10g08940.1	Glyma11g31970.1	88	Trans-NAT	9	11	5	6	4	5	1	3	1	3	0	0
Glyma10g08940.1	Glyma14g12480.1	171	Trans-NAT	6	7	5	6	1	1	2	5	2	5	0	0
Glyma10g08940.1	Glyma14g24720.1	138	Trans-NAT	9	12	5	6	4	6	2	5	2	5	0	0
Glyma10g08940.1	Glyma14g27920.1	115	Trans-NAT	11	13	5	6	6	7	2	5	2	5	0	0
Glyma10g08940.1	Glyma14g31930.1	166	Trans-NAT	15	17	5	6	10	11	2	5	2	5	0	0
Glyma10g08940.1	Glyma14g33550.1	119	Trans-NAT	10	11	5	6	5	5	2	5	2	5	0	0
Glyma10g08940.1	Glyma16g10250.1	117	Trans-NAT	16	27	5	6	11	21	2	5	2	5	0	0
Glyma10g08940.1	Glyma18g23540.1	94	Trans-NAT	8	9	5	6	3	3	1	3	1	3	0	0
Glyma10g08940.1	Glyma19g14290.1	190	Trans-NAT	5	6	5	6	0	0	1	3	1	3	0	0
Glyma10g08940.1	Glyma19g14300.1	151	Trans-NAT	12	14	5	6	7	8	2	5	2	5	0	0
Glyma10g08940.1	Glyma20g03730.1	113	Trans-NAT	6	6	0	0	6	6	1	2	1	2	0	0
Glyma10g10160.1	Glyma02g38120.1	314	Trans-NAT	2	2	2	2	0	0	0	0	0	0	0	0
Glyma10g10160.1	Glyma06g37470.1	565	Trans-NAT	12	14	8	8	4	6	4	19	4	19	0	0
Glyma10g10160.1	Glyma08g10870.1	567	Trans-NAT	13	15	8	8	5	7	4	19	4	19	0	0
Glyma10g10160.1	Glyma18g10460.1	252	Trans-NAT	4	5	4	5	0	0	0	0	0	0	0	0
Glyma10g10400.1	Glyma07g23270.1	187	Trans-NAT	19	22	6	7	13	15	0	0	0	0	0	0
Glyma10g10400.1	Glyma10g42360.1	122	Trans-NAT	9	11	5	6	4	5	0	0	0	0	0	0
Glyma10g10400.1	Glyma20g24690.1	122	Trans-NAT	9	11	5	6	4	5	0	0	0	0	0	0
Glyma10g11960.1	Glyma01g19410.1	146	Trans-NAT	115	213	17	34	98	179	0	0	0	0	0	0
Glyma10g11960.1	Glyma03g18640.1	145	Trans-NAT	115	213	17	34	98	179	0	0	0	0	0	0
Glyma10g11960.1	Glyma05g12900.1	117	Trans-NAT	20	37	15	32	5	5	0	0	0	0	0	0
Glyma10g11960.1	Glyma06g26160.1	144	Trans-NAT	108	196	16	33	92	163	0	0	0	0	0	0
Glyma10g11960.1	Glyma09g13460.1	144	Trans-NAT	103	198	16	33	87	165	0	0	0	0	0	0
Glyma10g11960.1	Glyma10g19030.1	148	Trans-NAT	83	134	17	34	66	100	0	0	0	0	0	0
Glyma10g11960.1	Glyma17g22690.1	91	Trans-NAT	42	58	3	3	39	55	0	0	0	0	0	0
Glyma10g11960.1	Glyma19g21650.1	143	Trans-NAT	113	211	16	33	97	178	0	0	0	0	0	0
Glyma10g11960.1	Glyma20g10340.1	106	Trans-NAT	95	190	15	32	80	158	0	0	0	0	0	0
Glyma10g11960.1	Glyma20g16470.1	144	Trans-NAT	90	173	16	33	74	140	0	0	0	0	0	0
Glyma10g12160.1	Glyma0101s00250.1	98	Trans-NAT	10	10	0	0	10	10	0	0	0	0	0	0
Glyma10g12160.1	Glyma03g14650.1	76	Trans-NAT	6	6	1	1	5	5	0	0	0	0	0	0
Glyma10g12160.1	Glyma09g15290.1	245	Trans-NAT	5	5	1	1	4	4	0	0	0	0	0	0
Glyma10g12160.1	Glyma09g17770.1	243	Trans-NAT	9	9	1	1	8	8	0	0	0	0	0	0
Glyma10g12160.1	Glyma11g17470.1	146	Trans-NAT	15	16	0	0	15	16	0	0	0	0	0	0
Glyma10g12160.1	Glyma16g21130.1	105	Trans-NAT	8	8	0	0	8	8	0	0	0	0	0	0
Glyma10g12160.1	Glyma17g21790.1	201	Trans-NAT	12	12	1	1	11	11	0	0	0	0	0	0
Glyma10g12160.1	Glyma17g23820.1	249	Trans-NAT	5	5	1	1	4	4	0	0	0	0	0	0
Glyma10g12340.1	Glyma01g00270.1	86	Trans-NAT	145	299	93	212	52	87	104	1068	45	321	59	747
Glyma10g12340.1	Glyma01g14440.1	93	Trans-NAT	156	331	108	253	48	78	87	642	46	323	41	319
Glyma10g12340.1	Glyma01g22850.1	94	Trans-NAT	159	336	109	254	50	82	88	657	46	323	42	334
Glyma10g12340.1	Glyma02g10480.1	82	Trans-NAT	132	280	87	201	45	79	103	1064	45	321	58	743
Glyma10g12340.1	Glyma02g16270.1	93	Trans-NAT	157	337	108	253	49	84	104	1066	46	323	58	743
Glyma10g12340.1	Glyma02g47060.1	76	Trans-NAT	127	264	85	200	42	64	89	935	39	292	50	643
Glyma10g12340.1	Glyma03g29220.1	92	Trans-NAT	159	336	105	247	54	89	109	1086	46	323	63	763
Glyma10g12340.1	Glyma05g03670.1	93	Trans-NAT	145	322	108	253	37	69	102	1153	46	323	56	830
Glyma10g12340.1	Glyma05g09010.1	81	Trans-NAT	114	244	84	198	30	46	92	967	44	312	48	655
Glyma10g12340.1	Glyma06g07110.1	92	Trans-NAT	153	329	105	247	48	82	111	1196	46	323	65	873
Glyma10g12340.1	Glyma06g09470.2	93	Trans-NAT	139	300	108	253	31	47	95	992	46	323	49	669
Glyma10g12340.1	Glyma06g12170.1	85	Trans-NAT	145	296	95	217	50	79	101	1028	43	310	58	718
Glyma10g12340.1	Glyma07g06460.1	93	Trans-NAT	152	330	108	253	44	77	99	1035	46	323	53	712
Glyma10g12340.1	Glyma08g24180.1	92	Trans-NAT	158	335	105	247	53	88	109	1089	46	323	63	766
Glyma10g12340.1	Glyma11g08980.1	92	Trans-NAT	159	336	105	247	54	89	109	1086	46	323	63	763
Glyma10g12340.1	Glyma12g07410.1	78	Trans-NAT	137	296	81	194	56	102	89	899	42	303	47	596
Glyma10g12340.1	Glyma13g02400.1	93	Trans-NAT	108	253	108	253	0	0	47	337	46	323	1	14
Glyma10g12340.1	Glyma13g17990.1	93	Trans-NAT	132	289	108	253	24	36	82	628	46	323	36	305
Glyma10g12340.1	Glyma18g53540.1	94	Trans-NAT	154	332	109	254	45	78	99	1035	46	323	53	712
Glyma10g12340.1	Glyma20g08080.1	144	Trans-NAT	360	2395	336	2364	24	31	50	242	50	242	0	0
Glyma10g12430.1	Glyma0025s00210.1	134	Trans-NAT	13	13	5	5	8	8	31	284	0	0	31	284
Glyma10g12430.1	Glyma0095s00250.1	99	Trans-NAT	10	15	10	15	0	0	0	0	0	0	0	0
Glyma10g12430.1	Glyma01g05590.1	81	Trans-NAT	4	5	0	0	4	5	0	0	0	0	0	0
Glyma10g12430.1	Glyma01g32900.1	264	Trans-NAT	44	55	27	37	17	18	33	289	0	0	33	289
Glyma10g12430.1	Glyma02g09780.1	270	Trans-NAT	40	50	27	37	13	13	33	289	0	0	33	289
Glyma10g12430.1	Glyma02g28010.1	91	Trans-NAT	7	12	6	10	1	2	0	0	0	0	0	0
Glyma10g12430.1	Glyma02g29050.1	231	Trans-NAT	36	47	27	37	9	10	1	2	0	0	1	2
Glyma10g12430.1	Glyma02g31510.1	77	Trans-NAT	23	28	0	0	23	28	0	0	0	0	0	0
Glyma10g12430.1	Glyma03g17670.1	271	Trans-NAT	44	55	27	37	17	18	33	289	0	0	33	289
Glyma10g12430.1	Glyma03g19020.1	229	Trans-NAT	27	37	26	36	1	1	1	2	0	0	1	2
Glyma10g12430.1	Glyma04g14370.1	81	Trans-NAT	14	19	0	0	14	19	0	0	0	0	0	0
Glyma10g12430.1	Glyma04g25810.1	80	Trans-NAT	7	7	0	0	7	7	0	0	0	0	0	0
Glyma10g12430.1	Glyma04g28430.1	81	Trans-NAT	39	57	0	0	39	57	0	0	0	0	0	0
Glyma10g12430.1	Glyma06g29130.1	149	Trans-NAT	22	32	22	32	0	0	0	0	0	0	0	0
Glyma10g12430.1	Glyma06g33620.1	134	Trans-NAT	13	13	5	5	8	8	31	284	0	0	31	284
Glyma10g12430.1	Glyma06g37110.1	269	Trans-NAT	38	48	27	37	11	11	31	279	0	0	31	279
Glyma10g12430.1	Glyma07g27450.1	129	Trans-NAT	22	32	22	32	0	0	4	43	0	0	4	43
Glyma10g12430.1	Glyma07g28050.1	81	Trans-NAT	5	5	0	0	5	5	0	0	0	0	0	0
Glyma10g12430.1	Glyma08g33280.1	81	Trans-NAT	26	55	0	0	26	55	0	0	0	0	0	0
Glyma10g12430.1	Glyma10g16770.1	135	Trans-NAT	12	17	12	17	0	0	0	0	0	0	0	0
Glyma10g12430.1	Glyma10g23130.1	81	Trans-NAT	4	5	0	0	4	5	0	0	0	0	0	0
Glyma10g12430.1	Glyma12g17220.1	144	Trans-NAT	19	25	19	25	0	0	0	0	0	0	0	0
Glyma10g12430.1	Glyma12g17640.1	271	Trans-NAT	28	38	27	37	1	1	6	23	0	0	6	23
Glyma10g12430.1	Glyma12g25940.1	171	Trans-NAT	22	32	22	32	0	0	0	0	0	0	0	0
Glyma10g12430.1	Glyma13g11700.1	134	Trans-NAT	13	13	5	5	8	8	31	284	0	0	31	284
Glyma10g12430.1	Glyma14g22730.1	271	Trans-NAT	29	39	27	37	2	2	14	135	0	0	14	135
Glyma10g12430.1	Glyma14g26150.1	274	Trans-NAT	44	55	27	37	17	18	33	289	0	0	33	289
Glyma10g12430.1	Glyma14g32200.1	74	Trans-NAT	29	58	0	0	29	58	0	0	0	0	0	0
Glyma10g12430.1	Glyma14g32450.1	134	Trans-NAT	12	17	12	17	0	0	0	0	0	0	0	0
Glyma10g12430.1	Glyma15g24570.1	81	Trans-NAT	5	6	0	0	5	6	0	0	0	0	0	0
Glyma10g12430.1	Glyma15g28440.1	123	Trans-NAT	13	13	5	5	8	8	31	284	0	0	31	284
Glyma10g12430.1	Glyma16g20790.1	268	Trans-NAT	36	47	27	37	9	10	17	147	0	0	17	147
Glyma10g12430.1	Glyma17g19780.1	133	Trans-NAT	12	13	5	5	7	8	18	152	0	0	18	152
Glyma10g12430.1	Glyma17g26580.1	271	Trans-NAT	44	55	27	37	17	18	33	289	0	0	33	289
Glyma10g12430.1	Glyma18g18160.1	135	Trans-NAT	12	17	12	17	0	0	0	0	0	0	0	0
Glyma10g12430.1	Glyma18g23320.1	272	Trans-NAT	36	47	27	37	9	10	19	162	0	0	19	162
Glyma10g12430.1	Glyma20g04900.1	81	Trans-NAT	15	16	0	0	15	16	0	0	0	0	0	0
Glyma10g12430.1	Glyma20g05910.1	272	Trans-NAT	40	50	27	37	13	13	33	289	0	0	33	289
Glyma10g12430.1	Glyma20g05920.1	81	Trans-NAT	4	5	0	0	4	5	0	0	0	0	0	0
Glyma10g12430.1	Glyma20g06530.1	228	Trans-NAT	32	43	26	36	6	7	0	0	0	0	0	0
Glyma10g12620.1	Glyma08g38120.1	143	Trans-NAT	6	7	1	1	5	6	0	0	0	0	0	0
[truncated: 4,811 more rows]
