# Supplementary material for: Prediction and identification of natural antisense transcripts and their small RNAs in soybean (Glycine max)
Source: BMC Genomics. 2013 Apr 24;14:280. doi: 10.1186/1471-2164-14-280 (PMC3643859; doi:10.1186/1471-2164-14-280)
Supplement: Additional file 5 — Identification of nat-siRNA targets in soybean. The degradome, their abundance, and the genes from which they were derived are shown. nat-siRNAs, nat-siRNA target sites, nat-siRNA abundance, and the origin of the nat-siRNAs are indicated. nat-siRNAs can target the sense or antisense transcript of a given NAT and other transcripts. The origins of nat-siRNAs are shown as a, s, and o. a: the nat-siRNA derived from the antisense transcript of a given NAT targets the sense transcript; s: the nat-siRNA derived from the sense transcript of a given NAT targets the sense transcript; o: the nat-siRNA derived from a given NAT guides the expression of another gene. Searches for genes that generate the nat-siRNAs identified nat-siRNAs derived from different genes. Nat-siRNAs that identically matched more than five sense or antisense transcripts are denoted as multiple. [file 1471-2164-14-280-S5.xls]

## Sheet: Sheet1
Degradome	Abundance	Target gene	Target Site	nat-siRNA	Length	Abundance	Origin	NAT type	NAT gene
UUACCCGAUGUGGGACU	2	Glyma15g15960.1	UGACACUACCAUCAAGAU	AUCUUGGUGGUAGUAGCA	18	16	o	cis and trans	Glyma01g28320.1,Glyma04g34200.1,Glyma16g23470.1,Glyma04g27120.1
GUGACUUGUUGGUCAUG	20	Glyma19g36530.2	CGCCACCCUCCUCUUCCUCU	AGAGGAAGAGGUAGGAGGCG	20	2	o	cis and trans	Glyma02g06630.1,Glyma02g06620.1,Glyma18g41930.1,Glyma06g23880.1,Glyma20g10300.1
UUGUUUUCUCUUGAGGA	2	Glyma13g11850.1	UCGUGAGGCGGAUUAGCCCUA	UAGGGCUAAUCCGCCUCACGA	21	5	s	cis and trans	Glyma02g30630.1,Glyma06g23960.1
UUGUUUUCUCUUGAGGA	2	Glyma13g11840.1	UCGUGAGGCGGAUUAGCCCUA	UAGGGCUAAUCCGCCUCACGA	21	5	s	cis and trans	Glyma02g30630.1,Glyma06g23960.1
UUGUUUUCUCUUGAGGA	2	Glyma13g11830.1	UCGUGAGGCGGAUUAGCCCUA	UAGGGCUAAUCCGCCUCACGA	21	5	s	cis and trans	Glyma02g30630.1,Glyma06g23960.1
CUUAGGAAAAUAGUUAC	2	Glyma11g11150.1	GACCCUUGCUCUUUUGACACUGUA	UACAGUGUCAAAAGAGCAAGGGCC	24	4	a	trans	Glyma03g09160.1,Glyma15g39580.1
CCUAGUCUAUAAAUAGA	8	Glyma18g34900.1	UCAAUCUCUUCUCCGUCUCUCUGA	UCAGAGAGACGGAGAAGAGAUUGA	24	2	s	trans	Glyma03g22710.1,Glyma02g12310.1,Glyma18g34900.1,Glyma09g24460.1
CCUAGUCUAUAAAUAGA	8	Glyma09g24460.1	UCAAUCUCUUCUCCGUCUCUCUGA	UCAGAGAGACGGAGAAGAGAUUGA	24	2	s	trans	Glyma03g22710.1,Glyma02g12310.1,Glyma18g34900.1,Glyma09g24460.1
CCUAGUCUAUAAAUAGA	8	Glyma03g22710.1	UCAAUCUCUUCUCCGUCUCUCUGA	UCAGAGAGACGGAGAAGAGAUUGA	24	2	s	trans	Glyma03g22710.1,Glyma02g12310.1,Glyma18g34900.1,Glyma09g24460.1
CCUAGUCUAUAAAUAGA	8	Glyma02g12310.1	UCAAUCUCUUCUCCGUCUCUCUGA	UCAGAGAGACGGAGAAGAGAUUGA	24	2	s	trans	Glyma03g22710.1,Glyma02g12310.1,Glyma18g34900.1,Glyma09g24460.1
AAUUUGAUAAAAAAAAA	2	Glyma15g35670.1	GUCAACAACCCAAGUAGAUGUA	UACAUCUACUUGGGUUGUUGAC	22	2	s	trans	Glyma05g21470.1,Glyma17g32990.1,Glyma15g35670.1
CUAGACUUGAGGGCACA	2	Glyma07g29340.1	UAUAACAACCCAAGUAGAUGUA	UACAUCUACUUGGGUUGUUGAC	22	2	a	trans	Glyma05g21470.1,Glyma17g32990.1,Glyma15g35670.1
UUGACGGAAUUAUUAUU	2	Glyma03g22540.1	CACAAAAACCCAAGUAGAUGUA	UACAUCUACUUGGGUUGUUGAC	22	2	a	trans	Glyma05g21470.1,Glyma17g32990.1,Glyma15g35670.1
UUCGUUCUGAAUUUAUA	4	Glyma09g18460.1	GUCAAUAACCCAAGUAGAUGUA	UACAUCUACUUGGGUUGUUGAC	22	2	a	trans	Glyma05g21470.1,Glyma17g32990.1,Glyma15g35670.1
AUUUGAAUACAAAUCAG	30	Glyma04g20400.1	CACAACAACCCAAGUAGAUGUA	UACAUCUACUUGGGUUGUUGAC	22	2	a	trans	Glyma05g21470.1,Glyma17g32990.1,Glyma15g35670.1
UGGAGAGAAAAUGAAGC	2	Glyma16g16060.1	AAAAUGAGAUGGUCCAAG	CUUGGACCAUCACUCUUU	18	2	o	trans	Glyma06g03100.1
UGGAGAGAAAAUGAAGC	2	Glyma08g33830.2	AAAAUGAGAUGGUCCAAG	CUUGGACCAUCACUCUUU	18	2	o	trans	Glyma06g03100.1
CACUAUAGCUUGGGCCU	161	Glyma06g03100.1	UUUCGUGGCUCCUAGACUUGA	UCAAGUCUAGGAGCCACGAAA	21	2	s	trans	Glyma06g03100.1
ACUUUGUCGAAUCUCUA	11	Glyma18g31340.1	UUCUCCCAAGGACGUCAUGUCG	CGACAUGACGUCCUCGGGAGAA	22	2	a	cis and trans	Glyma07g23240.1,Glyma01g09430.1
CUGGACUGCCCAAACAA	2	Glyma04g30390.1	CCGAAAACAGUCUCUUUGCAUA	UAUGCAAAGAGACUGUUUCCGG	22	8	a	trans	Glyma08g11520.1,Glyma08g11620.1,Glyma08g11530.1,Glyma08g11630.1
GUCUCCAAGGUGAACAG	4	Glyma11g01350.1	GCUGCUGUCAUUGUUGGUUCU	UGAUCCAACAAUGACAGCGGC	21	3	o	trans	Glyma08g11610.1,Glyma08g11520.1,Glyma08g11620.1,Glyma08g11530.1,Glyma08g11630.1
CCGACACGCGUCCGUGU	2	Glyma16g27550.1	UUGCCGUGUCCGGUGUCCGACACG	CGUGUCGGACACCGGACACGGCAA	24	37	s	trans	Glyma08g44650.1,Glyma16g27550.1,Glyma12g08500.1,Glyma12g01720.1
CCGACACGCGUCCGUGU	2	Glyma12g08500.1	UUGCCGUGUCCGGUGUCCGACACG	CGUGUCGGACACCGGACACGGCAA	24	37	s	trans	Glyma08g44650.1,Glyma16g27550.1,Glyma12g08500.1,Glyma12g01720.1
CCGACACGCGUCCGUGU	2	Glyma12g01720.1	UUGCCGUGUCCGGUGUCCGACACG	CGUGUCGGACACCGGACACGGCAA	24	37	s	trans	Glyma08g44650.1,Glyma16g27550.1,Glyma12g08500.1,Glyma12g01720.1
CCGACACGCGUCCGUGU	2	Glyma10g34530.1	UUGUCGUGUCUGGUGUCCGACACG	CGUGUCGGACACCGGACACGGCAA	24	37	a	trans	Glyma08g44650.1,Glyma16g27550.1,Glyma12g08500.1,Glyma12g01720.1
CCGACACGCGUCCGUGU	2	Glyma10g20550.1	UUGUCGUGUUCGGUGUCCGACACG	CGUGUCGGACACCGGACACGGCAA	24	37	a	trans	Glyma08g44650.1,Glyma16g27550.1,Glyma12g08500.1,Glyma12g01720.1
CGUCCGUGUCAGUGUCC	9	Glyma16g27550.1	CGGUGUCCGACACGCGUCCGUGUC	GACACGGACGCGUGUCGGACACCG	24	28	s	trans	Glyma08g44650.1,Glyma16g27550.1,Glyma12g08500.1,Glyma12g01720.1,Glyma10g20550.1
CGUCCGUGUCAGUGUCC	9	Glyma12g08500.1	CGGUGUCCGACACGCGUCCGUGUC	GACACGGACGCGUGUCGGACACCG	24	28	s	trans	Glyma08g44650.1,Glyma16g27550.1,Glyma12g08500.1,Glyma12g01720.1,Glyma10g20550.1
CGUCCGUGUCAGUGUCC	9	Glyma12g01720.1	CGGUGUCCGACACGCGUCCGUGUC	GACACGGACGCGUGUCGGACACCG	24	28	s	trans	Glyma08g44650.1,Glyma16g27550.1,Glyma12g08500.1,Glyma12g01720.1,Glyma10g20550.1
CGUCCGUGUCAGUGUCC	9	Glyma02g02780.1	UUCGCCUCCCUCCCGACAU	UUGUCGGGAGGGAAGCGGA	19	28	o	trans	Glyma08g44650.1,Glyma16g27550.1,Glyma12g08500.1,Glyma12g01720.1,Glyma10g20550.1
UACAAAUGCGUGUCUUU	2	Glyma14g13230.1	UGUGACCACCAUUUUACAAAUG	CAUUUGUAAAAUGGUGGACACA	22	97	a	trans	Glyma09g27740.1
CAAUUUUGGUUGGGUUG	8	Glyma13g16760.1	UAUUAUUGAACAAUUUUGGUU	AACCAAAAUUGUUCAAUCGGA	21	5	o	trans	Glyma09g39650.1,Glyma04g05520.1,Glyma17g36120.1
CAAUUUUGGUUGGGUUG	8	Glyma13g11970.1	UCGUGAGGCGGAUUAGCCCUA	UAGGGCUAAUCCGCCUCACGA	21	5	s	cis and trans	Glyma09g39650.1,Glyma04g05520.1,Glyma17g36120.1
UGGUACUUGAUAGAACA	129	Glyma15g08000.1	AGGUGUCCACGAGUCCGUAUCUG	CGGAUACGGACACGUGGACACCU	23	2	o	trans	Glyma10g20550.1,Glyma12g08500.1
AGUAGCUUGCUAUUGGG	43	Glyma07g17140.1	UACGACUAUGCACCACCA	UGGUGGUGCAUGGCCGUU	18	6	o	cis and trans	Glyma10g37620.1,Glyma10g37650.1
AGUAGCUUGCUACUGGG	102	Glyma13g12090.1	GCCGGCGAUGUGUCCCGGUCG	CGACCGGGACACAUCGCCGGC	21	6	o	cis and trans	Glyma10g37620.1,Glyma10g37650.1
AGUAGCUUGCUACUGGG	102	Glyma20g02110.1	UUCUACUCCCGGAGAAGA	UCUUCCCCGGGCGUCGAA	18	6	o	cis and trans	Glyma10g37620.1,Glyma10g37650.1
AGUAGCUUGCUACUGGG	102	Glyma07g31290.1	UAAGCAAGUGGCGUUCACA	UGUGAACGGCACUUGCACA	19	6	o	cis and trans	Glyma10g37620.1,Glyma10g37650.1
AGUAGCUUGCUACUGGG	102	Glyma20g33490.1	GUGUUUUCUGCUUCAAAA	UUGUGAAGCAGAAUUCAC	18	6	o	cis and trans	Glyma10g37620.1,Glyma10g37650.1
AGUAGCUUGCUACUGGG	102	Glyma06g36460.1	GUGUUUUCUGCUUCAAAA	UUGUGAAGCAGAAUUCAC	18	6	o	cis and trans	Glyma10g37620.1,Glyma10g37650.1
CACUAUAGCUUGGGCCU	161	Glyma06g44410.1	GCCAACGUAAAACUUUGUCGA	UCGACAAAGUUUAACGUUGGC	21	2	a	trans	Glyma11g11150.1,Glyma02g46960.1
CACUAUAGCAUGGGCCU	168	Glyma03g09160.1	GCCAACGUAAAACUUUGUCGA	UCGACAAAGUUUAACGUUGGC	21	2	a	trans	Glyma11g11150.1,Glyma02g46960.1
CACUAUAGCAUGGGCCU	168	Glyma02g46960.1	GCCAACGUUAAACUUUGUCGA	UCGACAAAGUUUAACGUUGGC	21	2	a	trans	Glyma11g11150.1,Glyma02g46960.1
CUAUAUUUUGGACAUUA	30	Glyma15g08000.1	CACCCGUACUAUGUUCUAUAUUUU	AAAAUAUAGAACGUAGUACGGGUG	24	23	a	trans	Glyma11g35220.1
CUAUAUUUUGGACAUUA	30	Glyma12g01720.1	CACCCGUAUUACAUUCUAUAUUUU	AAAAUAUAGAACGUAGUACGGGUG	24	23	a	trans	Glyma11g35220.1
CUAUAUUUUGGACAUUA	30	Glyma10g34530.1	CACCCGUAUUACGUUCUAUAUUUU	AAAAUAUAGAACGUAGUACGGGUG	24	23	a	trans	Glyma11g35220.1
CUAUAUUUUGGACAUUA	30	Glyma10g20550.1	CACCCGUAUUACGUUCUAUAUUUU	AAAAUAUAGAACGUAGUACGGGUG	24	23	a	trans	Glyma11g35220.1
CUAUAUUUUGGACAUUA	30	Glyma09g37970.1	CACCCAUACCACGUUCUAUAUUUU	AAAAUAUAGAACGUAGUACGGGUG	24	23	a	trans	Glyma11g35220.1
UUUGCAUAUGCAAGGGU	4	Glyma13g11850.1	GCGCGAAGCUACCGUGCGUUG	CAACGCACGGUAGCUUCGCGC	21	8	s	cis and trans	Glyma12g07410.1,Glyma13g16980.1,Glyma07g31810.1,Glyma13g36330.1,Glyma14g08190.1
CUCUUUGCAUAUGCAAG	7	Glyma08g15940.1	UUAGAAGCCAGUGGUGUU	AACACCACAGGAUUCUGA	18	8	o	trans	Glyma12g07410.1,Glyma13g16980.1,Glyma07g31810.1,Glyma13g36330.1,Glyma14g08190.1
CUCUUUGCAUAUGCAAG	7	Glyma20g10310.1	UAGCAAACAUGUCAGAUU	AGUCUGACAUGUGUGCGA	18	8	o	cis and trans	Glyma12g07410.1,Glyma13g16980.1,Glyma07g31810.1,Glyma13g36330.1,Glyma14g08190.1
CUCUUUGCAUAUGCAAG	7	Glyma13g11970.1	GCGCGAAGCUACCGUGCGUUG	CAACGCACGGUAGCUUCGCGC	21	8	s	cis and trans	Glyma12g07410.1,Glyma13g16980.1,Glyma07g31810.1,Glyma13g36330.1,Glyma14g08190.1
CUCUUUGCAUAUGCAAG	7	Glyma13g11840.1	GCGCGAAGCUACCGUGCGUUG	CAACGCACGGUAGCUUCGCGC	21	8	s	cis and trans	Glyma12g07410.1,Glyma13g16980.1,Glyma07g31810.1,Glyma13g36330.1,Glyma14g08190.1
CUCUUUGCAUAUGCAAG	7	Glyma13g11830.1	GCGCGAAGCUACCGUGCGUUG	CAACGCACGGUAGCUUCGCGC	21	8	s	cis and trans	Glyma12g07410.1,Glyma13g16980.1,Glyma07g31810.1,Glyma13g36330.1,Glyma14g08190.1
CUCUUUGCAUAUGCAAG	7	Glyma13g11950.1	UAGGGUCCAGCGGCUGGAAGA	UCUUCCAGCCGCUGGACCCUA	21	8	s	cis and trans	Glyma12g07410.1,Glyma13g16980.1,Glyma07g31810.1,Glyma13g36330.1,Glyma14g08190.1
CUCUUUGCAUAUGCAAG	7	Glyma01g44320.1	UCUGUGAAUUCUGCUGCA	UGAAGCAGAAUUCACCAA	18	8	o	cis and trans	Glyma12g07410.1,Glyma13g16980.1,Glyma07g31810.1,Glyma13g36330.1,Glyma14g08190.1
CUCUUUGCAUAUGCAAG	7	Glyma09g39230.1	UUUCAAAUUCCAUGAGCA	UGGUCAUGGAAGUCGAAA	18	8	o	cis and trans	Glyma12g07410.1,Glyma13g16980.1,Glyma07g31810.1,Glyma13g36330.1,Glyma14g08190.1
CAACCUUCAAAUUGUUG	2	Glyma13g11950.1	CCGGCGGCCCUUGAAAAUCCG	CGGAUUUUCAAGGGCCGCCGG	21	14	s	cis and trans	Glyma13g11280.1,Glyma20g06590.1,Glyma01g29520.1
UGGAGAGAAAAUGAAGC	2	Glyma18g01740.1	UACUGGUAUUUCACUGUC	GAAAGUGAAAUACCACUA	18	2	o	cis and trans	Glyma13g11840.1,Glyma05g09990.1,Glyma13g12140.1,Glyma13g11940.2,Glyma13g12200.1
CAGUUCUUAUUGUUCUA	5	Glyma04g38140.1	UUUUCUGUACCAGUUCUU	CAGAACUGGUACGGACAA	18	134	o	cis and trans	Glyma13g11920.1,Glyma13g11840.1,Glyma13g12050.1
GUACCAGAUCUCGGAUA	33	Glyma12g05570.1	CUUCACCGUACCAGAUCU	AGAACUGGUACGGACAAG	18	82	o	cis and trans	Glyma13g11920.1,Glyma13g11840.1,Glyma13g12050.1
CCCGGAGAAGACCUCCC	9	Glyma13g05130.1	ACAUCCUCAGGGACCAAG	GAUGGUCCCUGCGGAUGU	18	6	s	cis and trans	Glyma13g11920.1,Glyma13g11840.1,Glyma13g12050.1,Glyma13g12020.1,Glyma13g11980.1
CAGGGACCAAGAAAGGU	2	Glyma18g40130.1	GCCGAUCUCACUUAGUGGGAUAAG	CUUAUCCCACUAGGUGGGGUCGGC	24	6	o	trans	Glyma13g11920.1,Glyma13g11900.1,Glyma13g11840.1,Glyma11g18210.1
CCUCUUCCUCUACGUCA	2	Glyma08g43300.1	UUGGUUCGUUGACGGAAU	AUUCCGUUAACGAACGAG	18	2	o	cis and trans	Glyma13g11930.1,Glyma13g11960.1,Glyma13g12020.
UUGCUCCACAGGAAAAG	2	Glyma05g06070.1	GCAGACUAAUUGCUCCAC	GUGGAGCGAUUUGUCUGG	18	12	o	cis and trans	Glyma13g12010.1,Glyma13g11960.1,Glyma13g12020.1
AGUGGUGUUCCUCUUGA	2	Glyma13g11860.1	UAGGGUCCAGCGGCUGGAAGA	UCUUCCAGCCGCUGGACCCUA	21	8	s	trans	Glyma13g12030.1,Glyma13g11990.1
AGUAACAGUCCUGUUCC	7	Glyma02g12030.1	CAAAAUGCUGUGGUGAUA	UAACACCACAGGAUUCUG	18	4	o	trans	Glyma13g12030.1,Glyma13g11990.1
AAGUAUCAGCAGCAGGA	7	Glyma01g05860.1	CAAAAUGCUGUGGUGAUA	UAACACCACAGGAUUCUG	18	4	o	trans	Glyma13g12030.1,Glyma13g11990.1
UGUUGUGUUAAAAACAA	8	Glyma02g04310.1	AGAAUACUGUUGUGUUAA	AUAACACCACAGGAUUCU	18	7	o	trans	Glyma13g12030.1,Glyma13g11990.1
UGUUGUGUUAAAAACAA	8	Glyma01g03270.1	AGAAUUCUGUUGUGUUAA	AUAACACCACAGGAUUCU	18	7	o	trans	Glyma13g12030.1,Glyma13g11990.1
UGUUAACAUGGAGGCGA	2	Glyma13g11920.1	CCGGGCGUCGAACAGUCAACU	AGUUGACUGUUCGACGCCCGG	21	3	s	cis and trans	Glyma13g12050.1,Glyma13g12020.1,Glyma13g11980.1,Glyma13g11920.1,Glyma13g11840.1
CGACAAUGUCGGCGACA	38	Glyma13g11840.1	CCGGGCGUCGAACAGUCAACU	AGUUGACUGUUCGACGCCCGG	21	3	s	cis and trans	Glyma13g12050.1,Glyma13g12020.1,Glyma13g11980.1,Glyma13g11920.1,Glyma13g11840.1
UGUCCCGUGUUGUAAGA	3	Glyma17g00860.1	UUAUUCAAAGUAACAGUC	UGCUGUUACUUUGAAGAA	18	4	o	trans	Glyma13g12070.1,Glyma13g11940.1,Glyma13g11990.1,Glyma13g12060.1
ACUUACCCAUGUACUUA	4	Glyma08g27450.1	AUCAUAGUAACAGCACUGGA	UCCGGUGCUGUUACUUUGAA	20	3	o	cis and trans	Glyma13g12070.1,Glyma13g11940.1,Glyma13g11990.1,Glyma13g12060.1
GAAGAGCCUCUGGGCAA	11	Glyma13g35640.1	UUGCUCAAAGUAUCAGCA	UGCUGUUACUUUGAAGAA	18	4	o	trans	Glyma13g12070.1,Glyma13g11940.1,Glyma13g11990.1,Glyma13g12060.1
GAAGAGCCUCUGGGCAA	11	Glyma07g39910.1	UUAUUCAAAGUAACAGUC	UGCUGUUACUUUGAAGAA	18	4	o	trans	Glyma13g12070.1,Glyma13g11940.1,Glyma13g11990.1,Glyma13g12060.1
UGGAGAGAAAAUGAAGC	2	Glyma20g17280.1	AUGCAAAUGUGUACAGAA	CUCUGUAUACAUUAGCAU	18	2	o	trans	Glyma13g12120.1,Glyma13g12030.1,Glyma13g11990.1
UGGAGAGAAAAUGAAGC	2	Glyma05g03500.1	UAUGUAUAGAGCGUAGGC	GCCUACGCUCUGUAUACA	18	2	o	trans	Glyma13g12120.1,Glyma13g12030.1,Glyma13g11990.1
UUCGCACAAUUGGUCAU	7	Glyma09g37810.1	AUAUUCAGAGGGUAGGCU	AGCCUACGCUCUGUAUAC	18	3	o	trans	Glyma13g12120.1,Glyma13g12030.1,Glyma13g11990.1
ACCGGAGGCGAGUCGAU	9	Glyma05g01010.1	CUCUAUACAGAGCUUAGG	CCUACGCUCUGUAUACAU	18	4	o	trans	Glyma13g12120.1,Glyma13g12030.1,Glyma13g11990.1
ACGUCAGAAAUGGAUAU	4	Glyma13g32810.1	AUCCUUCUUACAACGUCAGAA	UUCUGACGUUGUAAGAAGGAU	21	1004	s	trans	Glyma13g32810.1
UUAAAACGUCAUAUUCU	5	Glyma0146s00220.1	AGCCGACCCCACCUAGUGGGAUAA	UUAUCCCACUAGGUGGGGUCGGCU	24	18	s	trans	Glyma13g32810.1
AGAACUGAGAGAUUACC	2	Glyma09g40070.2	GAGCAAAGAGAACUGAGA	GCUCAGGUCUCUUGGCUC	18	31	o	trans	Glyma14g05510.1
CGGAGAGAAAAUGAAGC	2	Glyma03g36270.1	GAAAUUCAACAGAACUUA	UAAGAUCUGUUGGAAUUC	18	2	o	trans	Glyma14g13230.1
GAUCCACUGUUGUCAUC	5	Glyma12g09870.1	UCAACUUUUCCACUUUUACCCGAU	AUCGGGUAGAAGUGGAAAGGUUGA	24	16	o	trans	Glyma14g13230.1
UGCUGUGAAUUUCAGGU	7	Glyma11g33690.1	CAGGCCCACAAGGUUUUGCUCA	UGAGCAAAUCCUUGUUGGACUG	22	3	o	trans	Glyma14g13230.1
AGAGGCUGUUCCUUUCC	7	Glyma14g11400.1	UUAUUAGUCUUGCUGUGA	UUACAGCAAGACUGAAAA	18	3	o	trans	Glyma14g13230.1
AGCGCAAUUCCCAUCGA	47	Glyma19g22520.1	UUUUGUGUCUUACUGUAA	UUACAGCAAGACUGAAAA	18	3	o	trans	Glyma14g13230.1
AGCGCAAUUCCCAUCGA	47	Glyma17g34250.1	UUAUUAGUCUUGCUGUGA	UUACAGCAAGACUGAAAA	18	3	o	trans	Glyma14g13230.1
AGCGCAAUUCCCAUCGA	47	Glyma17g17730.1	UAUUCUUUCUUGCUGUAA	UUACAGCAAGACUGAAAA	18	3	o	trans	Glyma14g13230.1
AGUCUCCAGCUAAGUCA	2	Glyma10g34080.1	CUCCCUUAAUUCUUCUUCUUCUUC	GAAGAAGGAGAUGAAUGAAGGGAG	24	10	o	trans	Glyma15g06500.1,Glyma15g06490.1
UUCUUCUUCUUCUUCUU	3	Glyma13g32810.1	UGCAUCUAUCAGUCUCCAGCUA	UAGUUGGAGACUAAUAGGUGCA	22	10	a	cis	Glyma15g06500.1,Glyma15g06490.1
UGGUACUUGAUAGAACA	129	Glyma11g17480.1	ACGCCCUGGAUUACGUCCUGGAU	AUCCAGGACGUAAUCCAGGGCGU	23	2	s	trans	Glyma15g39780.1,Glyma11g17480.1
GUGACUUGUUGGUCAUG	20	Glyma17g04520.1	CCAUGCGUUGCACUAUAGCUU	AAGCUAUAGUGCAACGCAUGG	21	2	s	cis and trans	Glyma17g04370.1,Glyma17g04520.1,Glyma19g43020.1
GUGACUUGUUGGUCAUG	20	Glyma17g04370.1	CCAUGCGUUGCACUAUAGCUU	AAGCUAUAGUGCAACGCAUGG	21	2	s	cis and trans	Glyma17g04370.1,Glyma17g04520.1,Glyma19g43020.1
GUGACUUGUUGGUCAUG	20	Glyma13g35650.1	CUAAGCGUUGCACUAUAGCUU	AAGCUAUAGUGCAACGCAUGG	21	2	o	cis and trans	Glyma17g04370.1,Glyma17g04520.1,Glyma19g43020.1
GUGACUUGUUGGUCAUG	20	Glyma10g37650.1	CCAAGCGUUGCACUAUAGCAU	AAGCUAUAGUGCAACGCAUGG	21	2	o	cis and trans	Glyma17g04370.1,Glyma17g04520.1,Glyma19g43020.1
GUGACUUGUUGGUCAUG	20	Glyma10g37620.1	CCAAGCGUUGCACUAUAGCAU	AAGCUAUAGUGCAACGCAUGG	21	2	o	cis and trans	Glyma17g04370.1,Glyma17g04520.1,Glyma19g43020.1
GUGACUUGUUGGUCAUG	20	Glyma13g23720.1	CCUCUCCCUCCUCCUCCUCCU	AGGUGGAGGAGGAUUGAGAGG	21	2	o	cis and trans	Glyma17g04370.1,Glyma17g04520.1,Glyma19g43020.1
ACUUUGUCGAAUCUCUA	11	Glyma10g30190.2	GAGAGUAUCAUUGCUGAUGCAC	CUGCAUCAGCAUUGACACUCUC	22	2	o	trans	Glyma17g26640.1,Glyma10g27470.1,Glyma13g10400.1
ACUUUGUCGAAUCUCUA	11	Glyma02g07250.1	UAUUUCAUUUGCCAAUUUGAUA	UAACAAAUUGGCAAAUGAAGGA	22	2	o	trans	Glyma18g16420.1
CGGAGAGAAAAUGAAGC	2	Glyma02g03060.1	UUUCAUUCAUCCAUAUUUU	AAAACAUGGAUGACUGGAA	19	2	o	trans	Glyma19g07480.1,Glyma09g27740.1,Glyma14g13230.1
AGCGUAGGCCGCGUCAG	2	Glyma01g04490.3	UUUCAUUCAUCCAUAUUUU	AAAACAUGGAUGACUGGAA	19	2	o	trans	Glyma19g07480.1,Glyma09g27740.1,Glyma14g13230.1
CAUUUUUUGAUGAAUUG	2	Glyma16g00400.1	UUGCAUUCAUCCAUUUUUUGAU	AUCAAAACAUGGAUGACUGGAA	22	66	o	trans	Glyma19g07480.1,Glyma09g27740.1,Glyma14g13230.1
CAUUUUUUGAUGAAUUG	2	Glyma12g28730.3	UUGCAUUCAUCCAUUUUUUGAU	AUCAAAACAUGGAUGACUGGAA	22	66	o	trans	Glyma19g07480.1,Glyma09g27740.1,Glyma14g13230.1
CUUACUGUAAUUGUACC	40	Glyma04g01750.1	UCACCCAUAUAUUGAUUGAUAU	AUAUCAAUCAAAACAUGGAUGA	22	3	o	trans	Glyma19g07480.1,Glyma14g13230.1
UCAUCCAUGUUUUGAUU	3	Glyma14g13230.1	CUGGAAUGUUCCAGUCAUCCAU	AUGGAUGACUGGAACAUUCCAG	22	160	s	trans	Glyma19g07480.1,Glyma19g03920.1,Glyma09g27740.1,Glyma14g13230.1,
UCAUCCAUGUUUUGAUU	3	Glyma09g27740.1	CUGGAAUGUUCCAGUCAUCCAU	AUGGAUGACUGGAACAUUCCAG	22	160	s	trans	Glyma19g07480.1,Glyma19g03920.1,Glyma09g27740.1,Glyma14g13230.1,
GAAGAGUCUCUGGGCAA	3	Glyma03g14470.1	AUCGUCUGAUUUCCUCAUCGCAAU	AUUGCGAUGAGGAAAUCAGACCUA	24	4	a	trans	Glyma19g21650.1,Glyma09g23290.1,Glyma10g11960.1
CCACCAUCUGGUUAUGG	2	Glyma04g41660.1	CCCCUUCUCAUCUUUCCCU	AGGGAAAGAUGAAAAGGAC	19	2	o	cis and trans	multiple
CCGUCUCUCUGACGUUU	2	Glyma06g34990.1	UGGAUAGAAGUAUGGUACUUG	CAAGUACCAUACUUCUAUCCA	21	2	s	trans	multiple
CCGUCUCUCUGACGUUU	2	Glyma06g00210.1	UGGAUAGAAGUAUGGUACUUG	CAAGUACCAUACUUCUAUCCA	21	2	s	trans	multiple
CCGUCUCUCUGACGUUU	2	Glyma04g12260.2	UGGAUAGAAGUAUGGUACUUG	CAAGUACCAUACUUCUAUCCA	21	2	s	trans	multiple
CCGUCUCUCUGACGUUU	2	Glyma03g29350.2	UGGAUAGAAGUAUGGUACUUG	CAAGUACCAUACUUCUAUCCA	21	2	s	trans	multiple
CCGUAUCUGUGUCGUGU	2	Glyma12g02310.5	GCUGCAUGAUGGGAAUUG	CAAUUCCCAUCGAGCGGC	18	2	o	cis and trans	multiple
CCUCCUCCUCCUCCUCC	2	Glyma18g34900.1	CCGUUCACCGUUGGAUCGUCG	CGACGAUCCAACGGUGAACGG	21	2	s	trans	multiple
UUUCACUGUCCAGUAAG	2	Glyma14g10280.1	CUGUUCACCGUUGGAUCGUCG	CGACGAUCCAACGGUGAACGG	21	2	a	trans	multiple
AUGUGUACAGAAAUUCU	2	Glyma09g24460.1	CCGUUCACCGUUGGAUCGUCG	CGACGAUCCAACGGUGAACGG	21	2	s	trans	multiple
UGGUCCAAGCUAUAAAU	2	Glyma01g26690.1	UCAUUCACCGUUGGAUCGUCG	CGACGAUCCAACGGUGAACGG	21	2	a	trans	multiple
UGGAGAGAAAAUGAAGC	2	Glyma03g01070.1	ACCCGCGACCGCGCCGCC	GGCGGAGCGGUCGUCGGU	18	2	o	cis and trans	multiple
UCCUGGAUCGUUAGAUA	2	Glyma05g37160.1	CAACCAAGUCUAUCUUCCACC	GGUGGAAAAUAGACUUAGGUG	21	2	o	trans	multiple
CGGAGAGAAAAUGAAGC	2	Glyma14g00510.1	UCCACUUUUUGGCCUUCA	UGAAGGCCGAAGAGGGGA	18	2	o	cis and trans	multiple
UGGAGAGAAAAUGAAGC	2	Glyma02g48060.1	UCCACUUUUUGGCCUUCA	UGAAGGCCGAAGAGGGGA	18	2	o	cis and trans	multiple
CCGGCCACCAUGACCUG	2	Glyma13g11850.1	AACCGUUGAUUCGCACAAUUG	CAAUUGUGCGAAUCAACGGUU	21	3	s	cis and trans	multiple
UUGGGCUUCAAGAUAUU	2	Glyma13g11840.1	AACCGUUGAUUCGCACAAUUG	CAAUUGUGCGAAUCAACGGUU	21	3	s	cis and trans	multiple
CGUGUUUCUAAGUUCUG	2	Glyma13g11860.1	UAACCGCAUCAGGUCUCCAAG	CUUGGAGACCUGAUGCGGUUA	21	3	s	cis and trans	multiple
AUGGGAAGUGCUUGGCU	2	Glyma0169s00210.1	UUCUAUGGCGACAAUGUC	GACAGUGUCGCAAUAGUA	18	3	o	cis and trans	multiple
GUUUUGCUCAAUGUGCA	2	Glyma06g05470.1	CCUGGCUCCGUGUUUCUA	UUGAAACACGGACCAAGG	18	3	o	cis and trans	multiple
CUAUGACUCAGGCAAGG	2	Glyma19g03530.1	CCCAGCACCACCACCAAU	AUGGGUGGUGGUGCAUGG	18	4	o	cis and trans	multiple
ACCAUCACCCACGUUAA	2	Glyma05g38250.1	UACCUUCGCAUAGCGAAGAGUCUC	GAGGCUCUUCGCUAUGCGAAGGUA	24	4	a	trans	multiple
ACCACCAAUGCACUAUG	2	Glyma04g40390.1	UACCUUCGCAUAGCGAAGAGCCUC	GAGGCUCUUCGCUAUGCGAAGGUA	24	4	s	trans	multiple
CUUAGGAAAAUAGUUAC	2	Glyma01g09920.1	UACCUUCGCAUAGCGAAGAGCCUC	GAGGCUCUUCGCUAUGCGAAGGUA	24	4	s	trans	multiple
ACACUGUACUCGAGCCA	2	Glyma04g06240.1	CUCUCAGUACUUGUUCUC	GCGAACAAGUACCGCGAG	18	4	o	cis and trans	multiple
CAAACUUCGCUGAUACA	2	Glyma06g23960.1	UAAGUCUCCAGCGUUGUUUUCUCU	AGAGAAAACAACGCUGGAGACUUA	24	5	a	trans	multiple
AGGAUUCAAGAGUCUGU	2	Glyma20g27760.1	GGUUGGAGUAGCGCCUAUUGUAGA	UCUACAAUAGGCGCUACUCCAACC	24	5	s	trans	multiple
CUGAAGCGUGAAGAUAU	2	Glyma08g45990.1	AUCUCUACACCAACUAAA	CUUAGUUGGUGGAGCGAU	18	6	o	cis and trans	multiple
UGCAAGUGCAGGGAUCA	2	Glyma14g00530.1	GAUGUCCCCACCUAGUGGGAUAAG	CUUAUCCCACUAGGUGGGGUCGGC	24	6	a	trans	multiple
UGCUUCAAAAACAAUGU	2	Glyma19g43020.1	GGCCAAGACAGUAGCUUGCUA	UAGCAAGCUACUGUGUUGGAC	21	6	o	trans	multiple
UGCUUCAAAAACAAUGU	2	Glyma17g03850.1	GUCCAUCACAGUAGCUUGCUA	UAGCAAGCUACUGUGUUGGAC	21	6	o	trans	multiple
CAAUCAGCAUCAUAGAC	2	Glyma19g37620.1	AUGUCACCAAUCAGCAUC	GAAGCUGAUUGGUGGGAU	18	7	o	cis and trans	multiple
GGCUGGAAGAGCACCGC	2	Glyma18g11080.1	CCGGAAACAGCCUCUUUGCAUA	UAUGCAAAGAGACUGUUUCCGG	22	8	a	trans	multiple
GGCUGGAAGAGCACCGC	2	Glyma17g24130.1	CCGGAAACAGCCUCUUUGCAUA	UAUGCAAAGAGACUGUUUCCGG	22	8	a	trans	multiple
AUUCUGCUGCAGAACUC	2	Glyma13g11870.1	UAGGGUCCAGCGGCUGGAAGA	UCUUCCAGCCGCUGGACCCUA	21	8	s	cis and trans	multiple
GGCUGGAAGAGCACCGC	2	Glyma08g11610.1	UCAGCUUAUCUGGACUGCCCA	UGGGCAGUCCAGACAAGCUGA	21	8	o	trans	multiple
UGCUUCACCAACAAGUC	2	Glyma13g23210.1	AAGUUCGCCAUCUUUCGA	CCGAAAGAUGGUGAACUA	18	9	o	cis and trans	multiple
UGCUUCACCAACAAGUC	2	Glyma20g08800.2	UAGUUGCAUCGAACAGAG	CUCUGGUCGAUGGAACAA	18	9	o	cis and trans	multiple
GAGAUUUUGAGUUGGUA	2	Glyma15g06550.1	UGUUACACAUGAGAUUUU	GAAAUCUCGUGUGGAACA	18	10	o	cis and trans	multiple
CAUCGACAGUUGUUGAC	2	Glyma08g27740.1	CAGCCAGCAUCGACAGUU	AACUGGCGAUGCGGGAUG	18	11	o	cis and trans	multiple
CAUCGACAGUUGUUGAC	2	Glyma13g12090.1	UCCGCCGAUCGACUCGGGACA	UGUCCCGAGUCGAUCGGCGGA	21	11	s	cis and trans	multiple
UCCAAUGGAGCUUACAU	2	Glyma15g08600.1	AUGAUCCAACGCGCGGUC	UACCGUGCGUUGGAUUAU	18	13	o	cis and trans	multiple
UCCAAUGGAGCUUACAU	2	Glyma15g23030.1	UAAGCCUACAAGCUCCAAUGGA	UCCAUUGGAGCUUGUAGGCCUA	22	13	a	trans	multiple
UCCAAUGGAGCUUACAU	2	Glyma14g32200.1	UAGGCCUACUAGCUCCAAUGGA	UCCAUUGGAGCUUGUAGGCCUA	22	13	a	trans	multiple
UCCAAUGGAGCUUACAU	2	Glyma08g33280.1	UAGGCCUUCAAGCUCCAAUGGA	UCCAUUGGAGCUUGUAGGCCUA	22	13	a	trans	multiple
UUCUCCAUGAUAAUGAU	2	Glyma05g25500.1	AUAGGCAUAGUUCUCCAU	AUGGUGAACUAUGCCUGA	18	17	o	trans	multiple
CAAGUCAUUAUAAUGAA	2	Glyma04g14370.1	UGAGCCCACUUAUCUUUGUACA	UGUACAAAGAUAAUUGGACCCA	22	19	o	trans	multiple
CCGGGCGCGGGCACGUA	2	Glyma20g20970.1	GCCUCUUGCUCAUGGCUCUAGU	ACUAGAGCCAUGAGCAAGAGGC	22	24	s	trans	multiple
GCUCUAGUGACUGGUCC	2	Glyma03g27880.1	AAUAUGACCGGGCGCGGG	CCCACGCCCGGUCGUACU	18	24	o	trans	multiple
UCCGACACCGACACGAC	2	Glyma13g11970.1	CCCCCAAAGGCACGUGCCGUU	AACGGCACGUGCCUUUGGGGG	21	27	s	trans	multiple
UCCGACACCGACACGAC	2	Glyma13g11850.1	CCCCCAAAGGCACGUGCCGUU	AACGGCACGUGCCUUUGGGGG	21	27	s	trans	multiple
UCCGACACCGACACGAC	2	Glyma13g11840.1	CCCCCAAAGGCACGUGCCGUU	AACGGCACGUGCCUUUGGGGG	21	27	s	trans	multiple
UCCGACACCGACACGAC	2	Glyma13g11830.1	CCCCCAAAGGCACGUGCCGUU	AACGGCACGUGCCUUUGGGGG	21	27	s	trans	multiple
UUGGCCCAUGGUGGGGA	2	Glyma02g39060.1	UUGGAUUCAACCUUGGCCCAUG	CAUGGGCCAAGGUUGGGUCCAA	22	27	o	trans	multiple
UCCGACACCGACACGAC	2	Glyma13g26430.1	UGUGGGUCAUUGUCCCGA	UCGGGACAUUGACCGACG	18	27	o	trans	multiple
CCCGACAUGCUUUCACA	2	Glyma10g34530.1	UGGUGUCCGACACGCGUCCGUGUC	GACACGGACGCGUGUCGGACACCG	24	28	a	trans	multiple
GUCCUGAUGUUAGAAGA	2	Glyma19g14270.1	AUUACCUCCGUCCUGAUG	CAGCAGGACGGUGGUCAU	18	30	o	cis and trans	multiple
AGAUGGGCUGAAUUGAA	2	Glyma19g32070.1	AGGGCAAUCAGAUGGGCU	AGCCCGUCUGAUAGCGCU	18	42	o	cis and trans	multiple
AGAUGGGCUGAAUUGAA	2	Glyma03g29330.1	AGGGCAAUCAGAUGGGCU	AGCCCGUCUGAUAGCGCU	18	42	o	cis and trans	multiple
CGGUUUUUACUUAUACA	2	Glyma10g33490.1	CUCGGCACUCCGGUUUUU	AAAAUCCGGAGGACCGAG	18	44	o	trans	multiple
GUUCUUCGCUAUGCGAA	2	Glyma02g44580.1	CCCAUUGCCCAGAGGUUCUUCGCU	AGCGAAGAGCCUCUGGGCAAUGGG	24	64	a	trans	multiple
GAUUAUGACGAUAAGAA	2	Glyma10g05130.2	AUAAUUGCGAUUAUGACG	CGUCAUCAUCGCGAUUGU	18	109	o	trans	multiple
ACAUUGUUGCAUGUGAG	2	Glyma14g27290.1	UUGUCAACAUUGUUGCAU	AUGGAACAAUGUAGGCAA	18	164	o	trans	multiple
AUUGUCCCACCAUAUGA	2	Glyma05g08590.2	UUGCCAACAUUGUCCCAC	AUGGAACAAUGUAGGCAA	18	164	o	trans	multiple
AUUUCAAUCAAAAUGGU	2	Glyma19g39930.1	CUUGCGACAAUUUCAAUC	GCUUGAAAUUGUCGGGAG	18	325	o	trans	multiple
CUACCUAGUCUAUAAAU	3	Glyma10g16770.1	CUUCUCAAGGAAGCUACCUAGUCU	AGACUAGGUAGCUUCCUUGAGAAG	24	2	s	trans	multiple
ACCUAGUCUAUAAAUAG	3	Glyma01g32900.1	CUUCUCAAGGAAGCUACCUAGUCU	AGACUAGGUAGCUUCCUUGAGAAG	24	2	s	trans	multiple
GACCGCGCCGCCGACGC	3	Glyma17g34850.1	CAAAAAGCUCCACCAUCU	AGUUGGUGGAGCGAUUUG	18	2	o	cis and trans	multiple
UUCUUCUUCUUCUUCUU	3	Glyma04g40390.1	UCUUGCCUUGGUGACUUGUUG	CAACAAGUCACCAAGGCACAA	21	2	a	trans	multiple
GAUCGUCGUGAAAUUUG	3	Glyma02g26430.1	UUGUGCCUUGGUGACUUGUUG	CAACAAGUCACCAAGGCACAA	21	2	s	trans	multiple
GAUCGUCGUGAAAUUUG	3	Glyma01g09920.1	UUGUGCCUUGGUGACUUGUUG	CAACAAGUCACCAAGGCACAA	21	2	s	trans	multiple
GAUCGUCGUGAAAUUUG	3	Glyma20g27760.1	UGGAUAGAAGUAUGGUACUUG	CAAGUACCAUACUUCUAUCCA	21	2	s	trans	multiple
GAUCGUCGUGAAAUUUG	3	Glyma20g20300.1	UGGAUAGAAGUAUGGUACUUG	CAAGUACCAUACUUCUAUCCA	21	2	s	trans	multiple
GAUCGUCGUGAAAUUUG	3	Glyma16g00550.1	UGGAUAGAAGUAUGGUACUUG	CAAGUACCAUACUUCUAUCCA	21	2	s	trans	multiple
GAUCGUCGUGAAAUUUG	3	Glyma15g34200.1	UGGAUAGAAGUAUGGUACUUG	CAAGUACCAUACUUCUAUCCA	21	2	s	trans	multiple
GAUCGUCGUGAAAUUUG	3	Glyma15g21390.1	UGGAUAGAAGUAUGGUACUUG	CAAGUACCAUACUUCUAUCCA	21	2	s	trans	multiple
GAUCGUCGUGAAAUUUG	3	Glyma12g20980.1	UGGAUAGAAGUAUGGUACUUG	CAAGUACCAUACUUCUAUCCA	21	2	s	trans	multiple
GAUCGUCGUGAAAUUUG	3	Glyma11g30070.1	UGGAUAGAAGUAUGGUACUUG	CAAGUACCAUACUUCUAUCCA	21	2	s	trans	multiple
GAUCGUCGUGAAAUUUG	3	Glyma08g22780.1	UGGAUAGAAGUAUGGUACUUG	CAAGUACCAUACUUCUAUCCA	21	2	s	trans	multiple
GAUCGUCGUGAAAUUUG	3	Glyma07g33290.1	UGGAUAGAAGUAUGGUACUUG	CAAGUACCAUACUUCUAUCCA	21	2	s	trans	multiple
GACGUCAUGUCGGCAUU	3	Glyma06g47820.2	UGGAUAGAAGUAUGGUACUUG	CAAGUACCAUACUUCUAUCCA	21	2	s	trans	multiple
CUAUCUUCCACCUGGAC	3	Glyma01g21220.1	UGGAUAGAAGUAUGGUACUUG	CAAGUACCAUACUUCUAUCCA	21	2	s	trans	multiple
UCUUUCCCUUCUGUCAU	3	Glyma11g09970.2	GCUGCAUGAUGGGAAUUG	CAAUUCCCAUCGAGCGGC	18	2	o	cis and trans	multiple
AUGGGAAUUGACACCCC	3	Glyma18g13090.1	UCAUUCACCGUUGGAUCGUCG	CGACGAUCCAACGGUGAACGG	21	2	a	trans	multiple
AUGGGAAUUGACACCCC	3	Glyma14g17370.1	UCAUUCACCGUUGGAUCGUCG	CGACGAUCCAACGGUGAACGG	21	2	a	trans	multiple
UUGGCCUUCAGGGCGUA	3	Glyma02g03570.1	UCUUCAUUCUUCUUCUUCUUC	GAAGAAGGAGAUGAAUGAAGG	21	2	o	trans	multiple
UUGGCCUUCAGGGCGUA	3	Glyma19g01050.3	UCCUUCUUCUCCUUCUUCUUC	GAGGAAGAAGGAGAUGAAUGA	21	2	o	trans	multiple
UUCUUCUUCUUCUUCUU	3	Glyma08g02390.1	CAACCAAGUCUAUCUUCCACC	GGUGGAAAAUAGACUUAGGUG	21	2	o	trans	multiple
UUACACCGAGACAUAAU	3	Glyma10g02240.2	GCAGAGCCAUUUCUGCUU	AAGCAGAACUGGCGAUGC	18	3	o	cis and trans	multiple
UUUCUAUGUCAAUGGAU	3	Glyma20g37330.3	GCCGCAGGAGAUUUCUGU	ACAGAAAUCUCGUGUGGA	18	3	o	cis and trans	multiple
UUUCUAUGUCAAUGGAU	3	Glyma05g34220.1	GGAUGAACUUACCCAUGU	ACAUGGGUUAGUCGAUCC	18	3	o	cis and trans	multiple
AGAGGGUAGGCUCUUGU	3	Glyma13g11830.1	AACCGUUGAUUCGCACAAUUG	CAAUUGUGCGAAUCAACGGUU	21	3	s	cis and trans	multiple
CGCUCCGCCACCCUCCA	3	Glyma13g11970.1	AGACGCCUUGAAGCGCAAUUC	GAAUUGCGCUUCAAGGCGUCU	21	3	s	cis and trans	multiple
CAUUUCUGCUUCGGCGG	3	Glyma09g41000.1	UGACAAACCUUUCUAUGUC	GACAUAGUAAGGAUUGACA	19	3	o	cis and trans	multiple
AGAUUUCUGUAAAUUCA	3	Glyma19g02120.1	CAUUGGUCCGUGUUUCUG	UUGAAACACGGACCAAGG	18	3	s	cis and trans	multiple
UUGUUCUCCGAAACCGA	3	Glyma14g40490.1	UUGUUCAAUGUCCCGUGU	ACUCGGGACAUUGACCGA	18	4	o	cis and trans	multiple
GAAGAGUCUCUGGGCAA	3	Glyma10g28840.1	UACCUUUGCAUAGCGAAGAGCCUC	GAGGCUCUUCGCUAUGCGAAGGUA	24	4	a	trans	multiple
UAUUGUAGAGAAGAUGG	3	Glyma12g23260.1	UAAGUCCCCACCGUUGUUUUCUCU	AGAGAAAACAACGCUGGAGACUUA	24	5	a	trans	multiple
UAUUGUAGAGAAGAUGG	3	Glyma09g10910.1	UAAGUCUCCAACGUUGUUUUCUCU	AGAGAAAACAACGCUGGAGACUUA	24	5	a	trans	multiple
UAUUGUAGAGAAGAUGG	3	Glyma10g12340.1	UGGUGGAGCGCCUAUUGUAGAG	CUCUACAAUAGGCGCUACUCCA	22	5	a	trans	multiple
UAUUGUAGAGAAGAUGG	3	Glyma13g11970.1	CCGUCCGUUUGCCGACCAGCAG	CUGCUGGUCGGCAAACGGACGG	22	5	s	cis and trans	multiple
UAUUGUAGAGAAGAUGG	3	Glyma13g11850.1	CCGUCCGUUUGCCGACCAGCAG	CUGCUGGUCGGCAAACGGACGG	22	5	s	cis and trans	multiple
UAUUGUAGAGAAGAUGG	3	Glyma13g11840.1	CCGUCCGUUUGCCGACCAGCAG	CUGCUGGUCGGCAAACGGACGG	22	5	s	cis and trans	multiple
UAUUGUAGAGAAGAUGG	3	Glyma13g11830.1	CCGUCCGUUUGCCGACCAGCAG	CUGCUGGUCGGCAAACGGACGG	22	5	s	cis and trans	multiple
CAAGAUAUGUUGGUUGG	3	Glyma16g33950.1	ACGCAGCCUUACCCUUGCAUA	UAUGCAAGGGUAAGGCUGCGU	21	5	s	trans	multiple
UAUUGUAGAGAAGAUGG	3	Glyma15g18870.1	ACGCAGCCUUACCCUUGCAUA	UAUGCAAGGGUAAGGCUGCGU	21	5	s	trans	multiple
UAUUGUAGAGAAGAUGG	3	Glyma13g16980.1	ACGCAGCCUUACCCUUGCAUA	UAUGCAAGGGUAAGGCUGCGU	21	5	s	trans	multiple
UAUUGUAGAGAAGAUGG	3	Glyma13g03640.1	ACGCAGCCUUACCCUUGCAUA	UAUGCAAGGGUAAGGCUGCGU	21	5	s	trans	multiple
UAUUGUAGAGAAGAUGG	3	Glyma13g02400.1	ACACAGCCCUACCCUUGCAUA	UAUGCAAGGGUAAGGCUGCGU	21	5	a	trans	multiple
UAUUGUAGAGAAGAUGG	3	Glyma13g01170.1	ACGCAGCCUUACCCUUGCAUA	UAUGCAAGGGUAAGGCUGCGU	21	5	s	trans	multiple
UAUUGUAGAGAAGAUGG	3	Glyma11g08980.1	ACGCAGCCUUACCCUUGCAUA	UAUGCAAGGGUAAGGCUGCGU	21	5	s	trans	multiple
UAUUGUAGAGAAGAUGG	3	Glyma06g09470.2	ACGCAGCCUUACCCUUGCAUA	UAUGCAAGGGUAAGGCUGCGU	21	5	s	trans	multiple
UAUUGUAGAGAAGAUGG	3	Glyma06g07110.1	ACGCAGCCUUACCCUUGCAUA	UAUGCAAGGGUAAGGCUGCGU	21	5	s	trans	multiple
UAUUGUAGAGAAGAUGG	3	Glyma05g09010.1	ACGCAGCCUUACCCUUGCAUA	UAUGCAAGGGUAAGGCUGCGU	21	5	s	trans	multiple
UAUUGUAGAGAAGAUGG	3	Glyma02g44580.1	ACGCAGCCUUACCCUUGCAUA	UAUGCAAGGGUAAGGCUGCGU	21	5	s	trans	multiple
UAUUGUAGAGAAGAUGG	3	Glyma02g16270.1	ACGCAGCCUUACCCUUGCAUA	UAUGCAAGGGUAAGGCUGCGU	21	5	s	trans	multiple
UAUUGUAGAGAAGAUGG	3	Glyma02g10480.1	ACGCAGCCUUACCCUUGCAUA	UAUGCAAGGGUAAGGCUGCGU	21	5	s	trans	multiple
UAUUGUAGAGAAGAUGG	3	Glyma15g41310.1	GGUUGGAGUAGCGCCUAUUGUAGA	UCUACAAUAGGCGCUACUCCAACC	24	5	s	trans	multiple
CUUGCAUAUACAAAGAG	3	Glyma06g21930.1	GGUUGGAAUAGCGCCUAUUGUAGA	UCUACAAUAGGCGCUACUCCAACC	24	5	a	trans	multiple
CCAACUAAAGAUUUAUA	3	Glyma10g01810.1	CCCAGGUGCAAGUGCAGG	ACGGCACUUGCACAUGGG	18	6	o	cis and trans	multiple
CUGUUCAACUGAAUCAG	3	Glyma02g36680.1	CCAGAGCCUGUUCAACUG	AAGGUGAACAGCCUCUGG	18	7	o	cis and trans	multiple
ACAUGUCAGAUUGUCUG	3	Glyma02g26430.1	CCGGAAACAGCCUCUUUGCAUA	UAUGCAAAGAGACUGUUUCCGG	22	8	a	trans	multiple
AUCGAACAGAGAGAGAG	3	Glyma20g21330.1	GUCGGCCAAUACUUACUAU	AUAGUAAGGAUUGACAGAC	19	9	o	cis and trans	multiple
UUCUUCUUCUUCUUCUU	3	Glyma18g44980.1	UUCUUCUUCUUCUUCUUCCAA	UUGGAGGAAGAAGGAGAUGAA	21	11	o	trans	multiple
UUCUUCUUCUUCUUCUU	3	Glyma14g39370.1	UUCUUCUUCUUCUUCUUCCAA	UUGGAGGAAGAAGGAGAUGAA	21	11	o	trans	multiple
UUCUUCUUCUUCUUCUU	3	Glyma10g02660.1	UUCUUCUUCUUCUUCUUCCAA	UUGGAGGAAGAAGGAGAUGAA	21	11	o	trans	multiple
UUCUUCUUCUUCUUCUU	3	Glyma09g34870.1	UUCUUCUUCUUCUUCUUCCAA	UUGGAGGAAGAAGGAGAUGAA	21	11	o	trans	multiple
CAAUUGGUGUAUGGCCU	3	Glyma02g41880.1	ACAAACUAACAAUUGGUG	CACCAAGUGUUGGAUUGU	18	15	o	cis and trans	multiple
CAUUGUCCCGACUUUCU	3	Glyma06g18430.1	UCCGUGUCAGUGUCCGACACCG	CGGUGUCGGACACUGACACGGA	22	27	s	trans	multiple
CGACGGCCAACACACCU	3	Glyma08g17180.2	UCCGAGUCCGACGGCCAAC	GUUGGCCUUCGGGAUCGGA	19	55	o	trans	multiple
UAUCUUCCACCUGGACC	4	Glyma02g44110.1	UGGAUAGAAGUAUGGUACUUG	CAAGUACCAUACUUCUAUCCA	21	2	s	trans	multiple
UAUCUUCCACCUGGACC	4	Glyma19g29470.1	UCAUUCACCGUUAGAUCGUCG	CGACGAUCCAACGGUGAACGG	21	2	a	trans	multiple
UAUCUUCCACCUGGACC	4	Glyma19g22260.1	CCGUUCACCGUUGGAUCGUCG	CGACGAUCCAACGGUGAACGG	21	2	s	trans	multiple
GCACUGGAUUGAACACC	4	Glyma10g07820.1	UUCUAUGGCGACAAUGUC	GACAGUGUCGCAAUAGUA	18	3	o	cis and trans	multiple
UUAUUAUGUCUGUUGAA	4	Glyma13g31980.1	CCGGUGGAUGGGAAGUGC	GCAAUUCCCAUCGAGCGG	18	3	o	cis and trans	multiple
CAUCGCAAUUGAGGAUA	4	Glyma03g18430.1	GAAGCACUCUAUGACUCA	AGAGUCAAAGAGUGCUUG	18	4	o	cis and trans	multiple
UGGUGAUAGUAGGAAAU	4	Glyma04g32460.1	UACCUUCGCAUAGCGAAGAGCCUC	GAGGCUCUUCGCUAUGCGAAGGUA	24	4	s	trans	multiple
UGGUGAUAGUAGGAAAU	4	Glyma02g08430.1	UACCUUCGCAUAGCGAAGAGCCUC	GAGGCUCUUCGCUAUGCGAAGGUA	24	4	s	trans	multiple
CGACCAGCAGUAGGGGG	4	Glyma17g05930.1	UAUCAUUGAACAAUUUUGGUU	AACCAAAAUUGUUCAAUCGGA	21	5	o	trans	multiple
CUUGGAAACCUGCUAAC	4	Glyma13g01000.1	UUUGGCCUUCAAACUUCG	AGAACUUUGAAGGCCGAA	18	5	o	cis and trans	multiple
CGACCAGCAGUAGGGGG	4	Glyma18g53890.1	UACUUCAACCAAGAUAUG	CAGAUCUUGGUGGUAGUA	18	5	o	cis and trans	multiple
CGACCAGCAGUAGGGGG	4	Glyma05g08590.2	UGUUUCCCUUGGAAACCUG	CAGGUCUCCAAGGUGAACA	19	5	o	cis and trans	multiple
CGACCAGCAGUAGGGGG	4	Glyma19g37230.2	CUUCUCCAAAGGAUUCAA	UAGAAUCCUUUGCAGACG	18	5	o	cis and trans	multiple
CACCACCAUCAUCAUCA	4	Glyma10g37650.1	GUCCAACACAGUAGCUUGCUA	UAGCAAGCUACUGUGUUGGAC	21	6	s	trans	multiple
CGUGCGUUGGAUUAUGA	4	Glyma17g13420.1	CCGGAAACAGCCUCUUUGCAUA	UAUGCAAAGAGACUGUUUCCGG	22	8	a	trans	multiple
CGUGCGUUGGAUUAUGA	4	Glyma17g10440.1	CCGGAAACAGCCUCUUUGCAUA	UAUGCAAAGAGACUGUUUCCGG	22	8	a	trans	multiple
CGUGCGUUGGAUUAUGA	4	Glyma10g28840.1	CCGGAAACAGCCUCUUUGCAUA	UAUGCAAAGAGACUGUUUCCGG	22	8	a	trans	multiple
CGUGCGUUGGAUUAUGA	4	Glyma07g31860.1	CUGGAAACAGCCUAUUUGCAUA	UAUGCAAAGAGACUGUUUCCGG	22	8	a	trans	multiple
UUCUUCCUCAAAAAAUU	4	Glyma17g35100.1	UUCUUCUUCUUCUUCCUCAAA	UUGGAGGAAGAAGGAGAUGAA	21	11	o	trans	multiple
GCGCGGUCACCAACCCU	4	Glyma04g26010.1	UAGACCUACAAGCUCCAAUGGA	UCCAUUGGAGCUUGUAGGCCUA	22	13	a	trans	multiple
CAUCAAGAUGUGGGACC	4	Glyma13g42340.1	UGCAACUACCACAAAGAC	AUCUUGGUGGUAGUAGCA	18	16	o	cis and trans	multiple
UACCACAAAGACUUAUG	4	Glyma09g04910.1	UGACACUACCAUCAAGAU	AUCUUGGUGGUAGUAGCA	18	16	o	cis and trans	multiple
CAUCAAGAUGUGGGACC	4	Glyma06g36900.1	UGACACUACCAUCAAGAU	AUCUUGGUGGUAGUAGCA	18	16	o	cis and trans	multiple
CAUCAAGAUGUGGGACC	4	Glyma20g38290.1	CUCAUCCAAUGCAGAUCCACU	UCUGGAUCUGCUUUGGAUGAG	21	16	o	trans	multiple
GUGGGAUAAGGCAUUGU	4	Glyma11g12540.1	AUCCUUGUUAAAACGUCA	UGACGUUGUAAGAAGGAU	18	18	o	trans	multiple
GUGGGAUAAGGCAUUGU	4	Glyma15g07890.1	AGCCAACCCCACCUAGUGGGAUAA	UUAUCCCACUAGGUGGGGUCGGCU	24	18	a	trans	multiple
GAUGAUGAUGAGGAGGA	4	Glyma19g00630.1	ACAAUGACGAUGAUGAUG	CGUCAUCAUCGCGAUUGU	18	109	o	trans	multiple
CGAUGAUGACAUGUUCA	4	Glyma17g02070.1	AUAAUGGCGAUGAUGACA	CGUCAUCAUCGCGAUUGU	18	109	o	trans	multiple
GUAGAUGUACCCUCUAC	5	Glyma04g30390.1	UUGUGCCUUGGUGACUUGUUG	CAACAAGUCACCAAGGCACAA	21	2	s	trans	multiple
GUAGAUGUACCCUCUAC	5	Glyma04g05850.2	UUGUGCCUUGGUGACUUGUUG	CAACAAGUCACCAAGGCACAA	21	2	s	trans	multiple
GUAGAUGUACCCUCUAC	5	Glyma04g02460.1	UUGUGCCUUAGUGACUUGUUG	CAACAAGUCACCAAGGCACAA	21	2	a	trans	multiple
GUAGAUGUACCCUCUAC	5	Glyma04g00400.1	UUGUGCCUUUGUGACUUGUUU	CAACAAGUCACCAAGGCACAA	21	2	o	trans	multiple
GUAGAUGUACCCUCUAC	5	Glyma02g43490.1	UUGUGCCUUGGUGACUUGUUG	CAACAAGUCACCAAGGCACAA	21	2	s	trans	multiple
CGUUCACACAACAGUUU	5	Glyma10g37620.1	GUCCAACACAGUAGCUUGCUA	UAGCAAGCUACUGUGUUGGAC	21	6	s	trans	multiple
AUUCCAUGAGCAUGUUG	5	Glyma04g40390.1	CCAGAAACAGCCUCUUUGCAUA	UAUGCAAAGAGACUGUUUCCGG	22	8	a	trans	multiple
UUCAAGUCCCUCCUUCC	5	Glyma08g11200.1	AUCCUCCUCCUUUCAAGUC	GACUUGAGAGGUGUAGGAU	19	14	o	cis and trans	multiple
CUUGUUCCAUGCACACU	5	Glyma08g47600.1	CUUCUCUACCUUGUUCCA	UGGAACAAUGUAGGCAAG	18	147	o	trans	multiple
UUUGUAAAUAUUAGAAU	6	Glyma07g17010.1	UCGUUCACCGUUGGAUCGUCG	CGACGAUCCAACGGUGAACGG	21	2	a	trans	multiple
AUGGAAUCGAGAGCUCC	6	Glyma13g21110.1	AACUGCUGUUAACAUGGA	UCCAUGUGAACGGCACUU	18	3	o	cis and trans	multiple
UGCGAAGGUAUGGGGGA	6	Glyma13g01170.1	GGUUCUUCGCCAUGCGAAGGUAUG	CAUACCUUCGCAUAGCGAAGAGCC	24	6	a	trans	multiple
UGGGAUAAGGCUUUGUU	6	Glyma06g12520.1	GGCUCUUUGCUAUGCGAAGGUAUG	CAUACCUUCGCAUAGCGAAGAGCC	24	6	a	trans	multiple
UGCGAAGGUAUGGGGGA	6	Glyma06g08150.1	GUCCGAUACAGUAGCUUGCUA	UAGCAAGCUACUGUGUUGGAC	21	6	o	trans	multiple
UGCGAAGGUAUGGGGGA	6	Glyma01g03280.1	GUCCAUCACAGUAGCUUGCUA	UAGCAAGCUACUGUGUUGGAC	21	6	o	trans	multiple
UGCGAAGGUAUGGGGGA	6	Glyma19g33570.1	UCUCCGUGGUCUGAAGCGUGA	UCACGCUUCAGAACAUGCAGA	21	6	o	trans	multiple
UGGGAUAAGGCUUUGUU	6	Glyma06g00210.1	AGCCGACCCCACCUAGUGGGAUAA	UUAUCCCACUAGGUGGGGUCGGCU	24	18	s	trans	multiple
CAUAUUUUUGUUAUUUA	7	Glyma18g50440.1	UCGUUCAGCGUUGGAUCGUCG	CGACGAUCCAACGGUGAACGG	21	2	a	trans	multiple
CAUCCAUAUUUUUGUUA	7	Glyma18g47080.1	CCGUUCACCGUUGGAUCGUCG	CGACGAUCCAACGGUGAACGG	21	2	s	trans	multiple
UGGUCCAAGCUAUAAAC	7	Glyma07g06460.1	UACCCUUGCAUAUGCAAAGAG	CUCUUUGCAUAUGCAAGGGUA	21	2	s	trans	multiple
UUCGCACAAUUGGUCAU	7	Glyma02g46940.1	UACGUCGCCGGCCACCAU	AUGGGGGCCGGCGAUGUG	18	3	o	cis and trans	multiple
UUCGCACAAUUGGUCAU	7	Glyma07g15110.1	AAGGAAUUGGGCUUCAAG	CUUGAAGCGCAAUUCCCA	18	3	o	cis and trans	multiple
UUCGCACAAUUGGUCAU	7	Glyma13g03430.1	AUUCAUCAGAGGCUGUUC	GAACAGCCUCUGGUCGAU	18	3	o	cis and trans	multiple
UGCUGUGAAUUUCAGGU	7	Glyma14g00510.1	CACAGCCUUCGCCUUGCAUAUGCA	UGCAUAUGCAAGGGUAAGGCUGCG	24	3	a	trans	multiple
GAGCUUAGGUUUUGGUC	7	Glyma02g05910.1	UACCUUCGCAUAGCGAAGAGCCUC	GAGGCUCUUCGCUAUGCGAAGGUA	24	4	s	trans	multiple
AGUAACAGUCCUGUUCC	7	Glyma12g02790.1	GAAACGGCACCGGAGGCG	UGCCUCCGGUGCUGUUAC	18	4	o	trans	multiple
UUUGUACAUAUUAGAUU	7	Glyma16g07350.1	CUUCACAUCCCAAGUCAU	AUGACUUGAGAGGUGUAG	18	19	o	cis and trans	multiple
UUUGUACAUAUUAGAUU	7	Glyma14g32200.1	UGAGCCCACUUAUCUUUGUACA	UGUACAAAGAUAAUUGGACCCA	22	19	o	trans	multiple
UUUGUACAUAUUAGAUU	7	Glyma04g26010.1	UGAGCCCACUUAUCUUUGUACA	UGUACAAAGAUAAUUGGACCCA	22	19	o	trans	multiple
CCUAGUCUAUAAAUAGA	8	Glyma10g23130.1	CUUCUCAAGGAAGCUACCUAGUCU	AGACUAGGUAGCUUCCUUGAGAAG	24	2	s	trans	multiple
CCUAGUCUAUAAAUAGA	8	Glyma07g28050.1	CUUCUCAAGGAAGCUACCUAGUCU	AGACUAGGUAGCUUCCUUGAGAAG	24	2	s	trans	multiple
CCUAGUCUAUAAAUAGA	8	Glyma06g33620.1	CUUCUCAAGGAAGCUACCUAGUCU	AGACUAGGUAGCUUCCUUGAGAAG	24	2	s	trans	multiple
CCUAGUCUAUAAAUAGA	8	Glyma03g17670.1	CUUCUCAAGGAAGCUACCUAGUCU	AGACUAGGUAGCUUCCUUGAGAAG	24	2	s	trans	multiple
CCUAGUCUAUAAAUAGA	8	Glyma02g09780.1	CUUCUCAAGGAAGCUACCUAGUCU	AGACUAGGUAGCUUCCUUGAGAAG	24	2	s	trans	multiple
CCUAGUCUAUAAAUAGA	8	Glyma01g05590.1	CUUCUCAAGGAAACUACCUAGUCU	AGACUAGGUAGCUUCCUUGAGAAG	24	2	a	trans	multiple
CCUAGUCUAUAAAUAGA	8	Glyma0025s00210.1	CUUCUCAAGGAAGCUACCUAGUCU	AGACUAGGUAGCUUCCUUGAGAAG	24	2	s	trans	multiple
CCUAGUCUAUAAAUAGA	8	Glyma12g14900.1	UGCAGUCUAUGUUGGAGAGAAAAU	AUUUUCUCUCCAACAUAGACUGCA	24	2	s	trans	multiple
CCUAGUCUAUAAAUAGA	8	Glyma12g14670.1	UGCAGUCUAUGUUGGAGAGAAAAU	AUUUUCUCUCCAACAUAGACUGCA	24	2	s	trans	multiple
CCUAGUCUAUAAAUAGA	8	Glyma09g35490.1	UGCAAUCUAUGUUGGAGAGAAAAU	AUUUUCUCUCCAACAUAGACUGCA	24	2	o	trans	multiple
CCUAGUCUAUAAAUAGA	8	Glyma09g35430.1	UGCAGUCUAUGUUGGAGAGAAAAU	AUUUUCUCUCCAACAUAGACUGCA	24	2	s	trans	multiple
CCUAGUCUAUAAAUAGA	8	Glyma08g16540.1	UGCAGUUUAUGUUGGAGAGAAAAU	AUUUUCUCUCCAACAUAGACUGCA	24	2	o	trans	multiple
CCUAGUCUAUAAAUAGA	8	Glyma08g16510.1	UGCAGUUUAUGUUGGAGAGAAAAU	AUUUUCUCUCCAACAUAGACUGCA	24	2	o	trans	multiple
CCUAGUCUAUAAAUAGA	8	Glyma06g43520.1	UGCAGUCUAUGUCGGAGAGAAAAU	AUUUUCUCUCCAACAUAGACUGCA	24	2	o	trans	multiple
CCUAGUCUAUAAAUAGA	8	Glyma06g43140.1	UGCAGUCUAUGUCGGAGAGAAAAU	AUUUUCUCUCCAACAUAGACUGCA	24	2	o	trans	multiple
CCUAGUCUAUAAAUAGA	8	Glyma0101s00220.1	UGCAGUCUUUGUUGGAGAGAAAAU	AUUUUCUCUCCAACAUAGACUGCA	24	2	o	trans	multiple
CCUAGUCUAUAAAUAGA	8	Glyma0079s00230.1	UGCAGUCUAUGUCGGAGAGAAAAU	AUUUUCUCUCCAACAUAGACUGCA	24	2	o	trans	multiple
AUUGUUGGUUCUGACCC	8	Glyma15g16260.1	CCGGCCACCGCUCCGCCA	GGGCGGAGCGGUCGUCGG	18	3	o	cis and trans	multiple
CUUGCUGUAAAAAAAAA	8	Glyma19g43200.1	CACAGUCUUAUCCUUGCAUAUGCA	UGCAUAUGCAAGGGUAAGGCUGCG	24	3	a	trans	multiple
UGGGAUAAGGCGUUGUU	8	Glyma05g03670.1	GGCUCUUCGCUAUGCGAAGGUAUG	CAUACCUUCGCAUAGCGAAGAGCC	24	6	s	trans	multiple
CAUCUUUCGAUCUGGGA	8	Glyma17g09500.1	ACAAUACUCCGAUCCGGA	UCGGGAUCGGAGUAAUGA	18	9	o	cis and trans	multiple
UGGGAUAAGGCGUUGUU	8	Glyma20g27760.1	AGCCGACCCCACCUAGUGGGAUAA	UUAUCCCACUAGGUGGGGUCGGCU	24	18	s	trans	multiple
UGGGAUAAGGCGUUGUU	8	Glyma18g47760.1	AGCCGACCCCACCUAGUGGGAUAA	UUAUCCCACUAGGUGGGGUCGGCU	24	18	s	trans	multiple
UGGGAUAAGGCGUUGUU	8	Glyma16g00550.1	AGCCGACCCCACCUAGUGGGAUAA	UUAUCCCACUAGGUGGGGUCGGCU	24	18	s	trans	multiple
UGGGAUAAGGCGUUGUU	8	Glyma15g34200.1	AGCCGACCCCACCUAGUGGGAUAA	UUAUCCCACUAGGUGGGGUCGGCU	24	18	s	trans	multiple
UGGGAUAAGGCGUUGUU	8	Glyma15g21390.1	AGCCGACCCCACCUAGUGGGAUAA	UUAUCCCACUAGGUGGGGUCGGCU	24	18	s	trans	multiple
UGGGAUAAGGCGUUGUU	8	Glyma14g11930.1	AGCCGACCUCAUCUAGUGGGAUAA	UUAUCCCACUAGGUGGGGUCGGCU	24	18	a	trans	multiple
UGGGAUAAGGCGUUGUU	8	Glyma13g23080.1	AGCCGACCCCACCUAGUGGGAUAA	UUAUCCCACUAGGUGGGGUCGGCU	24	18	s	trans	multiple
UGGGAUAAGGCGUUGUU	8	Glyma12g20980.1	AGCCGACCCCACCUAGUGGGAUAA	UUAUCCCACUAGGUGGGGUCGGCU	24	18	s	trans	multiple
UGGGAUAAGGCGUUGUU	8	Glyma11g30070.1	AGCCGACCCCACCUAGUGGGAUAA	UUAUCCCACUAGGUGGGGUCGGCU	24	18	s	trans	multiple
UGGGAUAAGGCGUUGUU	8	Glyma08g22780.1	AGUCGACCCCACCUAGUGGGAUAA	UUAUCCCACUAGGUGGGGUCGGCU	24	18	a	trans	multiple
UGGGAUAAGGCGUUGUU	8	Glyma05g08970.1	AGCCGAUCUCACCUAGUGGGAUAA	UUAUCCCACUAGGUGGGGUCGGCU	24	18	a	trans	multiple
UGGGAUAAGGCGUUGUU	8	Glyma04g12260.2	AGCCGACCCCACCUAGUGGGAUAA	UUAUCCCACUAGGUGGGGUCGGCU	24	18	s	trans	multiple
UGGGAUAAGGCGUUGUU	8	Glyma03g36400.1	AGCCGACCCCACCUAGUGGGAUAA	UUAUCCCACUAGGUGGGGUCGGCU	24	18	s	trans	multiple
UGGGAUAAGGCGUUGUU	8	Glyma02g44110.1	AGCCGACCCCACCUAGUGGGAUAA	UUAUCCCACUAGGUGGGGUCGGCU	24	18	s	trans	multiple
UGGGAUAAGGCGUUGUU	8	Glyma02g08350.1	AGUCGACCCCACCUAGUGGGAUAA	UUAUCCCACUAGGUGGGGUCGGCU	24	18	a	trans	multiple
UGGGAUAAGGCGUUGUU	8	Glyma01g21220.1	AGCCGACCCCACCUAGUGGGAUAA	UUAUCCCACUAGGUGGGGUCGGCU	24	18	s	trans	multiple
UGACUUGUGACAAUUAU	9	Glyma13g28290.1	UUGUGCCUUGGUGACUUGUUG	CAACAAGUCACCAAGGCACAA	21	2	s	trans	multiple
GAUCCGGAUUGUCAAGC	9	Glyma02g47820.2	UAAAUUCUGCUUCACCAA	AUUGUGAAGCAGAAUUCA	18	9	o	cis and trans	multiple
CAGACUCGUUGCUACUU	10	Glyma12g29120.1	AAAUGUCAGACUCGUUGC	CCAAGGAGUCUGACAUGU	18	9	o	cis and trans	multiple
CGGAUAUUUUCUUAUUU	10	Glyma10g34130.1	UCGGUCUUCCGGAUAUUU	GAAAAUCCGGAGGACCGA	18	138	o	trans	multiple
ACAGUCAACUCAGAACU	11	Glyma08g06020.1	UGAAACCUUAUUAUGUCUG	CAGACAUAGUAAGGAUUGA	19	3	o	cis and trans	multiple
ACAGUCAACUCAGAACU	11	Glyma18g44810.1	UGACAAGCCUUUCUAUGUC	GACAUAGUAAGGAUUGACA	19	3	o	cis and trans	multiple
GAAGAGCCUCUGGGCAA	11	Glyma20g35770.1	UACCUUCGCAUAGCGAAGAGCCUC	GAGGCUCUUCGCUAUGCGAAGGUA	24	4	s	trans	multiple
GAAGAGCCUCUGGGCAA	11	Glyma18g45110.1	UACCUUCGCAUAGCGAAGAGCCUC	GAGGCUCUUCGCUAUGCGAAGGUA	24	4	s	trans	multiple
GAAGAGCCUCUGGGCAA	11	Glyma17g24130.1	UACCUUCGCAUAGCGAAGAGCCUC	GAGGCUCUUCGCUAUGCGAAGGUA	24	4	s	trans	multiple
GAAGAGCCUCUGGGCAA	11	Glyma17g10440.1	UACCUUCGCAUAGCGAAGAGCCUC	GAGGCUCUUCGCUAUGCGAAGGUA	24	4	s	trans	multiple
GAAGAGCCUCUGGGCAA	11	Glyma17g03080.1	UACCUUAGCAUAACGAAGAGCCUC	GAGGCUCUUCGCUAUGCGAAGGUA	24	4	a	trans	multiple
GAAGAGCCUCUGGGCAA	11	Glyma14g08190.1	UACCUUCGCAUAGCGAAGAGUCUC	GAGGCUCUUCGCUAUGCGAAGGUA	24	4	a	trans	multiple
GAAGAGCCUCUGGGCAA	11	Glyma13g36330.1	UACCUUCGCAUAGCGAAGAGCCUC	GAGGCUCUUCGCUAUGCGAAGGUA	24	4	s	trans	multiple
GAAGAGCCUCUGGGCAA	11	Glyma13g05060.1	UACCUUCGCAUAGCGAAGAGCCUC	GAGGCUCUUCGCUAUGCGAAGGUA	24	4	s	trans	multiple
GAAGAGCCUCUGGGCAA	11	Glyma12g16310.2	UACCUUCGCAUAGCGAAGAGCCUC	GAGGCUCUUCGCUAUGCGAAGGUA	24	4	s	trans	multiple
GAAGAGCCUCUGGGCAA	11	Glyma09g30580.1	UACCUUCGCAUAGCGAAGAGCCUC	GAGGCUCUUCGCUAUGCGAAGGUA	24	4	s	trans	multiple
GAAGAGCCUCUGGGCAA	11	Glyma08g42710.1	UACCUUCGCAUAGCGAAGAGCCUC	GAGGCUCUUCGCUAUGCGAAGGUA	24	4	s	trans	multiple
GAAGAGCCUCUGGGCAA	11	Glyma08g20980.2	UACCUUCGCAUAGCGAAGAGCCUC	GAGGCUCUUCGCUAUGCGAAGGUA	24	4	s	trans	multiple
GAAGAGCCUCUGGGCAA	11	Glyma08g14940.2	UACUUAUGCAUAGCGAAGAGCCUC	GAGGCUCUUCGCUAUGCGAAGGUA	24	4	a	trans	multiple
GAAGAGCCUCUGGGCAA	11	Glyma06g46650.1	UACCUUCGCAUAGCGAAGAGCCUC	GAGGCUCUUCGCUAUGCGAAGGUA	24	4	s	trans	multiple
GAAGAGCCUCUGGGCAA	11	Glyma17g14320.1	GCCACUCACCAUCACCCA	UGGGUGGUGGUGCAUGGC	18	4	o	cis and trans	multiple
GAAGAGCCUCUGGGCAA	11	Glyma18g07870.1	UGUGUUCAUCUUAGGAAA	UGUCCUAAGAUGAGCUCA	18	4	o	cis and trans	multiple
GAAGAGCCUCUGGGCAA	11	Glyma08g45050.1	UGUGUUCAUCUUAGGAAA	UGUCCUAAGAUGAGCUCA	18	4	o	cis and trans	multiple
UUAGCCCUACGAGACGC	11	Glyma03g09160.1	GGUUGGAGUAGCGCCUAUUGUAGA	UCUACAAUAGGCGCUACUCCAACC	24	5	s	trans	multiple
UUAGCCCUACGAGACGC	11	Glyma02g44110.1	GGUUGGAGUAGCGCCUAUUGUAGA	UCUACAAUAGGCGCUACUCCAACC	24	5	s	trans	multiple
UUAGCCCUACGAGACGC	11	Glyma01g21220.1	GGUUGGAGUAGCGCCUAUUGUAGA	UCUACAAUAGGCGCUACUCCAACC	24	5	s	trans	multiple
UUAGCCCUACGAGACGC	11	Glyma0146s00220.1	GGUUGGAGUAGCGCCUAUUGUAGA	UCUACAAUAGGCGCUACUCCAACC	24	5	s	trans	multiple
GUGUCCCGGUCGGAUGU	12	Glyma03g29220.1	GGCUCUUCGCUAUGCGAAGGUAUG	CAUACCUUCGCAUAGCGAAGAGCC	24	6	s	trans	multiple
CAACACUUGUUAUGGAA	12	Glyma18g09120.1	AUAAUCCAACACUUGUUA	CACCAAGUGUUGGAUUGU	18	15	o	cis and trans	multiple
GAUGAUGACGACGACGA	12	Glyma15g27660.1	ACAACAACGAUGAUGACG	CGUCAUCAUCGCGAUUGU	18	109	o	trans	multiple
CCUUGCAUAUGCAAAGA	14	Glyma12g20980.1	GGUUGGAGUAGCGCCUAUUGUAGA	UCUACAAUAGGCGCUACUCCAACC	24	5	s	trans	multiple
CAACAGAACUUAUGCCC	15	Glyma08g02420.1	CAACCAAGUCUAUCUUCCACC	GGUGGAAAAUAGACUUAGGUG	21	2	o	trans	multiple
UGUUUCUGAAUCACCGU	15	Glyma13g11890.1	GAGCCGCGCCAUGGAAUCGAG	CUCGAUUCCAUGGCGCGGCUC	21	3	s	cis and trans	multiple
GACUCGGGACAUUGACC	15	Glyma18g50960.1	CAGCCAGCAUCGACAGUU	AACUGGCGAUGCGGGAUG	18	11	o	cis and trans	multiple
CUGAUGCACUGAAGGAC	16	Glyma05g37190.1	CAACCAAGUCUAUCUUCCACC	GGUGGAAAAUAGACUUAGGUG	21	2	o	trans	multiple
UGACUUGUUUUGUCAAA	17	Glyma07g07990.1	UUGUGCCUUGGUGACUUGUUG	CAACAAGUCACCAAGGCACAA	21	2	s	trans	multiple
UUGAUUGUUCGAUUUCU	18	Glyma12g01240.1	UCAUAGUUGAUUGUUCGA	UCGAACAGUCAACUCAGA	18	3	o	cis and trans	multiple
ACUGUUCGAUUCAUUCA	18	Glyma08g23990.1	UCAUAUUUGACUGUUCGA	UCGAACAGUCAACUCAGA	18	3	o	cis and trans	multiple
CGCAGCCUUACCCUUGC	18	Glyma14g38200.1	GGGAUAUUGUACGCAGCCUUA	UAAGGCUGCGUACAACAUCCC	21	15	a	trans	multiple
CGCAGCCUUACCCUUGC	18	Glyma13g01170.1	GGGAUGUUGUACGCAGCCUUA	UAAGGCUGCGUACAACAUCCC	21	15	s	trans	multiple
CGCAGCCUUACCCUUGC	18	Glyma08g24180.1	GGGAUAUUGUACGCAGCCUUA	UAAGGCUGCGUACAACAUCCC	21	15	a	trans	multiple
CGCAGCCUUACCCUUGC	18	Glyma05g28630.1	GGGAUGUUGCACGCAGCCUUA	UAAGGCUGCGUACAACAUCCC	21	15	a	trans	multiple
CGCAGCCUUACCCUUGC	18	Glyma01g00270.1	GGGAUAUUGUACGCAGCCUUA	UAAGGCUGCGUACAACAUCCC	21	15	a	trans	multiple
CUUGCAUAUGCAAAGAG	19	Glyma13g11840.1	AGACGCCUUGAAGCGCAAUUC	GAAUUGCGCUUCAAGGCGUCU	21	3	s	cis and trans	multiple
CUUGCAUAUGCAAAGAG	19	Glyma15g34200.1	GGUUGGAGUAGCGCCUAUUGUAGA	UCUACAAUAGGCGCUACUCCAACC	24	5	s	trans	multiple
CUUGCAUAUGCAAAGAG	19	Glyma15g21390.1	GGUUGGAGUAUCACCUAUUGUAGA	UCUACAAUAGGCGCUACUCCAACC	24	5	a	trans	multiple
CUUGCAUAUGCAAAGAG	19	Glyma13g19840.1	GGUUGGAGUAGCGCCUAUUGUAGA	UCUACAAUAGGCGCUACUCCAACC	24	5	s	trans	multiple
CUUGCAUAUGCAAAGAG	19	Glyma13g12120.1	GGUUGGAGUAGCGCCUAUUGUAGA	UCUACAAUAGGCGCUACUCCAACC	24	5	s	trans	multiple
CUUGCAUAUGCAAAGAG	19	Glyma11g30070.1	GGUUGGAGUAGCGCCUAUUGUAGA	UCUACAAUAGGCGCUACUCCAACC	24	5	s	trans	multiple
CUUGCAUAUGCAAAGAG	19	Glyma10g37890.1	GGUUGGAGUAGCGCCUAUUGUAGA	UCUACAAUAGGCGCUACUCCAACC	24	5	s	trans	multiple
CUUGCAUAUGCAAAGAG	19	Glyma08g22780.1	GGUUGGAGUAGCGCCUAUUGUAGA	UCUACAAUAGGCGCUACUCCAACC	24	5	s	trans	multiple
CUUGCAUAUGCAAAGAG	19	Glyma07g33290.1	GGUUGGAGUAGCGCCUAUUGUAGA	UCUACAAUAGGCGCUACUCCAACC	24	5	s	trans	multiple
CUUGCAUAUGCAAAGAG	19	Glyma06g47820.2	GGUUGGAGUAGCGCCUAUUGUAGA	UCUACAAUAGGCGCUACUCCAACC	24	5	s	trans	multiple
CUUGCAUAUGCAAAGAG	19	Glyma06g00210.1	GGUUGGAGUAGCGCCUAUUGUAGA	UCUACAAUAGGCGCUACUCCAACC	24	5	s	trans	multiple
CUUGCAUAUGCAAAGAG	19	Glyma03g29350.2	GGUUGGAGUAGCGCCUAUUGUAGA	UCUACAAUAGGCGCUACUCCAACC	24	5	s	trans	multiple
GGAGUUUCAACGUGCAG	19	Glyma17g17360.1	UCCGUCUUCCGGAGUUUC	GAAAAUCCGGAGGACCGA	18	138	o	trans	multiple
GUGACUUGUUGGUCAUG	20	Glyma08g21390.2	UAAGUUAUCAUUUGAAUAC	AUAUUCAAAUGAGAACUUU	19	2	o	cis and trans	multiple
GUGACUUGUUGGUCAUG	20	Glyma20g33540.1	UUGUACCUUGGUGACUUGUUG	CAACAAGUCACCAAGGCACAA	21	2	a	trans	multiple
GUGACUUGUUGGUCAUG	20	Glyma20g00870.1	UUGUGCCUUGGUGACUUGUUG	CAACAAGUCACCAAGGCACAA	21	2	s	trans	multiple
GUGACUUGUUGGUCAUG	20	Glyma19g33960.1	UUGUGCCUUGGUGACUUGUUG	CAACAAGUCACCAAGGCACAA	21	2	s	trans	multiple
GUGACUUGUUGGUCAUG	20	Glyma18g45110.1	UUGUGCCUUGGUGACUUGUUG	CAACAAGUCACCAAGGCACAA	21	2	s	trans	multiple
GUGACUUGUUGGUCAUG	20	Glyma18g11080.1	UUGUGCCUUGGUGACUUGUUG	CAACAAGUCACCAAGGCACAA	21	2	s	trans	multiple
GUGACUUGUUGGUCAUG	20	Glyma17g29640.3	UUAUGCCUUGGUGACUUGUUG	CAACAAGUCACCAAGGCACAA	21	2	a	trans	multiple
GUGACUUGUUGGUCAUG	20	Glyma17g13420.1	UUGUGCCUUGGUGACUUGUUG	CAACAAGUCACCAAGGCACAA	21	2	s	trans	multiple
GUGACUUGUUGGUCAUG	20	Glyma17g10440.1	UUGUGCCUUGGUGACUUGUUG	CAACAAGUCACCAAGGCACAA	21	2	s	trans	multiple
GUGACUUGUUGGUCAUG	20	Glyma17g06830.1	UUGUGCCUUGGUGACUUGUUG	CAACAAGUCACCAAGGCACAA	21	2	s	trans	multiple
GUGACUUGUUGGUCAUG	20	Glyma15g09100.1	UUGUGCCUUGGUGACUUGUUG	CAACAAGUCACCAAGGCACAA	21	2	s	trans	multiple
GUGACUUGUUGGUCAUG	20	Glyma14g14060.1	UUGUGCCUUGGUGACUUGUUG	CAACAAGUCACCAAGGCACAA	21	2	s	trans	multiple
GUGACUUGUUGGUCAUG	20	Glyma11g19840.1	UUGUGCCUUGGUGACUUGUUG	CAACAAGUCACCAAGGCACAA	21	2	s	trans	multiple
GUGACUUGUUGGUCAUG	20	Glyma10g28840.1	UUGUGCCUUGGUGACUUGUUG	CAACAAGUCACCAAGGCACAA	21	2	s	trans	multiple
GUGACUUGUUGGUCAUG	20	Glyma10g12340.1	UUGUGCCUUGGUGACUUGUUG	CAACAAGUCACCAAGGCACAA	21	2	s	trans	multiple
GUGACUUGUUGGUCAUG	20	Glyma09g30580.1	UUGUGCCUUGGUGACUUGUUG	CAACAAGUCACCAAGGCACAA	21	2	s	trans	multiple
GUGACUUGUUGGUCAUG	20	Glyma08g42710.1	UUGUGCCUUGGUGACUUGUUG	CAACAAGUCACCAAGGCACAA	21	2	s	trans	multiple
GUGACUUGUUGGUCAUG	20	Glyma08g32290.2	UUGUGCCUUGGUGACUUGUUG	CAACAAGUCACCAAGGCACAA	21	2	s	trans	multiple
GUGACUUGUUGGUCAUG	20	Glyma08g20980.2	UUGUGCCUUGGUGACUUGUUG	CAACAAGUCACCAAGGCACAA	21	2	s	trans	multiple
GUGACUUGUUGGUCAUG	20	Glyma08g19810.1	UUGUGCCUUGGUGACUUGUGA	CAACAAGUCACCAAGGCACAA	21	2	a	trans	multiple
GUGACUUGUUGGUCAUG	20	Glyma08g17590.1	UUGUGCCUUGGUGACUUGUUG	CAACAAGUCACCAAGGCACAA	21	2	s	trans	multiple
GUGACUUGUUGGUCAUG	20	Glyma08g15550.1	UUGUGCCUUGGUGACUUGUUG	CAACAAGUCACCAAGGCACAA	21	2	s	trans	multiple
GUGACUUGUUGGUCAUG	20	Glyma08g11250.1	UUGUGCCUUGGUGACUUGUUG	CAACAAGUCACCAAGGCACAA	21	2	s	trans	multiple
GUGACUUGUUGGUCAUG	20	Glyma08g07190.1	UUGUGCCUUGGUGACUUGUUG	CAACAAGUCACCAAGGCACAA	21	2	s	trans	multiple
GUGACUUGUUGGUCAUG	20	Glyma07g31860.1	UUGUGCCUUGGUGACUUGUUG	CAACAAGUCACCAAGGCACAA	21	2	s	trans	multiple
GUGACUUGUUGGUCAUG	20	Glyma07g31810.1	UUGUGCCUUGGUGACUUGUUG	CAACAAGUCACCAAGGCACAA	21	2	s	trans	multiple
GUGACUUGUUGGUCAUG	20	Glyma07g14260.2	UUGUGCCUUGGUGACUUGUUG	CAACAAGUCACCAAGGCACAA	21	2	s	trans	multiple
GUGACUUGUUGGUCAUG	20	Glyma06g46650.1	UUGUGCCUUGGUGACUUGUUG	CAACAAGUCACCAAGGCACAA	21	2	s	trans	multiple
GUGACUUGUUGGUCAUG	20	Glyma05g38250.1	UUGUGUCUUGGUGACUUGUUG	CAACAAGUCACCAAGGCACAA	21	2	a	trans	multiple
GUGACUUGUUGGUCAUG	20	Glyma05g24870.1	UUGUGCCUUGGUGACUUGUUG	CAACAAGUCACCAAGGCACAA	21	2	s	trans	multiple
CUUGAAAAUCCGGAGGA	25	Glyma13g11870.1	CCGGCGGCCCUUGAAAAUCCG	CGGAUUUUCAAGGGCCGCCGG	21	14	s	cis and trans	multiple
CUUGAAAAUCCGGAGGA	25	Glyma13g11860.1	CCGGCGGCCCUUGAAAAUCCG	CGGAUUUUCAAGGGCCGCCGG	21	14	s	cis and trans	multiple
CUUGAAAAUCCGGAGGA	25	Glyma15g35420.1	UUCUUGAGUGUACAACCUUCAA	UUGAAGGUUGUACAUUCAGGAA	22	14	a	cis and trans	multiple
UGCAAAGAGGCUGUUUC	26	Glyma14g35940.1	AGGUUUGUAUUCGUUCUG	CAGUACGAAUACGAACCG	18	2	o	cis and trans	multiple
CAUAUGCAAAGAGGCUG	26	Glyma13g11850.1	AGACGCCUUGAAGCGCAAUUC	GAAUUGCGCUUCAAGGCGUCU	21	3	s	cis and trans	multiple
AAUACUUACUAUCGGAA	28	Glyma14g00790.1	UAAAUUCUGCUUCACCAA	AUUGUGAAGCAGAAUUCA	18	9	o	cis and trans	multiple
GCACGUGCCGUUGGUGA	29	Glyma16g27550.1	UCCGUGUCAGUGUCCGACACCG	CGGUGUCGGACACUGACACGGA	22	27	s	trans	multiple
GCACGUGCCGUUGGUGA	29	Glyma12g08500.1	UCCGUGUCAGUGUCCGACACCG	CGGUGUCGGACACUGACACGGA	22	27	s	trans	multiple
GCACGUGCCGUUGGUGA	29	Glyma12g01720.1	UCCGUGUCAGUGUCCGACACCG	CGGUGUCGGACACUGACACGGA	22	27	s	trans	multiple
GCACGUGCCGUUGGUGA	29	Glyma10g34530.1	UCCGUGUCAGUGUCCGACACCG	CGGUGUCGGACACUGACACGGA	22	27	s	trans	multiple
CGACAAUGUCGGCGACA	38	Glyma13g11970.1	AACCGUUGAUUCGCACAAUUG	CAAUUGUGCGAAUCAACGGUU	21	3	s	cis and trans	multiple
AGCGCAAUUCCCAUCGA	47	Glyma12g30960.2	UAUGAAUCAUUACACCGA	UCGGAGUAAUGAUUAACA	18	3	o	cis and trans	multiple
AUUGAUAUUGAAUUUCU	64	Glyma13g11830.1	AGACGCCUUGAAGCGCAAUUC	GAAUUGCGCUUCAAGGCGUCU	21	3	s	cis and trans	multiple
UGGUACUUGAUAGAACA	129	Glyma20g06530.1	CUUCUCAAGGAAGCUACCUAGUCU	AGACUAGGUAGCUUCCUUGAGAAG	24	2	s	trans	multiple
UGGUACUUGAUAGAACA	129	Glyma20g06530.1	CUUCUCAAGGAAGCUACCUAGUCU	AGACUAGGUAGCUUCCUUGAGAAG	24	2	s	trans	multiple
UGGUACUUGAUAGAACA	129	Glyma20g05920.1	CUUCUCAAGGAAGCUACCUAGUCU	AGACUAGGUAGCUUCCUUGAGAAG	24	2	s	trans	multiple
UGGUACUUGAUAGAACA	129	Glyma20g05910.1	CUUCUCAAGGAAGCUACCUAGUCU	AGACUAGGUAGCUUCCUUGAGAAG	24	2	s	trans	multiple
UGGUACUUGAUAGAACA	129	Glyma17g26580.1	CUUCUCAAGGAAGCUACCUAGUCU	AGACUAGGUAGCUUCCUUGAGAAG	24	2	s	trans	multiple
UGGUACUUGAUAGAACA	129	Glyma17g19780.1	CUUCUCAAGGAAGCUACCUAGUCU	AGACUAGGUAGCUUCCUUGAGAAG	24	2	s	trans	multiple
UGGUACUUGAUAGAACA	129	Glyma16g20790.1	CUUCUCAAGGAAGCUACCUAGUCU	AGACUAGGUAGCUUCCUUGAGAAG	24	2	s	trans	multiple
UGGUACUUGAUAGAACA	129	Glyma15g28440.1	CUUCUCAAGGAAGCUACCUAGUCU	AGACUAGGUAGCUUCCUUGAGAAG	24	2	s	trans	multiple
UGGUACUUGAUAGAACA	129	Glyma15g24570.1	CUUCUCAAGGAAGCUACCUAGUCU	AGACUAGGUAGCUUCCUUGAGAAG	24	2	s	trans	multiple
UGGUACUUGAUAGAACA	129	Glyma14g26150.1	CUUCUCAAGGAAGCUACCUAGUCU	AGACUAGGUAGCUUCCUUGAGAAG	24	2	s	trans	multiple
UGGUACUUGAUAGAACA	129	Glyma14g22730.1	CUUCUCAAGGAAGCUACCUAGUCU	AGACUAGGUAGCUUCCUUGAGAAG	24	2	s	trans	multiple
UGGUACUUGAUAGAACA	129	Glyma13g11700.1	CUUCUCAAGGAAGCUACCUAGUCU	AGACUAGGUAGCUUCCUUGAGAAG	24	2	s	trans	multiple
UGGUACUUGAUAGAACA	129	Glyma12g25940.1	CUUCUCAAGGAAGCUACCUAGUCU	AGACUAGGUAGCUUCCUUGAGAAG	24	2	s	trans	multiple
UGGUACUUGAUAGAACA	129	Glyma12g17640.1	CUUCUCAAGGAAGCUACCUAGUCU	AGACUAGGUAGCUUCCUUGAGAAG	24	2	s	trans	multiple
CACUAUAGCUUGGGCCU	161	Glyma12g17640.1	GCCCACUUAUCUUUGUAAAUA	UAUGUACAAAGAUAAUUGGAC	21	2	o	trans	multiple

## Sheet: Sheet2
TTCTGACGTTGTAAGAAGGAT	>1	TTCTGACGTTGTAAGAAGGAT
GCTTGAAATTGTCGGGAG	>2	GCTTGAAATTGTCGGGAG
ATGGAACAATGTAGGCAA	>3	ATGGAACAATGTAGGCAA
ATGGAACAATGTAGGCAA	>3	ATGGATGACTGGAACATTCCAG
ATGGATGACTGGAACATTCCAG	>4	TGGAACAATGTAGGCAAG
ATGGATGACTGGAACATTCCAG	>4	GAAAATCCGGAGGACCGA
TGGAACAATGTAGGCAAG	>5	CAGAACTGGTACGGACAA
GAAAATCCGGAGGACCGA	>6	CGTCATCATCGCGATTGT
GAAAATCCGGAGGACCGA	>6	CATTTGTAAAATGGTGGACACA
CAGAACTGGTACGGACAA	>7	AGAACTGGTACGGACAAG
CGTCATCATCGCGATTGT	>8	ATCAAAACATGGATGACTGGAA
CGTCATCATCGCGATTGT	>8	AGCGAAGAGCCTCTGGGCAATGGG
CGTCATCATCGCGATTGT	>8	GTTGGCCTTCGGGATCGGA
CGTCATCATCGCGATTGT	>8	AAAATCCGGAGGACCGAG
CATTTGTAAAATGGTGGACACA	>9	AGCCCGTCTGATAGCGCT
AGAACTGGTACGGACAAG	>10	CGTGTCGGACACCGGACACGGCAA
ATCAAAACATGGATGACTGGAA	>11	GCTCAGGTCTCTTGGCTC
ATCAAAACATGGATGACTGGAA	>11	CAGCAGGACGGTGGTCAT
AGCGAAGAGCCTCTGGGCAATGGG	>12	GACACGGACGCGTGTCGGACACCG
GTTGGCCTTCGGGATCGGA	>13	TTGTCGGGAGGGAAGCGGA
AAAATCCGGAGGACCGAG	>14	CGGTGTCGGACACTGACACGGA
AGCCCGTCTGATAGCGCT	>15	CATGGGCCAAGGTTGGGTCCAA
AGCCCGTCTGATAGCGCT	>15	AACGGCACGTGCCTTTGGGGG
CGTGTCGGACACCGGACACGGCAA	>16	TCGGGACATTGACCGACG
CGTGTCGGACACCGGACACGGCAA	>16	ACTAGAGCCATGAGCAAGAGGC
CGTGTCGGACACCGGACACGGCAA	>16	CCCACGCCCGGTCGTACT
CGTGTCGGACACCGGACACGGCAA	>16	AAAATATAGAACGTAGTACGGGTG
CGTGTCGGACACCGGACACGGCAA	>16	TGTACAAAGATAATTGGACCCA
GCTCAGGTCTCTTGGCTC	>17	ATGACTTGAGAGGTGTAG
CAGCAGGACGGTGGTCAT	>18	TTATCCCACTAGGTGGGGTCGGCT
GACACGGACGCGTGTCGGACACCG	>19	TGACGTTGTAAGAAGGAT
GACACGGACGCGTGTCGGACACCG	>19	ATGGTGAACTATGCCTGA
GACACGGACGCGTGTCGGACACCG	>19	ATCGGGTAGAAGTGGAAAGGTTGA
GACACGGACGCGTGTCGGACACCG	>19	ATCTTGGTGGTAGTAGCA
TTGTCGGGAGGGAAGCGGA	>20	TCTGGATCTGCTTTGGATGAG
CGGTGTCGGACACTGACACGGA	>21	CACCAAGTGTTGGATTGT
CGGTGTCGGACACTGACACGGA	>21	TAAGGCTGCGTACAACATCCC
CGGTGTCGGACACTGACACGGA	>21	GACTTGAGAGGTGTAGGAT
CGGTGTCGGACACTGACACGGA	>21	TTGAAGGTTGTACATTCAGGAA
CGGTGTCGGACACTGACACGGA	>21	CGGATTTTCAAGGGCCGCCGG
CATGGGCCAAGGTTGGGTCCAA	>22	TCCATTGGAGCTTGTAGGCCTA
AACGGCACGTGCCTTTGGGGG	>23	TACCGTGCGTTGGATTAT
AACGGCACGTGCCTTTGGGGG	>23	GTGGAGCGATTTGTCTGG
AACGGCACGTGCCTTTGGGGG	>23	TGTCCCGAGTCGATCGGCGGA
AACGGCACGTGCCTTTGGGGG	>23	AACTGGCGATGCGGGATG
TCGGGACATTGACCGACG	>24	TTGGAGGAAGAAGGAGATGAA
ACTAGAGCCATGAGCAAGAGGC	>25	GAAATCTCGTGTGGAACA
CCCACGCCCGGTCGTACT	>26	GAAGAAGGAGATGAATGAAGGGAG
AAAATATAGAACGTAGTACGGGTG	>27	TAGTTGGAGACTAATAGGTGCA
AAAATATAGAACGTAGTACGGGTG	>27	ATAGTAAGGATTGACAGAC
AAAATATAGAACGTAGTACGGGTG	>27	TCGGGATCGGAGTAATGA
AAAATATAGAACGTAGTACGGGTG	>27	CCAAGGAGTCTGACATGT
AAAATATAGAACGTAGTACGGGTG	>27	ATTGTGAAGCAGAATTCA
TGTACAAAGATAATTGGACCCA	>28	CCGAAAGATGGTGAACTA
TGTACAAAGATAATTGGACCCA	>28	CTCTGGTCGATGGAACAA
TGTACAAAGATAATTGGACCCA	>28	TATGCAAAGAGACTGTTTCCGG
ATGACTTGAGAGGTGTAG	>29	TGAAGCAGAATTCACCAA
TTATCCCACTAGGTGGGGTCGGCT	>30	AACACCACAGGATTCTGA
TTATCCCACTAGGTGGGGTCGGCT	>30	TCTTCCAGCCGCTGGACCCTA
TTATCCCACTAGGTGGGGTCGGCT	>30	CAACGCACGGTAGCTTCGCGC
TTATCCCACTAGGTGGGGTCGGCT	>30	TGGTCATGGAAGTCGAAA
TTATCCCACTAGGTGGGGTCGGCT	>30	TGGGCAGTCCAGACAAGCTGA
TTATCCCACTAGGTGGGGTCGGCT	>30	AGTCTGACATGTGTGCGA
TTATCCCACTAGGTGGGGTCGGCT	>30	AAGGTGAACAGCCTCTGG
TTATCCCACTAGGTGGGGTCGGCT	>30	ATAACACCACAGGATTCT
TTATCCCACTAGGTGGGGTCGGCT	>30	GAAGCTGATTGGTGGGAT
TTATCCCACTAGGTGGGGTCGGCT	>30	CTTAGTTGGTGGAGCGAT
TTATCCCACTAGGTGGGGTCGGCT	>30	TCACGCTTCAGAACATGCAGA
TTATCCCACTAGGTGGGGTCGGCT	>30	TCTTCCCCGGGCGTCGAA
TTATCCCACTAGGTGGGGTCGGCT	>30	TAGCAAGCTACTGTGTTGGAC
TTATCCCACTAGGTGGGGTCGGCT	>30	TTGTGAAGCAGAATTCAC
TTATCCCACTAGGTGGGGTCGGCT	>30	TGGTGGTGCATGGCCGTT
TTATCCCACTAGGTGGGGTCGGCT	>30	TGTGAACGGCACTTGCACA
TTATCCCACTAGGTGGGGTCGGCT	>30	CATACCTTCGCATAGCGAAGAGCC
TTATCCCACTAGGTGGGGTCGGCT	>30	CTTATCCCACTAGGTGGGGTCGGC
TTATCCCACTAGGTGGGGTCGGCT	>30	CGACCGGGACACATCGCCGGC
TGACGTTGTAAGAAGGAT	>31	GATGGTCCCTGCGGATGT
ATGGTGAACTATGCCTGA	>32	ACGGCACTTGCACATGGG
ATCGGGTAGAAGTGGAAAGGTTGA	>33	CAGGTCTCCAAGGTGAACA
ATCTTGGTGGTAGTAGCA	>34	CTGCTGGTCGGCAAACGGACGG
ATCTTGGTGGTAGTAGCA	>34	AACCAAAATTGTTCAATCGGA
ATCTTGGTGGTAGTAGCA	>34	AGAGAAAACAACGCTGGAGACTTA
ATCTTGGTGGTAGTAGCA	>34	CAGATCTTGGTGGTAGTA
TCTGGATCTGCTTTGGATGAG	>35	TCTACAATAGGCGCTACTCCAACC
CACCAAGTGTTGGATTGT	>36	AGAACTTTGAAGGCCGAA
CACCAAGTGTTGGATTGT	>36	TAGAATCCTTTGCAGACG
TAAGGCTGCGTACAACATCCC	>37	CTCTACAATAGGCGCTACTCCA
TAAGGCTGCGTACAACATCCC	>37	TATGCAAGGGTAAGGCTGCGT
TAAGGCTGCGTACAACATCCC	>37	TAGGGCTAATCCGCCTCACGA
TAAGGCTGCGTACAACATCCC	>37	GCGAACAAGTACCGCGAG
TAAGGCTGCGTACAACATCCC	>37	ATTGCGATGAGGAAATCAGACCTA
GACTTGAGAGGTGTAGGAT	>38	AGAGTCAAAGAGTGCTTG
TTGAAGGTTGTACATTCAGGAA	>39	TGCCTCCGGTGCTGTTAC
CGGATTTTCAAGGGCCGCCGG	>40	TACAGTGTCAAAAGAGCAAGGGCC
CGGATTTTCAAGGGCCGCCGG	>40	TGCTGTTACTTTGAAGAA
CGGATTTTCAAGGGCCGCCGG	>40	ACTCGGGACATTGACCGA
TCCATTGGAGCTTGTAGGCCTA	>41	GAGGCTCTTCGCTATGCGAAGGTA
TCCATTGGAGCTTGTAGGCCTA	>41	TGGGTGGTGGTGCATGGC
TCCATTGGAGCTTGTAGGCCTA	>41	ATGGGTGGTGGTGCATGG
TCCATTGGAGCTTGTAGGCCTA	>41	TAACACCACAGGATTCTG
TACCGTGCGTTGGATTAT	>42	CCTACGCTCTGTATACAT
GTGGAGCGATTTGTCTGG	>43	TGTCCTAAGATGAGCTCA
TGTCCCGAGTCGATCGGCGGA	>44	TCGGAGTAATGATTAACA
AACTGGCGATGCGGGATG	>45	GACATAGTAAGGATTGACA
AACTGGCGATGCGGGATG	>45	CAATTGTGCGAATCAACGGTT
TTGGAGGAAGAAGGAGATGAA	>46	TCCGGTGCTGTTACTTTGAA
TTGGAGGAAGAAGGAGATGAA	>46	GCAATTCCCATCGAGCGG
TTGGAGGAAGAAGGAGATGAA	>46	CAGACATAGTAAGGATTGA
TTGGAGGAAGAAGGAGATGAA	>46	TGATCCAACAATGACAGCGGC
TTGGAGGAAGAAGGAGATGAA	>46	CTCGATTCCATGGCGCGGCTC
GAAATCTCGTGTGGAACA	>47	TCGAACAGTCAACTCAGA
GAAGAAGGAGATGAATGAAGGGAG	>48	GAATTGCGCTTCAAGGCGTCT
TAGTTGGAGACTAATAGGTGCA	>49	GAACAGCCTCTGGTCGAT
ATAGTAAGGATTGACAGAC	>50	ACAGAAATCTCGTGTGGA
TCGGGATCGGAGTAATGA	>51	TGAGCAAATCCTTGTTGGACTG
CCAAGGAGTCTGACATGT	>52	AGTTGACTGTTCGACGCCCGG
ATTGTGAAGCAGAATTCA	>53	AAGCAGAACTGGCGATGC
ATTGTGAAGCAGAATTCA	>53	ACATGGGTTAGTCGATCC
CCGAAAGATGGTGAACTA	>54	TCCATGTGAACGGCACTT
CTCTGGTCGATGGAACAA	>55	GACAGTGTCGCAATAGTA
TATGCAAAGAGACTGTTTCCGG	>56	ATGGGGGCCGGCGATGTG
TATGCAAAGAGACTGTTTCCGG	>56	CTTGAAGCGCAATTCCCA
TATGCAAAGAGACTGTTTCCGG	>56	AGCCTACGCTCTGTATAC
TATGCAAAGAGACTGTTTCCGG	>56	TTGAAACACGGACCAAGG
TATGCAAAGAGACTGTTTCCGG	>56	GGGCGGAGCGGTCGTCGG
TATGCAAAGAGACTGTTTCCGG	>56	TGCATATGCAAGGGTAAGGCTGCG
TATGCAAAGAGACTGTTTCCGG	>56	ATATCAATCAAAACATGGATGA
TATGCAAAGAGACTGTTTCCGG	>56	CTTGGAGACCTGATGCGGTTA
TATGCAAAGAGACTGTTTCCGG	>56	TTACAGCAAGACTGAAAA
TGAAGCAGAATTCACCAA	>57	GGCGGAGCGGTCGTCGGT
AACACCACAGGATTCTGA	>58	AGAGGAAGAGGTAGGAGGCG
TCTTCCAGCCGCTGGACCCTA	>59	CGGATACGGACACGTGGACACCT
TCTTCCAGCCGCTGGACCCTA	>59	AGGGAAAGATGAAAAGGAC
TCTTCCAGCCGCTGGACCCTA	>59	CTCTTTGCATATGCAAGGGTA
CAACGCACGGTAGCTTCGCGC	>60	ATTTTCTCTCCAACATAGACTGCA
CAACGCACGGTAGCTTCGCGC	>60	GCCTACGCTCTGTATACA
CAACGCACGGTAGCTTCGCGC	>60	AGTTGGTGGAGCGATTTG
CAACGCACGGTAGCTTCGCGC	>60	CAACAAGTCACCAAGGCACAA
TGGTCATGGAAGTCGAAA	>61	GAGGAAGAAGGAGATGAATGA
TGGGCAGTCCAGACAAGCTGA	>62	TACATCTACTTGGGTTGTTGAC
AGTCTGACATGTGTGCGA	>63	CGACGATCCAACGGTGAACGG
AAGGTGAACAGCCTCTGG	>64	CGACATGACGTCCTCGGGAGAA
ATAACACCACAGGATTCT	>65	TCAGAGAGACGGAGAAGAGATTGA
ATAACACCACAGGATTCT	>65	GGTGGAAAATAGACTTAGGTG
GAAGCTGATTGGTGGGAT	>66	AAAACATGGATGACTGGAA
CTTAGTTGGTGGAGCGAT	>67	AGGTGGAGGAGGATTGAGAGG
TCACGCTTCAGAACATGCAGA	>68	CAATTCCCATCGAGCGGC
TCTTCCCCGGGCGTCGAA	>69	GAAAGTGAAATACCACTA
TAGCAAGCTACTGTGTTGGAC	>70	CTCTGTATACATTAGCAT
TAGCAAGCTACTGTGTTGGAC	>70	TATGTACAAAGATAATTGGAC
TAGCAAGCTACTGTGTTGGAC	>70	CTTGGACCATCACTCTTT
TAGCAAGCTACTGTGTTGGAC	>70	TGAAGGCCGAAGAGGGGA
TAGCAAGCTACTGTGTTGGAC	>70	TAAGATCTGTTGGAATTC
TAGCAAGCTACTGTGTTGGAC	>70	GAAGAAGGAGATGAATGAAGG
TTGTGAAGCAGAATTCAC	>71	CTGCATCAGCATTGACACTCTC
TTGTGAAGCAGAATTCAC	>71	ATCCAGGACGTAATCCAGGGCGT
TGGTGGTGCATGGCCGTT	>72	AAGCTATAGTGCAACGCATGG
TGTGAACGGCACTTGCACA	>73	TCGACAAAGTTTAACGTTGGC
CATACCTTCGCATAGCGAAGAGCC	>74	TAACAAATTGGCAAATGAAGGA
CATACCTTCGCATAGCGAAGAGCC	>74	CAGTACGAATACGAACCG
CATACCTTCGCATAGCGAAGAGCC	>74	TCAAGTCTAGGAGCCACGAAA
CATACCTTCGCATAGCGAAGAGCC	>74	ATATTCAAATGAGAACTTT
CTTATCCCACTAGGTGGGGTCGGC	>75	ATTCCGTTAACGAACGAG
CTTATCCCACTAGGTGGGGTCGGC	>75	CAAGTACCATACTTCTATCCA
CGACCGGGACACATCGCCGGC	>76	AGACTAGGTAGCTTCCTTGAGAAG
GATGGTCCCTGCGGATGT	>77
ACGGCACTTGCACATGGG	>78
CAGGTCTCCAAGGTGAACA	>79
CTGCTGGTCGGCAAACGGACGG	>80
CTGCTGGTCGGCAAACGGACGG	>80
CTGCTGGTCGGCAAACGGACGG	>80
CTGCTGGTCGGCAAACGGACGG	>80
AACCAAAATTGTTCAATCGGA	>81
AACCAAAATTGTTCAATCGGA	>81
AGAGAAAACAACGCTGGAGACTTA	>82
AGAGAAAACAACGCTGGAGACTTA	>82
AGAGAAAACAACGCTGGAGACTTA	>82
CAGATCTTGGTGGTAGTA	>83
TCTACAATAGGCGCTACTCCAACC	>84
TCTACAATAGGCGCTACTCCAACC	>84
TCTACAATAGGCGCTACTCCAACC	>84
TCTACAATAGGCGCTACTCCAACC	>84
TCTACAATAGGCGCTACTCCAACC	>84
TCTACAATAGGCGCTACTCCAACC	>84
TCTACAATAGGCGCTACTCCAACC	>84
TCTACAATAGGCGCTACTCCAACC	>84
TCTACAATAGGCGCTACTCCAACC	>84
TCTACAATAGGCGCTACTCCAACC	>84
TCTACAATAGGCGCTACTCCAACC	>84
TCTACAATAGGCGCTACTCCAACC	>84
TCTACAATAGGCGCTACTCCAACC	>84
TCTACAATAGGCGCTACTCCAACC	>84
TCTACAATAGGCGCTACTCCAACC	>84
TCTACAATAGGCGCTACTCCAACC	>84
TCTACAATAGGCGCTACTCCAACC	>84
TCTACAATAGGCGCTACTCCAACC	>84
TCTACAATAGGCGCTACTCCAACC	>84
AGAACTTTGAAGGCCGAA	>85
TAGAATCCTTTGCAGACG	>86
CTCTACAATAGGCGCTACTCCA	>87
TATGCAAGGGTAAGGCTGCGT	>88
TATGCAAGGGTAAGGCTGCGT	>88
TATGCAAGGGTAAGGCTGCGT	>88
TATGCAAGGGTAAGGCTGCGT	>88
TATGCAAGGGTAAGGCTGCGT	>88
TATGCAAGGGTAAGGCTGCGT	>88
TATGCAAGGGTAAGGCTGCGT	>88
TATGCAAGGGTAAGGCTGCGT	>88
TATGCAAGGGTAAGGCTGCGT	>88
TATGCAAGGGTAAGGCTGCGT	>88
TATGCAAGGGTAAGGCTGCGT	>88
TATGCAAGGGTAAGGCTGCGT	>88
TATGCAAGGGTAAGGCTGCGT	>88
TAGGGCTAATCCGCCTCACGA	>89
TAGGGCTAATCCGCCTCACGA	>89
TAGGGCTAATCCGCCTCACGA	>89
TAGGGCTAATCCGCCTCACGA	>89
GCGAACAAGTACCGCGAG	>90
ATTGCGATGAGGAAATCAGACCTA	>91
AGAGTCAAAGAGTGCTTG	>92
TGCCTCCGGTGCTGTTAC	>93
TACAGTGTCAAAAGAGCAAGGGCC	>94
TGCTGTTACTTTGAAGAA	>95
TGCTGTTACTTTGAAGAA	>95
TGCTGTTACTTTGAAGAA	>95
ACTCGGGACATTGACCGA	>96
GAGGCTCTTCGCTATGCGAAGGTA	>97
GAGGCTCTTCGCTATGCGAAGGTA	>97
GAGGCTCTTCGCTATGCGAAGGTA	>97
GAGGCTCTTCGCTATGCGAAGGTA	>97
GAGGCTCTTCGCTATGCGAAGGTA	>97
GAGGCTCTTCGCTATGCGAAGGTA	>97
GAGGCTCTTCGCTATGCGAAGGTA	>97
GAGGCTCTTCGCTATGCGAAGGTA	>97
GAGGCTCTTCGCTATGCGAAGGTA	>97
GAGGCTCTTCGCTATGCGAAGGTA	>97
GAGGCTCTTCGCTATGCGAAGGTA	>97
GAGGCTCTTCGCTATGCGAAGGTA	>97
GAGGCTCTTCGCTATGCGAAGGTA	>97
GAGGCTCTTCGCTATGCGAAGGTA	>97
GAGGCTCTTCGCTATGCGAAGGTA	>97
GAGGCTCTTCGCTATGCGAAGGTA	>97
GAGGCTCTTCGCTATGCGAAGGTA	>97
GAGGCTCTTCGCTATGCGAAGGTA	>97
GAGGCTCTTCGCTATGCGAAGGTA	>97
GAGGCTCTTCGCTATGCGAAGGTA	>97
GAGGCTCTTCGCTATGCGAAGGTA	>97
TGGGTGGTGGTGCATGGC	>98
ATGGGTGGTGGTGCATGG	>99
TAACACCACAGGATTCTG	>100
TAACACCACAGGATTCTG	>100
CCTACGCTCTGTATACAT	>101
TGTCCTAAGATGAGCTCA	>102
TGTCCTAAGATGAGCTCA	>102
TCGGAGTAATGATTAACA	>103
GACATAGTAAGGATTGACA	>104
GACATAGTAAGGATTGACA	>104
CAATTGTGCGAATCAACGGTT	>105
CAATTGTGCGAATCAACGGTT	>105
CAATTGTGCGAATCAACGGTT	>105
CAATTGTGCGAATCAACGGTT	>105
TCCGGTGCTGTTACTTTGAA	>106
GCAATTCCCATCGAGCGG	>107
CAGACATAGTAAGGATTGA	>108
TGATCCAACAATGACAGCGGC	>109
CTCGATTCCATGGCGCGGCTC	>110
TCGAACAGTCAACTCAGA	>111
TCGAACAGTCAACTCAGA	>111
GAATTGCGCTTCAAGGCGTCT	>112
GAATTGCGCTTCAAGGCGTCT	>112
GAATTGCGCTTCAAGGCGTCT	>112
GAATTGCGCTTCAAGGCGTCT	>112
GAACAGCCTCTGGTCGAT	>113
ACAGAAATCTCGTGTGGA	>114
TGAGCAAATCCTTGTTGGACTG	>115
AGTTGACTGTTCGACGCCCGG	>116
AGTTGACTGTTCGACGCCCGG	>116
AAGCAGAACTGGCGATGC	>117
ACATGGGTTAGTCGATCC	>118
TCCATGTGAACGGCACTT	>119
GACAGTGTCGCAATAGTA	>120
GACAGTGTCGCAATAGTA	>120
ATGGGGGCCGGCGATGTG	>121
CTTGAAGCGCAATTCCCA	>122
AGCCTACGCTCTGTATAC	>123
TTGAAACACGGACCAAGG	>124
TTGAAACACGGACCAAGG	>124
GGGCGGAGCGGTCGTCGG	>125
TGCATATGCAAGGGTAAGGCTGCG	>126
TGCATATGCAAGGGTAAGGCTGCG	>126
ATATCAATCAAAACATGGATGA	>127
CTTGGAGACCTGATGCGGTTA	>128
TTACAGCAAGACTGAAAA	>129
TTACAGCAAGACTGAAAA	>129
TTACAGCAAGACTGAAAA	>129
TTACAGCAAGACTGAAAA	>129
GGCGGAGCGGTCGTCGGT	>130
AGAGGAAGAGGTAGGAGGCG	>131
CGGATACGGACACGTGGACACCT	>132
AGGGAAAGATGAAAAGGAC	>133
CTCTTTGCATATGCAAGGGTA	>134
ATTTTCTCTCCAACATAGACTGCA	>135
ATTTTCTCTCCAACATAGACTGCA	>135
ATTTTCTCTCCAACATAGACTGCA	>135
ATTTTCTCTCCAACATAGACTGCA	>135
ATTTTCTCTCCAACATAGACTGCA	>135
ATTTTCTCTCCAACATAGACTGCA	>135
ATTTTCTCTCCAACATAGACTGCA	>135
ATTTTCTCTCCAACATAGACTGCA	>135
ATTTTCTCTCCAACATAGACTGCA	>135
ATTTTCTCTCCAACATAGACTGCA	>135
GCCTACGCTCTGTATACA	>136
AGTTGGTGGAGCGATTTG	>137
CAACAAGTCACCAAGGCACAA	>138
CAACAAGTCACCAAGGCACAA	>138
CAACAAGTCACCAAGGCACAA	>138
CAACAAGTCACCAAGGCACAA	>138
CAACAAGTCACCAAGGCACAA	>138
CAACAAGTCACCAAGGCACAA	>138
CAACAAGTCACCAAGGCACAA	>138
CAACAAGTCACCAAGGCACAA	>138
CAACAAGTCACCAAGGCACAA	>138
CAACAAGTCACCAAGGCACAA	>138
CAACAAGTCACCAAGGCACAA	>138
CAACAAGTCACCAAGGCACAA	>138
CAACAAGTCACCAAGGCACAA	>138
CAACAAGTCACCAAGGCACAA	>138
CAACAAGTCACCAAGGCACAA	>138
CAACAAGTCACCAAGGCACAA	>138
CAACAAGTCACCAAGGCACAA	>138
CAACAAGTCACCAAGGCACAA	>138
CAACAAGTCACCAAGGCACAA	>138
CAACAAGTCACCAAGGCACAA	>138
CAACAAGTCACCAAGGCACAA	>138
CAACAAGTCACCAAGGCACAA	>138
CAACAAGTCACCAAGGCACAA	>138
CAACAAGTCACCAAGGCACAA	>138
CAACAAGTCACCAAGGCACAA	>138
CAACAAGTCACCAAGGCACAA	>138
CAACAAGTCACCAAGGCACAA	>138
CAACAAGTCACCAAGGCACAA	>138
CAACAAGTCACCAAGGCACAA	>138
CAACAAGTCACCAAGGCACAA	>138
CAACAAGTCACCAAGGCACAA	>138
CAACAAGTCACCAAGGCACAA	>138
CAACAAGTCACCAAGGCACAA	>138
CAACAAGTCACCAAGGCACAA	>138
CAACAAGTCACCAAGGCACAA	>138
CAACAAGTCACCAAGGCACAA	>138
CAACAAGTCACCAAGGCACAA	>138
CAACAAGTCACCAAGGCACAA	>138
CAACAAGTCACCAAGGCACAA	>138
GAGGAAGAAGGAGATGAATGA	>139
TACATCTACTTGGGTTGTTGAC	>140
TACATCTACTTGGGTTGTTGAC	>140
TACATCTACTTGGGTTGTTGAC	>140
TACATCTACTTGGGTTGTTGAC	>140
TACATCTACTTGGGTTGTTGAC	>140
CGACGATCCAACGGTGAACGG	>141
CGACGATCCAACGGTGAACGG	>141
CGACGATCCAACGGTGAACGG	>141
CGACGATCCAACGGTGAACGG	>141
CGACGATCCAACGGTGAACGG	>141
CGACGATCCAACGGTGAACGG	>141
CGACGATCCAACGGTGAACGG	>141
CGACGATCCAACGGTGAACGG	>141
CGACGATCCAACGGTGAACGG	>141
CGACGATCCAACGGTGAACGG	>141
CGACGATCCAACGGTGAACGG	>141
CGACATGACGTCCTCGGGAGAA	>142
TCAGAGAGACGGAGAAGAGATTGA	>143
TCAGAGAGACGGAGAAGAGATTGA	>143
TCAGAGAGACGGAGAAGAGATTGA	>143
TCAGAGAGACGGAGAAGAGATTGA	>143
GGTGGAAAATAGACTTAGGTG	>144
GGTGGAAAATAGACTTAGGTG	>144
GGTGGAAAATAGACTTAGGTG	>144
GGTGGAAAATAGACTTAGGTG	>144
AAAACATGGATGACTGGAA	>145
AAAACATGGATGACTGGAA	>145
AGGTGGAGGAGGATTGAGAGG	>146
CAATTCCCATCGAGCGGC	>147
CAATTCCCATCGAGCGGC	>147
GAAAGTGAAATACCACTA	>148
CTCTGTATACATTAGCAT	>149
TATGTACAAAGATAATTGGAC	>150
CTTGGACCATCACTCTTT	>151
CTTGGACCATCACTCTTT	>151
TGAAGGCCGAAGAGGGGA	>152
TGAAGGCCGAAGAGGGGA	>152
TAAGATCTGTTGGAATTC	>153
GAAGAAGGAGATGAATGAAGG	>154
CTGCATCAGCATTGACACTCTC	>155
ATCCAGGACGTAATCCAGGGCGT	>156
AAGCTATAGTGCAACGCATGG	>157
AAGCTATAGTGCAACGCATGG	>157
AAGCTATAGTGCAACGCATGG	>157
AAGCTATAGTGCAACGCATGG	>157
AAGCTATAGTGCAACGCATGG	>157
TCGACAAAGTTTAACGTTGGC	>158
TCGACAAAGTTTAACGTTGGC	>158
TCGACAAAGTTTAACGTTGGC	>158
TAACAAATTGGCAAATGAAGGA	>159
CAGTACGAATACGAACCG	>160
TCAAGTCTAGGAGCCACGAAA	>161
ATATTCAAATGAGAACTTT	>162
ATTCCGTTAACGAACGAG	>163
CAAGTACCATACTTCTATCCA	>164
CAAGTACCATACTTCTATCCA	>164
CAAGTACCATACTTCTATCCA	>164
CAAGTACCATACTTCTATCCA	>164
CAAGTACCATACTTCTATCCA	>164
CAAGTACCATACTTCTATCCA	>164
CAAGTACCATACTTCTATCCA	>164
CAAGTACCATACTTCTATCCA	>164
CAAGTACCATACTTCTATCCA	>164
CAAGTACCATACTTCTATCCA	>164
CAAGTACCATACTTCTATCCA	>164
CAAGTACCATACTTCTATCCA	>164
CAAGTACCATACTTCTATCCA	>164
CAAGTACCATACTTCTATCCA	>164
CAAGTACCATACTTCTATCCA	>164
CAAGTACCATACTTCTATCCA	>164
AGACTAGGTAGCTTCCTTGAGAAG	>165
AGACTAGGTAGCTTCCTTGAGAAG	>165
AGACTAGGTAGCTTCCTTGAGAAG	>165
AGACTAGGTAGCTTCCTTGAGAAG	>165
AGACTAGGTAGCTTCCTTGAGAAG	>165
AGACTAGGTAGCTTCCTTGAGAAG	>165
AGACTAGGTAGCTTCCTTGAGAAG	>165
AGACTAGGTAGCTTCCTTGAGAAG	>165
AGACTAGGTAGCTTCCTTGAGAAG	>165
AGACTAGGTAGCTTCCTTGAGAAG	>165
AGACTAGGTAGCTTCCTTGAGAAG	>165
AGACTAGGTAGCTTCCTTGAGAAG	>165
AGACTAGGTAGCTTCCTTGAGAAG	>165
AGACTAGGTAGCTTCCTTGAGAAG	>165
AGACTAGGTAGCTTCCTTGAGAAG	>165
AGACTAGGTAGCTTCCTTGAGAAG	>165
AGACTAGGTAGCTTCCTTGAGAAG	>165
AGACTAGGTAGCTTCCTTGAGAAG	>165
AGACTAGGTAGCTTCCTTGAGAAG	>165
AGACTAGGTAGCTTCCTTGAGAAG	>165
AGACTAGGTAGCTTCCTTGAGAAG	>165
AGACTAGGTAGCTTCCTTGAGAAG	>165
AGACTAGGTAGCTTCCTTGAGAAG	>165

## Sheet: Sheet3
mRNA signature	abundance	target gene	Target Site	nat-siRNA	Length	abundance	small RNA ID
ATTTCAATCAAAATGGT	2	Glyma19g39930.1	CTTGCGACAATTTCAATC	GCTTGAAATTGTCGGGAG	18	325	Max_Unique_0000267			2
ACATTGTTGCATGTGAG	2	Glyma14g27290.1	TTGTCAACATTGTTGCAT	ATGGAACAATGTAGGCAA	18	164	Max_Unique_0000575			3
CTTGTTCCATGCACACT	5	Glyma08g47600.1	CTTCTCTACCTTGTTCCA	TGGAACAATGTAGGCAAG	18	147	Max_Unique_0000653			5
GGAGTTTCAACGTGCAG	19	Glyma17g17360.1	TCCGTCTTCCGGAGTTTC	GAAAATCCGGAGGACCGA	18	138	Max_Unique_0000703			6
CGGATATTTTCTTATTT	10	Glyma10g34130.1	TCGGTCTTCCGGATATTT	GAAAATCCGGAGGACCGA	18	138	Max_Unique_0000703			6
CAGTTCTTATTGTTCTA	5	Glyma04g38140.1	TTTTCTGTACCAGTTCTT	CAGAACTGGTACGGACAA	18	134	Max_Unique_0000724			7
GATGATGATGAGGAGGA	4	Glyma19g00630.1	ACAATGACGATGATGATG	CGTCATCATCGCGATTGT	18	109	Max_Unique_0000945			8
CGATGATGACATGTTCA	4	Glyma17g02070.1	ATAATGGCGATGATGACA	CGTCATCATCGCGATTGT	18	109	Max_Unique_0000945			8
GATGATGACGACGACGA	12	Glyma15g27660.1	ACAACAACGATGATGACG	CGTCATCATCGCGATTGT	18	109	Max_Unique_0000945			8
GATTATGACGATAAGAA	2	Glyma10g05130.2	ATAATTGCGATTATGACG	CGTCATCATCGCGATTGT	18	109	Max_Unique_0000945			8
TACAAATGCGTGTCTTT	2	Glyma14g13230.1	TGTGACCACCATTTTACAAATG	CATTTGTAAAATGGTGGACACA	22	97	Max_Unique_0001057		a	9
GTACCAGATCTCGGATA	33	Glyma12g05570.1	CTTCACCGTACCAGATCT	AGAACTGGTACGGACAAG	18	82	Max_Unique_0001291			10
CGACGGCCAACACACCT	3	Glyma08g17180.2	TCCGAGTCCGACGGCCAAC	GTTGGCCTTCGGGATCGGA	19	55	Max_Unique_0002048			13
CGGTTTTTACTTATACA	2	Glyma10g33490.1	CTCGGCACTCCGGTTTTT	AAAATCCGGAGGACCGAG	18	44	Max_Unique_0002668			14
AGATGGGCTGAATTGAA	2	Glyma19g32070.1	AGGGCAATCAGATGGGCT	AGCCCGTCTGATAGCGCT	18	42	Max_Unique_0002842			15
GTCCTGATGTTAGAAGA	2	Glyma19g14270.1	ATTACCTCCGTCCTGATG	CAGCAGGACGGTGGTCAT	18	30	Max_Unique_0004188			18
CCCGACATGCTTTCACA	2	Glyma02g02780.1	TTCGCCTCCCTCCCGACAT	TTGTCGGGAGGGAAGCGGA	19	28	Max_Unique_0004528			20
GCACGTGCCGTTGGTGA	29	Glyma13g11970.1	CCCCCAAAGGCACGTGCCGTT	AACGGCACGTGCCTTTGGGGG	21	27	Max_Unique_0004666	s		23
GCACGTGCCGTTGGTGA	29	Glyma13g11850.1	CCCCCAAAGGCACGTGCCGTT	AACGGCACGTGCCTTTGGGGG	21	27	Max_Unique_0004666	s		23
GCACGTGCCGTTGGTGA	29	Glyma13g11840.1	CCCCCAAAGGCACGTGCCGTT	AACGGCACGTGCCTTTGGGGG	21	27	Max_Unique_0004666	s		23
GCACGTGCCGTTGGTGA	29	Glyma13g11830.1	CCCCCAAAGGCACGTGCCGTT	AACGGCACGTGCCTTTGGGGG	21	27	Max_Unique_0004666	s		23
CATTGTCCCGACTTTCT	3	Glyma13g26430.1	TGTGGGTCATTGTCCCGA	TCGGGACATTGACCGACG	18	27	Max_Unique_0004685			24
CCGGGCGCGGGCACGTA	2	Glyma03g27880.1	AATATGACCGGGCGCGGG	CCCACGCCCGGTCGTACT	18	24	Max_Unique_0005308			26
CAAGTCATTATAATGAA	2	Glyma16g07350.1	CTTCACATCCCAAGTCAT	ATGACTTGAGAGGTGTAG	18	19	Max_Unique_0006935			29
TTCTCCATGATAATGAT	2	Glyma05g25500.1	ATAGGCATAGTTCTCCAT	ATGGTGAACTATGCCTGA	18	17	Max_Unique_0007870			32
CATCAAGATGTGGGACC	4	Glyma15g15960.1	TGACACTACCATCAAGAT	ATCTTGGTGGTAGTAGCA	18	16	Max_Unique_0008419			34
TACCACAAAGACTTATG	4	Glyma13g42340.1	TGCAACTACCACAAAGAC	ATCTTGGTGGTAGTAGCA	18	16	Max_Unique_0008419			34
CATCAAGATGTGGGACC	4	Glyma09g04910.1	TGACACTACCATCAAGAT	ATCTTGGTGGTAGTAGCA	18	16	Max_Unique_0008419			34
CATCAAGATGTGGGACC	4	Glyma06g36900.1	TGACACTACCATCAAGAT	ATCTTGGTGGTAGTAGCA	18	16	Max_Unique_0008419			34
CAACACTTGTTATGGAA	12	Glyma18g09120.1	ATAATCCAACACTTGTTA	CACCAAGTGTTGGATTGT	18	15	Max_Unique_0008857			36
CAATTGGTGTATGGCCT	3	Glyma02g41880.1	ACAAACTAACAATTGGTG	CACCAAGTGTTGGATTGT	18	15	Max_Unique_0008857			36
TTCAAGTCCCTCCTTCC	5	Glyma08g11200.1	ATCCTCCTCCTTTCAAGTC	GACTTGAGAGGTGTAGGAT	19	14	Max_Unique_0009509			38
CTTGAAAATCCGGAGGA	25	Glyma13g11950.1	CCGGCGGCCCTTGAAAATCCG	CGGATTTTCAAGGGCCGCCGG	21	14	Max_Unique_0009805	s		40
CTTGAAAATCCGGAGGA	25	Glyma13g11870.1	CCGGCGGCCCTTGAAAATCCG	CGGATTTTCAAGGGCCGCCGG	21	14	Max_Unique_0009805	s		40
CTTGAAAATCCGGAGGA	25	Glyma13g11860.1	CCGGCGGCCCTTGAAAATCCG	CGGATTTTCAAGGGCCGCCGG	21	14	Max_Unique_0009805	s		40
GCGCGGTCACCAACCCT	4	Glyma15g08600.1	ATGATCCAACGCGCGGTC	TACCGTGCGTTGGATTAT	18	13	Max_Unique_0010524			42
TTGCTCCACAGGAAAAG	2	Glyma05g06070.1	GCAGACTAATTGCTCCAC	GTGGAGCGATTTGTCTGG	18	12	Max_Unique_0011365			43
GACTCGGGACATTGACC	15	Glyma13g12090.1	TCCGCCGATCGACTCGGGACA	TGTCCCGAGTCGATCGGCGGA	21	11	Max_Unique_0012693	s		44
CATCGACAGTTGTTGAC	2	Glyma18g50960.1	CAGCCAGCATCGACAGTT	AACTGGCGATGCGGGATG	18	11	Max_Unique_0012732			45
CATCGACAGTTGTTGAC	2	Glyma08g27740.1	CAGCCAGCATCGACAGTT	AACTGGCGATGCGGGATG	18	11	Max_Unique_0012732			45
GAGATTTTGAGTTGGTA	2	Glyma15g06550.1	TGTTACACATGAGATTTT	GAAATCTCGTGTGGAACA	18	10	Max_Unique_0013697			47
AATACTTACTATCGGAA	28	Glyma20g21330.1	GTCGGCCAATACTTACTAT	ATAGTAAGGATTGACAGAC	19	9	Max_Unique_0015180			50
GATCCGGATTGTCAAGC	9	Glyma17g09500.1	ACAATACTCCGATCCGGA	TCGGGATCGGAGTAATGA	18	9	Max_Unique_0016264			51
CAGACTCGTTGCTACTT	10	Glyma12g29120.1	AAATGTCAGACTCGTTGC	CCAAGGAGTCTGACATGT	18	9	Max_Unique_0016280			52
TGCTTCACCAACAAGTC	2	Glyma14g00790.1	TAAATTCTGCTTCACCAA	ATTGTGAAGCAGAATTCA	18	9	Max_Unique_0016463			53
TGCTTCACCAACAAGTC	2	Glyma02g47820.2	TAAATTCTGCTTCACCAA	ATTGTGAAGCAGAATTCA	18	9	Max_Unique_0016463			53
CATCTTTCGATCTGGGA	8	Glyma13g23210.1	AAGTTCGCCATCTTTCGA	CCGAAAGATGGTGAACTA	18	9	Max_Unique_0016541			54
ATCGAACAGAGAGAGAG	3	Glyma20g08800.2	TAGTTGCATCGAACAGAG	CTCTGGTCGATGGAACAA	18	9	Max_Unique_0016692			55
ATTCTGCTGCAGAACTC	2	Glyma01g44320.1	TCTGTGAATTCTGCTGCA	TGAAGCAGAATTCACCAA	18	8	Max_Unique_0017443			57
AGTGGTGTTCCTCTTGA	2	Glyma08g15940.1	TTAGAAGCCAGTGGTGTT	AACACCACAGGATTCTGA	18	8	Max_Unique_0018196			58
GGCTGGAAGAGCACCGC	2	Glyma13g11950.1	TAGGGTCCAGCGGCTGGAAGA	TCTTCCAGCCGCTGGACCCTA	21	8	Max_Unique_0018441	s		59
GGCTGGAAGAGCACCGC	2	Glyma13g11870.1	TAGGGTCCAGCGGCTGGAAGA	TCTTCCAGCCGCTGGACCCTA	21	8	Max_Unique_0018441	s		59
GGCTGGAAGAGCACCGC	2	Glyma13g11860.1	TAGGGTCCAGCGGCTGGAAGA	TCTTCCAGCCGCTGGACCCTA	21	8	Max_Unique_0018441	s		59
CGTGCGTTGGATTATGA	4	Glyma13g11970.1	GCGCGAAGCTACCGTGCGTTG	CAACGCACGGTAGCTTCGCGC	21	8	Max_Unique_0019131	s		60
CGTGCGTTGGATTATGA	4	Glyma13g11850.1	GCGCGAAGCTACCGTGCGTTG	CAACGCACGGTAGCTTCGCGC	21	8	Max_Unique_0019131	s		60
CGTGCGTTGGATTATGA	4	Glyma13g11840.1	GCGCGAAGCTACCGTGCGTTG	CAACGCACGGTAGCTTCGCGC	21	8	Max_Unique_0019131	s		60
CGTGCGTTGGATTATGA	4	Glyma13g11830.1	GCGCGAAGCTACCGTGCGTTG	CAACGCACGGTAGCTTCGCGC	21	8	Max_Unique_0019131	s		60
ATTCCATGAGCATGTTG	5	Glyma09g39230.1	TTTCAAATTCCATGAGCA	TGGTCATGGAAGTCGAAA	18	8	Max_Unique_0019349			61
ACATGTCAGATTGTCTG	3	Glyma20g10310.1	TAGCAAACATGTCAGATT	AGTCTGACATGTGTGCGA	18	8	Max_Unique_0019492			63
CTGTTCAACTGAATCAG	3	Glyma02g36680.1	CCAGAGCCTGTTCAACTG	AAGGTGAACAGCCTCTGG	18	7	Max_Unique_0019905			64
TGTTGTGTTAAAAACAA	8	Glyma02g04310.1	AGAATACTGTTGTGTTAA	ATAACACCACAGGATTCT	18	7	Max_Unique_0020180			65
TGTTGTGTTAAAAACAA	8	Glyma01g03270.1	AGAATTCTGTTGTGTTAA	ATAACACCACAGGATTCT	18	7	Max_Unique_0020180			65
CAATCAGCATCATAGAC	2	Glyma19g37620.1	ATGTCACCAATCAGCATC	GAAGCTGATTGGTGGGAT	18	7	Max_Unique_0021899			66
CCAACTAAAGATTTATA	3	Glyma08g45990.1	ATCTCTACACCAACTAAA	CTTAGTTGGTGGAGCGAT	18	6	Max_Unique_0022998			67
CCCGGAGAAGACCTCCC	9	Glyma20g02110.1	TTCTACTCCCGGAGAAGA	TCTTCCCCGGGCGTCGAA	18	6	Max_Unique_0024196			69
TGCTTCAAAAACAATGT	2	Glyma20g33490.1	GTGTTTTCTGCTTCAAAA	TTGTGAAGCAGAATTCAC	18	6	Max_Unique_0024939			71
TGCTTCAAAAACAATGT	2	Glyma06g36460.1	GTGTTTTCTGCTTCAAAA	TTGTGAAGCAGAATTCAC	18	6	Max_Unique_0024939			71
CACCACCATCATCATCA	4	Glyma07g17140.1	TACGACTATGCACCACCA	TGGTGGTGCATGGCCGTT	18	6	Max_Unique_0025176			72
CGTTCACACAACAGTTT	5	Glyma07g31290.1	TAAGCAAGTGGCGTTCACA	TGTGAACGGCACTTGCACA	19	6	Max_Unique_0025583			73
GTGTCCCGGTCGGATGT	12	Glyma13g12090.1	GCCGGCGATGTGTCCCGGTCG	CGACCGGGACACATCGCCGGC	21	6	Max_Unique_0026887			76
CAGGGACCAAGAAAGGT	2	Glyma13g05130.1	ACATCCTCAGGGACCAAG	GATGGTCCCTGCGGATGT	18	6	Max_Unique_0027084	s		77
TGCAAGTGCAGGGATCA	2	Glyma10g01810.1	CCCAGGTGCAAGTGCAGG	ACGGCACTTGCACATGGG	18	6	Max_Unique_0027185			78
CTTGGAAACCTGCTAAC	4	Glyma05g08590.2	TGTTTCCCTTGGAAACCTG	CAGGTCTCCAAGGTGAACA	19	5	Max_Unique_0027569			79
CGACCAGCAGTAGGGGG	4	Glyma13g11970.1	CCGTCCGTTTGCCGACCAGCAG	CTGCTGGTCGGCAAACGGACGG	22	5	Max_Unique_0027728	s		80
CGACCAGCAGTAGGGGG	4	Glyma13g11850.1	CCGTCCGTTTGCCGACCAGCAG	CTGCTGGTCGGCAAACGGACGG	22	5	Max_Unique_0027728	s		80
CGACCAGCAGTAGGGGG	4	Glyma13g11840.1	CCGTCCGTTTGCCGACCAGCAG	CTGCTGGTCGGCAAACGGACGG	22	5	Max_Unique_0027728	s		80
CGACCAGCAGTAGGGGG	4	Glyma13g11830.1	CCGTCCGTTTGCCGACCAGCAG	CTGCTGGTCGGCAAACGGACGG	22	5	Max_Unique_0027728	s		80
CAAGATATGTTGGTTGG	3	Glyma18g53890.1	TACTTCAACCAAGATATG	CAGATCTTGGTGGTAGTA	18	5	Max_Unique_0030143			83
CAAACTTCGCTGATACA	2	Glyma13g01000.1	TTTGGCCTTCAAACTTCG	AGAACTTTGAAGGCCGAA	18	5	Max_Unique_0030443			85
AGGATTCAAGAGTCTGT	2	Glyma19g37230.2	CTTCTCCAAAGGATTCAA	TAGAATCCTTTGCAGACG	18	5	Max_Unique_0030980			86
TTAGCCCTACGAGACGC	11	Glyma13g11970.1	TCGTGAGGCGGATTAGCCCTA	TAGGGCTAATCCGCCTCACGA	21	5	Max_Unique_0032096	s		89
TTAGCCCTACGAGACGC	11	Glyma13g11850.1	TCGTGAGGCGGATTAGCCCTA	TAGGGCTAATCCGCCTCACGA	21	5	Max_Unique_0032096	s		89
TTAGCCCTACGAGACGC	11	Glyma13g11840.1	TCGTGAGGCGGATTAGCCCTA	TAGGGCTAATCCGCCTCACGA	21	5	Max_Unique_0032096	s		89
TTAGCCCTACGAGACGC	11	Glyma13g11830.1	TCGTGAGGCGGATTAGCCCTA	TAGGGCTAATCCGCCTCACGA	21	5	Max_Unique_0032096	s		89
TTGTTCTCCGAAACCGA	3	Glyma04g06240.1	CTCTCAGTACTTGTTCTC	GCGAACAAGTACCGCGAG	18	4	Max_Unique_0034353			90
CTATGACTCAGGCAAGG	2	Glyma03g18430.1	GAAGCACTCTATGACTCA	AGAGTCAAAGAGTGCTTG	18	4	Max_Unique_0035549			92
ACCGGAGGCGAGTCGAT	9	Glyma12g02790.1	GAAACGGCACCGGAGGCG	TGCCTCCGGTGCTGTTAC	18	4	Max_Unique_0035959			93
AGTAACAGTCCTGTTCC	7	Glyma17g00860.1	TTATTCAAAGTAACAGTC	TGCTGTTACTTTGAAGAA	18	4	Max_Unique_0038261			95
AAGTATCAGCAGCAGGA	7	Glyma13g35640.1	TTGCTCAAAGTATCAGCA	TGCTGTTACTTTGAAGAA	18	4	Max_Unique_0038261			95
AGTAACAGTCCTGTTCC	7	Glyma07g39910.1	TTATTCAAAGTAACAGTC	TGCTGTTACTTTGAAGAA	18	4	Max_Unique_0038261			95
TGTCCCGTGTTGTAAGA	3	Glyma14g40490.1	TTGTTCAATGTCCCGTGT	ACTCGGGACATTGACCGA	18	4	Max_Unique_0039528			96
ACCATCACCCACGTTAA	2	Glyma17g14320.1	GCCACTCACCATCACCCA	TGGGTGGTGGTGCATGGC	18	4	Max_Unique_0040371			98
ACCACCAATGCACTATG	2	Glyma19g03530.1	CCCAGCACCACCACCAAT	ATGGGTGGTGGTGCATGG	18	4	Max_Unique_0041423			99
TGGTGATAGTAGGAAAT	4	Glyma02g12030.1	CAAAATGCTGTGGTGATA	TAACACCACAGGATTCTG	18	4	Max_Unique_0041426			100
TGGTGATAGTAGGAAAT	4	Glyma01g05860.1	CAAAATGCTGTGGTGATA	TAACACCACAGGATTCTG	18	4	Max_Unique_0041426			100
GAGCTTAGGTTTTGGTC	7	Glyma05g01010.1	CTCTATACAGAGCTTAGG	CCTACGCTCTGTATACAT	18	4	Max_Unique_0042824			101
CTTAGGAAAATAGTTAC	2	Glyma18g07870.1	TGTGTTCATCTTAGGAAA	TGTCCTAAGATGAGCTCA	18	4	Max_Unique_0042969			102
CTTAGGAAAATAGTTAC	2	Glyma08g45050.1	TGTGTTCATCTTAGGAAA	TGTCCTAAGATGAGCTCA	18	4	Max_Unique_0042969			102
TTACACCGAGACATAAT	3	Glyma12g30960.2	TATGAATCATTACACCGA	TCGGAGTAATGATTAACA	18	3	Max_Unique_0046218			103
TTTCTATGTCAATGGAT	3	Glyma18g44810.1	TGACAAGCCTTTCTATGTC	GACATAGTAAGGATTGACA	19	3	Max_Unique_0046502			104
TTTCTATGTCAATGGAT	3	Glyma09g41000.1	TGACAAACCTTTCTATGTC	GACATAGTAAGGATTGACA	19	3	Max_Unique_0046502			104
TTCGCACAATTGGTCAT	7	Glyma13g11970.1	AACCGTTGATTCGCACAATTG	CAATTGTGCGAATCAACGGTT	21	3	Max_Unique_0047446	s		105
TTCGCACAATTGGTCAT	7	Glyma13g11850.1	AACCGTTGATTCGCACAATTG	CAATTGTGCGAATCAACGGTT	21	3	Max_Unique_0047446	s		105
TTCGCACAATTGGTCAT	7	Glyma13g11840.1	AACCGTTGATTCGCACAATTG	CAATTGTGCGAATCAACGGTT	21	3	Max_Unique_0047446	s		105
TTCGCACAATTGGTCAT	7	Glyma13g11830.1	AACCGTTGATTCGCACAATTG	CAATTGTGCGAATCAACGGTT	21	3	Max_Unique_0047446	s		105
GCACTGGATTGAACACC	4	Glyma08g27450.1	ATCATAGTAACAGCACTGGA	TCCGGTGCTGTTACTTTGAA	20	3	Max_Unique_0049491			106
ATGGGAAGTGCTTGGCT	2	Glyma13g31980.1	CCGGTGGATGGGAAGTGC	GCAATTCCCATCGAGCGG	18	3	Max_Unique_0049691			107
TTATTATGTCTGTTGAA	4	Glyma08g06020.1	TGAAACCTTATTATGTCTG	CAGACATAGTAAGGATTGA	19	3	Max_Unique_0050815			108
ATGGAATCGAGAGCTCC	6	Glyma13g11890.1	GAGCCGCGCCATGGAATCGAG	CTCGATTCCATGGCGCGGCTC	21	3	Max_Unique_0051854	s		110
TTGATTGTTCGATTTCT	18	Glyma12g01240.1	TCATAGTTGATTGTTCGA	TCGAACAGTCAACTCAGA	18	3	Max_Unique_0052405			111
ACTGTTCGATTCATTCA	18	Glyma08g23990.1	TCATATTTGACTGTTCGA	TCGAACAGTCAACTCAGA	18	3	Max_Unique_0052405			111
AGCGCAATTCCCATCGA	47	Glyma13g11970.1	AGACGCCTTGAAGCGCAATTC	GAATTGCGCTTCAAGGCGTCT	21	3	Max_Unique_0052580	s		112
AGCGCAATTCCCATCGA	47	Glyma13g11850.1	AGACGCCTTGAAGCGCAATTC	GAATTGCGCTTCAAGGCGTCT	21	3	Max_Unique_0052580	s		112
AGCGCAATTCCCATCGA	47	Glyma13g11840.1	AGACGCCTTGAAGCGCAATTC	GAATTGCGCTTCAAGGCGTCT	21	3	Max_Unique_0052580	s		112
AGCGCAATTCCCATCGA	47	Glyma13g11830.1	AGACGCCTTGAAGCGCAATTC	GAATTGCGCTTCAAGGCGTCT	21	3	Max_Unique_0052580	s		112
AGAGGCTGTTCCTTTCC	7	Glyma13g03430.1	ATTCATCAGAGGCTGTTC	GAACAGCCTCTGGTCGAT	18	3	Max_Unique_0053174			113
AGATTTCTGTAAATTCA	3	Glyma20g37330.3	GCCGCAGGAGATTTCTGT	ACAGAAATCTCGTGTGGA	18	3	Max_Unique_0053371			114
ACAGTCAACTCAGAACT	11	Glyma13g11920.1	CCGGGCGTCGAACAGTCAACT	AGTTGACTGTTCGACGCCCGG	21	3	Max_Unique_0055688	s		116
ACAGTCAACTCAGAACT	11	Glyma13g11840.1	CCGGGCGTCGAACAGTCAACT	AGTTGACTGTTCGACGCCCGG	21	3	Max_Unique_0055688	s		116
CATTTCTGCTTCGGCGG	3	Glyma10g02240.2	GCAGAGCCATTTCTGCTT	AAGCAGAACTGGCGATGC	18	3	Max_Unique_0056778			117
ACTTACCCATGTACTTA	4	Glyma05g34220.1	GGATGAACTTACCCATGT	ACATGGGTTAGTCGATCC	18	3	Max_Unique_0058404			118
TGTTAACATGGAGGCGA	2	Glyma13g21110.1	AACTGCTGTTAACATGGA	TCCATGTGAACGGCACTT	18	3	Max_Unique_0059594			119
CGACAATGTCGGCGACA	38	Glyma10g07820.1	TTCTATGGCGACAATGTC	GACAGTGTCGCAATAGTA	18	3	Max_Unique_0060546			120
CGACAATGTCGGCGACA	38	Glyma0169s00210.1	TTCTATGGCGACAATGTC	GACAGTGTCGCAATAGTA	18	3	Max_Unique_0060546			120
CCGGCCACCATGACCTG	2	Glyma02g46940.1	TACGTCGCCGGCCACCAT	ATGGGGGCCGGCGATGTG	18	3	Max_Unique_0061277			121
TTGGGCTTCAAGATATT	2	Glyma07g15110.1	AAGGAATTGGGCTTCAAG	CTTGAAGCGCAATTCCCA	18	3	Max_Unique_0061490			122
AGAGGGTAGGCTCTTGT	3	Glyma09g37810.1	ATATTCAGAGGGTAGGCT	AGCCTACGCTCTGTATAC	18	3	Max_Unique_0062159			123
TGTTTCTGAATCACCGT	15	Glyma19g02120.1	CATTGGTCCGTGTTTCTG	TTGAAACACGGACCAAGG	18	3	Max_Unique_0062831	s		124
CGTGTTTCTAAGTTCTG	2	Glyma06g05470.1	CCTGGCTCCGTGTTTCTA	TTGAAACACGGACCAAGG	18	3	Max_Unique_0062831			124
CGCTCCGCCACCCTCCA	3	Glyma15g16260.1	CCGGCCACCGCTCCGCCA	GGGCGGAGCGGTCGTCGG	18	3	Max_Unique_0063896			125
GTCTCCAAGGTGAACAG	4	Glyma13g11860.1	TAACCGCATCAGGTCTCCAAG	CTTGGAGACCTGATGCGGTTA	21	3	Max_Unique_0066903	s		128
GACCGCGCCGCCGACGC	3	Glyma03g01070.1	ACCCGCGACCGCGCCGCC	GGCGGAGCGGTCGTCGGT	18	2	Max_Unique_0069052			130
TCTTTCCCTTCTGTCAT	3	Glyma04g41660.1	CCCCTTCTCATCTTTCCCT	AGGGAAAGATGAAAAGGAC	19	2	Max_Unique_0072015			133
AGCGTAGGCCGCGTCAG	2	Glyma05g03500.1	TATGTATAGAGCGTAGGC	GCCTACGCTCTGTATACA	18	2	Max_Unique_0074282			136
CCACCATCTGGTTATGG	2	Glyma17g34850.1	CAAAAAGCTCCACCATCT	AGTTGGTGGAGCGATTTG	18	2	Max_Unique_0078469			137
ATGGGAATTGACACCCC	3	Glyma12g02310.5	GCTGCATGATGGGAATTG	CAATTCCCATCGAGCGGC	18	2	Max_Unique_0092149			147
ATGGGAATTGACACCCC	3	Glyma11g09970.2	GCTGCATGATGGGAATTG	CAATTCCCATCGAGCGGC	18	2	Max_Unique_0092149			147
TTTCACTGTCCAGTAAG	2	Glyma18g01740.1	TACTGGTATTTCACTGTC	GAAAGTGAAATACCACTA	18	2	Max_Unique_0092822			148
ATGTGTACAGAAATTCT	2	Glyma20g17280.1	ATGCAAATGTGTACAGAA	CTCTGTATACATTAGCAT	18	2	Max_Unique_0094232			149
TTGGCCTTCAGGGCGTA	3	Glyma14g00510.1	TCCACTTTTTGGCCTTCA	TGAAGGCCGAAGAGGGGA	18	2	Max_Unique_0104864			152
TTGGCCTTCAGGGCGTA	3	Glyma02g48060.1	TCCACTTTTTGGCCTTCA	TGAAGGCCGAAGAGGGGA	18	2	Max_Unique_0104864			152
TTCGTTCTGAATTTATA	4	Glyma14g35940.1	AGGTTTGTATTCGTTCTG	CAGTACGAATACGAACCG	18	2	Max_Unique_0122321			160
ATTTGAATACAAATCAG	30	Glyma08g21390.2	TAAGTTATCATTTGAATAC	ATATTCAAATGAGAACTTT	19	2	Max_Unique_0127248			162
TTGACGGAATTATTATT	2	Glyma08g43300.1	TTGGTTCGTTGACGGAAT	ATTCCGTTAACGAACGAG	18	2	Max_Unique_0132272			163
