# Supplementary material for: Prediction and identification of natural antisense transcripts and their small RNAs in soybean (Glycine max)
Source: BMC Genomics. 2013 Apr 24;14:280. doi: 10.1186/1471-2164-14-280 (PMC3643859; doi:10.1186/1471-2164-14-280)
Supplement: Additional file 7 — The small RNAs were matched to the five NAT-related pre-miRNAs. The small RNAs are shown along with information on their length, abundance, and location in the pre-miRNAs. [file 1471-2164-14-280-S7.txt]

Glyma02g02440.1
AAUUUCCGGAAACAGCCUCUUUGCAUAUGCAAGGGUAAGGCUGCGUACAACAUCCCUCCCCCAUACCUUCGCAUAGCGAAGAGCCUCUGGUG
....UCCGGAAACAGCCUCUUUGCAU.................................................................. Max_Unique_0161116 22 1 + 722
....UCCGGAAACAGCCUCUUUGCA................................................................... Max_Unique_0185497 21 1 + 722
.........AAACAGCCUCUUUGCAUAUGCAAG........................................................... Max_Unique_0391069 24 1 + 727
............CAGCCUCUUUGCAUAUGCAAGGGU........................................................ Max_Unique_0226520 24 1 + 730
...............CCUCUUUGCAUAUGCAAGGGUA....................................................... Max_Unique_1081146 22 1 + 733
................CUCUUUGCAUAUGCAAGGGUA....................................................... Max_Unique_0072203 21 2 + 734
...................UUUGCAUAUGCAAGGGUAAGGCUG................................................. Max_Unique_0118963 24 2 + 737
...................UUUGCAUAUGCAAGGGUAAGGCU.................................................. Max_Unique_0509349 23 1 + 737
...................UUUGCAUAUGCAAGGGUA....................................................... Max_Unique_0807711 18 1 + 737
....................UUGCAUAUGCAAGGGUAAGGC................................................... Max_Unique_0084455 21 2 + 738
....................UUGCAUAUGCAAGGGUAAGGCUGC................................................ Max_Unique_0131354 24 2 + 738
....................UUGCAUAUGCAAGGGUAAGG.................................................... Max_Unique_1122283 20 1 + 738
.....................UGCAUAUGCAAGGGUAAGGCUGCG............................................... Max_Unique_0064706 24 3 + 739
.....................UGCAUAUGCAAGGGUAAGGCUG................................................. Max_Unique_0409180 22 1 + 739
......................GCAUAUGCAAGGGUAAGGCUG................................................. Max_Unique_0156403 21 1 + 740
.......................CAUAUGCAAGGGUAAGGCUGC................................................ Max_Unique_0259751 21 1 + 741
........................AUAUGCAAGGGUAAGGCUGCGU.............................................. Max_Unique_0060896 22 3 + 742
........................AUAUGCAAGGGUAAGGCUG................................................. Max_Unique_0308276 19 1 + 742
.........................UAUGCAAGGGUAAGGCUGCGU.............................................. Max_Unique_0031234 21 5 + 743
.........................UAUGCAAGGGUAAGGCUGCGUA............................................. Max_Unique_0071851 22 2 + 743
..........................AUGCAAGGGUAAGGCUGCGUA............................................. Max_Unique_0437016 21 1 + 744
............................GCAAGGGUAAGGCUGCGUACAACA........................................ Max_Unique_0317393 24 1 + 746
.............................CAAGGGUAAGGCUGCGUACAACAU....................................... Max_Unique_0035459 24 4 + 747
.............................CAAGGGUAAGGCUGCGUACAACA........................................ Max_Unique_0082883 23 2 + 747
.............................CAAGGGUAAGGCUGCGUA............................................. Max_Unique_0967015 18 1 + 747
..............................AAGGGUAAGGCUGCGUACAACAUC...................................... Max_Unique_0016915 24 9 + 748
..............................AAGGGUAAGGCUGCGUACAAC......................................... Max_Unique_0230916 21 1 + 748
..............................AAGGGUAAGGCUGCGUACAACA........................................ Max_Unique_0299800 22 1 + 748
...............................AGGGUAAGGCUGCGUACAACAUCC..................................... Max_Unique_0025905 24 6 + 749
...............................AGGGUAAGGCUGCGUACAACAU....................................... Max_Unique_0060893 22 3 + 749
...............................AGGGUAAGGCUGCGUACAACA........................................ Max_Unique_0114082 21 2 + 749
...............................AGGGUAAGGCUGCGUACAACAUCCC.................................... Max_Unique_0786466 25 1 + 749
...............................AGGGUAAGGCUGCGUACAACAUC...................................... Max_Unique_0804564 23 1 + 749
................................GGGUAAGGCUGCGUACAACAU....................................... Max_Unique_0322065 21 1 + 750
................................GGGUAAGGCUGCGUACAACAUCCC.................................... Max_Unique_0851458 24 1 + 750
.................................GGUAAGGCUGCGUACAACAUC...................................... Max_Unique_0098927 21 2 + 751
.................................GGUAAGGCUGCGUACAACAUCC..................................... Max_Unique_0834921 22 1 + 751
..................................GUAAGGCUGCGUACAACAUC...................................... Max_Unique_0046645 20 3 + 752
..................................GUAAGGCUGCGUACAACAUCCCUC.................................. Max_Unique_0058623 24 3 + 752
..................................GUAAGGCUGCGUACAACAUCC..................................... Max_Unique_0320952 21 1 + 752
..................................GUAAGGCUGCGUACAACAUCCCU................................... Max_Unique_0926105 23 1 + 752
...................................UAAGGCUGCGUACAACAUCCC.................................... Max_Unique_0009439 21 15 + 753
...................................UAAGGCUGCGUACAACAUCCCUCC................................. Max_Unique_0059925 24 3 + 753
...................................UAAGGCUGCGUACAACAUCCCU................................... Max_Unique_0240423 22 1 + 753
....................................AAGGCUGCGUACAACAUCCCUCCC................................ Max_Unique_0041230 24 4 + 754
....................................AAGGCUGCGUACAACAUCCCU................................... Max_Unique_0078029 21 2 + 754
....................................AAGGCUGCGUACAACAUCCCUC.................................. Max_Unique_0127062 22 2 + 754
.....................................AGGCUGCGUACAACAUCCCUC.................................. Max_Unique_0027852 21 5 + 755
.....................................AGGCUGCGUACAACAUCCC.................................... Max_Unique_0060490 19 3 + 755
.....................................AGGCUGCGUACAACAUCCCUCC................................. Max_Unique_0413456 22 1 + 755
................................................AACAUCCCUCCCCCAUACCUUCGC.................... Max_Unique_0149049 24 1 + 766
.......................................................CUCCCCCAUACCUUCGCAUAGCGA............. Max_Unique_0032622 24 5 + 773
.......................................................CUCCCCCAUACCUUCGCAUAGC............... Max_Unique_0069020 22 2 + 773
.......................................................CUCCCCCAUACCUUCGCAUA................. Max_Unique_0166065 20 1 + 773
.......................................................CUCCCCCAUACCUUCGCAUAGCG.............. Max_Unique_0926369 23 1 + 773
........................................................UCCCCCAUACCUUCGCAUAGCGAA............ Max_Unique_0061543 24 3 + 774
........................................................UCCCCCAUACCUUCGCAUAGC............... Max_Unique_0868995 21 1 + 774
.........................................................CCCCCAUACCUUCGCAUAGC............... Max_Unique_0424397 20 1 + 775
.........................................................CCCCCAUACCUUCGCAUAGCGA............. Max_Unique_0893577 22 1 + 775
..........................................................CCCCAUACCUUCGCAUAGCGA............. Max_Unique_0241197 21 1 + 776
..........................................................CCCCAUACCUUCGCAUAGCGAAGA.......... Max_Unique_0302469 24 1 + 776
.............................................................CAUACCUUCGCAUAGCGAAGAGCC....... Max_Unique_0025765 24 6 + 779
...............................................................UACCUUCGCAUAGCGAAGAGCC....... Max_Unique_1116564 22 1 + 781
..................................................................CUUCGCAUAGCGAAGAGCCUCUGG.. Max_Unique_0299856 24 1 + 784
....................................................................UCGCAUAGCGAAGAGCCUCUG... Max_Unique_0048348 21 3 + 786
....................................................................UCGCAUAGCGAAGAGCCUCUGG.. Max_Unique_0066079 22 3 + 786
.....................................................................CGCAUAGCGAAGAGCCUCUGG.. Max_Unique_0080667 21 2 + 787
.....................................................................CGCAUAGCGAAGAGCCUCUG... Max_Unique_0421461 20 1 + 787

....UCCGGAAACAGCCUCUUUGCA................................................................... Max_Unique_0056667 21 3 - 722
....UCCGGAAACAGCCUCUUUGC.................................................................... Max_Unique_0135996 20 2 - 722
.......GGAAACAGCCUCUUUGCAUAU................................................................ Max_Unique_0058359 21 3 - 725
.......GGAAACAGCCUCUUUGCAUAUG............................................................... Max_Unique_0935412 22 1 - 725
........GAAACAGCCUCUUUGCAUAU................................................................ Max_Unique_0517777 20 1 - 726
...........ACAGCCUCUUUGCAUAUGCAAG........................................................... Max_Unique_0028228 22 5 - 729
...........ACAGCCUCUUUGCAUAUGCAA............................................................ Max_Unique_0038669 21 4 - 729
...........ACAGCCUCUUUGCAUAUGCAAGGG......................................................... Max_Unique_0165187 24 1 - 729
............CAGCCUCUUUGCAUAUGCAAG........................................................... Max_Unique_0053553 21 3 - 730
.............AGCCUCUUUGCAUAUGCAAGG.......................................................... Max_Unique_0481363 21 1 - 731
.............AGCCUCUUUGCAUAUGCAA............................................................ Max_Unique_0551680 19 1 - 731
.............AGCCUCUUUGCAUAUGCA............................................................. Max_Unique_1142882 18 1 - 731
..............GCCUCUUUGCAUAUGCAAGGGUAA...................................................... Max_Unique_0795743 24 1 - 732
................CUCUUUGCAUAUGCAAGGGUA....................................................... Max_Unique_0284351 21 1 - 734
.................UCUUUGCAUAUGCAAGGGU........................................................ Max_Unique_0731811 19 1 - 735
....................UUGCAUAUGCAAGGGUAAGGC................................................... Max_Unique_0072971 21 2 - 738
....................UUGCAUAUGCAAGGGUAAGGCUG................................................. Max_Unique_0730044 23 1 - 738
.........................UAUGCAAGGGUAAGGCUGCGUACA........................................... Max_Unique_0225319 24 1 - 743
..........................AUGCAAGGGUAAGGCUGCGUACAA.......................................... Max_Unique_0616940 24 1 - 744
...............................AGGGUAAGGCUGCGUACAACAU....................................... Max_Unique_0550810 22 1 - 749
................................GGGUAAGGCUGCGUACAACAU....................................... Max_Unique_0057983 21 3 - 750
.................................GGUAAGGCUGCGUACAACAUCCCU................................... Max_Unique_0963046 24 1 - 751
...................................UAAGGCUGCGUACAACAUCCCU................................... Max_Unique_0100777 22 2 - 753
...................................UAAGGCUGCGUACAACAUCCC.................................... Max_Unique_0109060 21 2 - 753
...................................UAAGGCUGCGUACAACAUCCCUC.................................. Max_Unique_0678573 23 1 - 753
....................................AAGGCUGCGUACAACAUCCCU................................... Max_Unique_0268397 21 1 - 754
.....................................AGGCUGCGUACAACAUCCCUC.................................. Max_Unique_0031219 21 5 - 755
.....................................AGGCUGCGUACAACAUCCCUCC................................. Max_Unique_0717475 22 1 - 755
.....................................AGGCUGCGUACAACAUCCCU................................... Max_Unique_1073869 20 1 - 755
.....................................AGGCUGCGUACAACAUCCC.................................... Max_Unique_1141079 19 1 - 755
......................................GGCUGCGUACAACAUCCCUCCCCC.............................. Max_Unique_0270434 24 1 - 756
......................................GGCUGCGUACAACAUCCCUCC................................. Max_Unique_0374498 21 1 - 756
.......................................GCUGCGUACAACAUCCCU................................... Max_Unique_0818564 18 1 - 757
........................................CUGCGUACAACAUCCCUCCCC............................... Max_Unique_0197886 21 1 - 758
........................................CUGCGUACAACAUCCCUCC................................. Max_Unique_0785811 19 1 - 758
..........................................GCGUACAACAUCCCUCCCCCA............................. Max_Unique_0365146 21 1 - 760
.............................................UACAACAUCCCUCCCCCAUACCUU....................... Max_Unique_0318892 24 1 - 763
..............................................ACAACAUCCCUCCCCCAUACCUUC...................... Max_Unique_0056776 24 3 - 764
..............................................ACAACAUCCCUCCCCCAUACCU........................ Max_Unique_0167290 22 1 - 764
...............................................CAACAUCCCUCCCCCAUACCUUCG..................... Max_Unique_1086151 24 1 - 765
................................................AACAUCCCUCCCCCAUACCUUCG..................... Max_Unique_0756835 23 1 - 766
..................................................CAUCCCUCCCCCAUACCUUCG..................... Max_Unique_0064299 21 3 - 768
..................................................CAUCCCUCCCCCAUACCUUCGCAU.................. Max_Unique_0068235 24 2 - 768
..................................................CAUCCCUCCCCCAUACCUUCGCAUA................. Max_Unique_0673738 25 1 - 768
..................................................CAUCCCUCCCCCAUACCUUC...................... Max_Unique_0849685 20 1 - 768
...................................................AUCCCUCCCCCAUACCUUCGCAUA................. Max_Unique_0033659 24 5 - 769
...................................................AUCCCUCCCCCAUACCUUCGCAUAG................ Max_Unique_0761066 25 1 - 769
....................................................UCCCUCCCCCAUACCUUCGCAUAG................ Max_Unique_0019268 24 8 - 770
....................................................UCCCUCCCCCAUACCUUCGCAU.................. Max_Unique_0054141 22 3 - 770
....................................................UCCCUCCCCCAUACCUUCGCAUA................. Max_Unique_0319166 23 1 - 770
....................................................UCCCUCCCCCAUACCUUCGCA................... Max_Unique_0792578 21 1 - 770
.....................................................CCCUCCCCCAUACCUUCGCAUAGC............... Max_Unique_0029087 24 5 - 771
.....................................................CCCUCCCCCAUACCUUCGCAU.................. Max_Unique_0073520 21 2 - 771
.....................................................CCCUCCCCCAUACCUUCGCAUA................. Max_Unique_0888785 22 1 - 771
......................................................CCUCCCCCAUACCUUCGCAUAG................ Max_Unique_0423111 22 1 - 772
......................................................CCUCCCCCAUACCUUCGCAU.................. Max_Unique_0458396 20 1 - 772
.......................................................CUCCCCCAUACCUUCGCAUAGC............... Max_Unique_0065282 22 3 - 773
.......................................................CUCCCCCAUACCUUCGCAUAGCG.............. Max_Unique_0233709 23 1 - 773
.......................................................CUCCCCCAUACCUUCGCAUA................. Max_Unique_1150654 20 1 - 773
........................................................UCCCCCAUACCUUCGCAUAGCG.............. Max_Unique_0030164 22 5 - 774
........................................................UCCCCCAUACCUUCGCAUAGCGAA............ Max_Unique_0613512 24 1 - 774
.........................................................CCCCCAUACCUUCGCAUAGCGA............. Max_Unique_0267979 22 1 - 775
..............................................................AUACCUUCGCAUAGCGAAGAGCCU...... Max_Unique_0048505 24 3 - 780
...............................................................UACCUUCGCAUAGCGAAGAGCCUC..... Max_Unique_0039841 24 4 - 781
...................................................................UUCGCAUAGCGAAGAGCCUCU.... Max_Unique_1105746 21 1 - 785
....................................................................UCGCAUAGCGAAGAGCCUCUG... Max_Unique_0123906 21 2 - 786
.......................................................................CAUAGCGAAGAGCCUCUGG.. Max_Unique_0740279 19 1 - 789

Glyma04g38430.1 (pre-miR166)
GAGAUGGGUUAGUAGAGGUGUUGAGGGGAAUGUUGGCUGGCUCGAGGCUUUUCAAAGAGGAGGUUCUCACUGGCAAGAACUAUAAGGCUUCGGACCAGGCUUCAUUCCCCUCAAAAAU
.........................GGGAAUGUUGGCUGGCUCGAG........................................................................ Max_Unique_0087218 21 2 + 375
..........................GGAAUGUUGGCUGGCUCGAGG....................................................................... Max_Unique_0000124 21 691 + 376
..........................GGAAUGUUGGCUGGCUCGAGGC...................................................................... Max_Unique_0004551 22 27 + 376
..........................GGAAUGUUGGCUGGCUCGAG........................................................................ Max_Unique_0030854 20 5 + 376
..........................GGAAUGUUGGCUGGCUCGAGGCUUU................................................................... Max_Unique_0183764 25 1 + 376
..........................GGAAUGUUGGCUGGCUCGA......................................................................... Max_Unique_0441626 19 1 + 376
..........................GGAAUGUUGGCUGGCUCGAGGCU..................................................................... Max_Unique_0530474 23 1 + 376
...........................GAAUGUUGGCUGGCUCGAGGC...................................................................... Max_Unique_0443307 21 1 + 377
............................AAUGUUGGCUGGCUCGAGGCU..................................................................... Max_Unique_0119128 21 2 + 378
......................................................................................GCUUCGGACCAGGCUUCAUUC........... Max_Unique_0365747 21 1 + 436
.......................................................................................CUUCGGACCAGGCUUCAUUCC.......... Max_Unique_0007827 21 17 + 437
.......................................................................................CUUCGGACCAGGCUUCAUUC........... Max_Unique_0947093 20 1 + 437
........................................................................................UUCGGACCAGGCUUCAUUCCCC........ Max_Unique_0000255 22 339 + 438
........................................................................................UUCGGACCAGGCUUCAUUCCC......... Max_Unique_0000359 21 251 + 438
........................................................................................UUCGGACCAGGCUUCAUUCC.......... Max_Unique_0008719 20 16 + 438
........................................................................................UUCGGACCAGGCUUCAUUC........... Max_Unique_0033463 19 5 + 438
........................................................................................UUCGGACCAGGCUUCAUU............ Max_Unique_0082526 18 2 + 438
........................................................................................UUCGGACCAGGCUUCAUUCCCCU....... Max_Unique_0244750 23 1 + 438
.........................................................................................UCGGACCAGGCUUCAUUCCCC........ Max_Unique_0000004 21 24188 + 439
.........................................................................................UCGGACCAGGCUUCAUUCC.......... Max_Unique_0000262 19 332 + 439
.........................................................................................UCGGACCAGGCUUCAUUCCC......... Max_Unique_0000311 20 287 + 439
.........................................................................................UCGGACCAGGCUUCAUUC........... Max_Unique_0000927 18 111 + 439
.........................................................................................UCGGACCAGGCUUCAUUCCCCU....... Max_Unique_0002607 22 45 + 439
..........................................................................................CGGACCAGGCUUCAUUCCCC........ Max_Unique_0001316 20 80 + 440
..........................................................................................CGGACCAGGCUUCAUUCC.......... Max_Unique_0029830 18 5 + 440
..........................................................................................CGGACCAGGCUUCAUUCCC......... Max_Unique_0049201 19 3 + 440
...........................................................................................GGACCAGGCUUCAUUCCCC........ Max_Unique_0000532 19 175 + 441
...........................................................................................GGACCAGGCUUCAUUCCC......... Max_Unique_0044974 18 4 + 441
...........................................................................................GGACCAGGCUUCAUUCCCCU....... Max_Unique_0161727 20 1 + 441

Glyma05g03670.1
GAGGUGAGGCUCUUCGCUAUGCGAAGGUAUGGGGGAGGGAUGUUGUACGCAGCCGUACCCUUGCAUAUGCAAAGAGGCUGUUUCCGGAUUCGAACCCAUGACCAACAGGUCACCAAGGCACAACUUUACCGCUGCACCAGGACUCGCCCUCAG
.....GAGGCUCUUCGCUAUGCGAAGGUA............................................................................................................................ Max_Unique_0039841 24 4 + 388
......AGGCUCUUCGCUAUGCGAAGGUAU........................................................................................................................... Max_Unique_0048505 24 3 + 389
............UUCGCUAUGCGAAGGUAUGGGGGA..................................................................................................................... Max_Unique_0613512 24 1 + 395
.............UCGCUAUGCGAAGGUAUGGGGG...................................................................................................................... Max_Unique_0267979 22 1 + 396
..............CGCUAUGCGAAGGUAUGGGGGA..................................................................................................................... Max_Unique_0030164 22 5 + 397
..............CGCUAUGCGAAGGUAUGGGGGAG.................................................................................................................... Max_Unique_0233709 23 1 + 397
...............GCUAUGCGAAGGUAUGGGGGAGGG.................................................................................................................. Max_Unique_0029087 24 5 + 398
...............GCUAUGCGAAGGUAUGGGGGAG.................................................................................................................... Max_Unique_0065282 22 3 + 398
................CUAUGCGAAGGUAUGGGGGAGGGA................................................................................................................. Max_Unique_0019268 24 8 + 399
................CUAUGCGAAGGUAUGGGGGAGG................................................................................................................... Max_Unique_0423111 22 1 + 399
................CUAUGCGAAGGUAUGGGGGAGGGAU................................................................................................................ Max_Unique_0761066 25 1 + 399
.................UAUGCGAAGGUAUGGGGGAGGGAU................................................................................................................ Max_Unique_0033659 24 5 + 400
.................UAUGCGAAGGUAUGGGGGAGGGA................................................................................................................. Max_Unique_0319166 23 1 + 400
.................UAUGCGAAGGUAUGGGGGAGGGAUG............................................................................................................... Max_Unique_0673738 25 1 + 400
.................UAUGCGAAGGUAUGGGGGAGGG.................................................................................................................. Max_Unique_0888785 22 1 + 400
.................UAUGCGAAGGUAUGGGGGAG.................................................................................................................... Max_Unique_1150654 20 1 + 400
..................AUGCGAAGGUAUGGGGGAGGGA................................................................................................................. Max_Unique_0054141 22 3 + 401
..................AUGCGAAGGUAUGGGGGAGGGAUG............................................................................................................... Max_Unique_0068235 24 2 + 401
..................AUGCGAAGGUAUGGGGGAGGG.................................................................................................................. Max_Unique_0073520 21 2 + 401
..................AUGCGAAGGUAUGGGGGAGG................................................................................................................... Max_Unique_0458396 20 1 + 401
...................UGCGAAGGUAUGGGGGAGGGA................................................................................................................. Max_Unique_0792578 21 1 + 402
.....................CGAAGGUAUGGGGGAGGGAUG............................................................................................................... Max_Unique_0064299 21 3 + 404
.....................CGAAGGUAUGGGGGAGGGAUGUU............................................................................................................. Max_Unique_0756835 23 1 + 404
.....................CGAAGGUAUGGGGGAGGGAUGUUG............................................................................................................ Max_Unique_1086151 24 1 + 404
......................GAAGGUAUGGGGGAGGGAUGUUGU........................................................................................................... Max_Unique_0056776 24 3 + 405
......................GAAGGUAUGGGGGAGGGAUG............................................................................................................... Max_Unique_0849685 20 1 + 405
.......................AAGGUAUGGGGGAGGGAUGUUGUA.......................................................................................................... Max_Unique_0318892 24 1 + 406
........................AGGUAUGGGGGAGGGAUGUUGU........................................................................................................... Max_Unique_0167290 22 1 + 407
.............................UGGGGGAGGGAUGUUGUACGC....................................................................................................... Max_Unique_0365146 21 1 + 412
..............................GGGGGAGGGAUGUUGUACGCAGCC................................................................................................... Max_Unique_0270434 24 1 + 413
...............................GGGGAGGGAUGUUGUACGCAG..................................................................................................... Max_Unique_0197886 21 1 + 414
.................................GGAGGGAUGUUGUACGCAGCC................................................................................................... Max_Unique_0374498 21 1 + 416
.................................GGAGGGAUGUUGUACGCAG..................................................................................................... Max_Unique_0785811 19 1 + 416
...................................AGGGAUGUUGUACGCAGC.................................................................................................... Max_Unique_0818564 18 1 + 418
.......................................................UACCCUUGCAUAUGCAAAGAG............................................................................. Max_Unique_0284351 21 1 + 438
........................................................ACCCUUGCAUAUGCAAAGA.............................................................................. Max_Unique_0731811 19 1 + 439
.........................................................CCCUUGCAUAUGCAAAGAGGCUGU........................................................................ Max_Unique_0165187 24 1 + 440
..........................................................CCUUGCAUAUGCAAAGAGGCU.......................................................................... Max_Unique_0481363 21 1 + 441
...........................................................CUUGCAUAUGCAAAGAGGCUGU........................................................................ Max_Unique_0028228 22 5 + 442
...........................................................CUUGCAUAUGCAAAGAGGCUG......................................................................... Max_Unique_0053553 21 3 + 442
............................................................UUGCAUAUGCAAAGAGGCUGU........................................................................ Max_Unique_0038669 21 4 + 443
............................................................UUGCAUAUGCAAAGAGGCU.......................................................................... Max_Unique_0551680 19 1 + 443
.............................................................UGCAUAUGCAAAGAGGCU.......................................................................... Max_Unique_1142882 18 1 + 444
...............................................................CAUAUGCAAAGAGGCUGUUUCC.................................................................... Max_Unique_0935412 22 1 + 446
................................................................AUAUGCAAAGAGGCUGUUUCC.................................................................... Max_Unique_0058359 21 3 + 447
................................................................AUAUGCAAAGAGGCUGUUUC..................................................................... Max_Unique_0517777 20 1 + 447
...................................................................UGCAAAGAGGCUGUUUCCGGA................................................................. Max_Unique_0056667 21 3 + 450
....................................................................GCAAAGAGGCUGUUUCCGGA................................................................. Max_Unique_0135996 20 2 + 451
.........................................................................GAGGCUGUUUCCGGAUUCGAA........................................................... Max_Unique_0843180 21 1 + 456
.............................................................................CUGUUUCCGGAUUCGAACCCAUGA.................................................... Max_Unique_0386096 24 1 + 460
.......................................................................................AUUCGAACCCAUGACCAAC............................................... Max_Unique_1018113 19 1 + 470
...........................................................................................GAACCCAUGACCAACAGGUCA......................................... Max_Unique_1137981 21 1 + 474
............................................................................................AACCCAUGACCAACAGGUCACCAA..................................... Max_Unique_0718457 24 1 + 475
............................................................................................................GUCACCAAGGCACAACUUUACCGC..................... Max_Unique_0760555 24 1 + 491
.............................................................................................................UCACCAAGGCACAACUUUACCGCU.................... Max_Unique_0098215 24 2 + 492
.............................................................................................................UCACCAAGGCACAACUUUACCGC..................... Max_Unique_0519025 23 1 + 492
.............................................................................................................UCACCAAGGCACAACUUUACC....................... Max_Unique_0709906 21 1 + 492
.............................................................................................................UCACCAAGGCACAACUUUAC........................ Max_Unique_1147980 20 1 + 492
..............................................................................................................CACCAAGGCACAACUUUACC....................... Max_Unique_1124226 20 1 + 493
...............................................................................................................ACCAAGGCACAACUUUACCGCUGC.................. Max_Unique_0671848 24 1 + 494
...............................................................................................................ACCAAGGCACAACUUUACCGC..................... Max_Unique_0957793 21 1 + 494
...............................................................................................................ACCAAGGCACAACUUUACCG...................... Max_Unique_1028006 20 1 + 494
.................................................................................................................CAAGGCACAACUUUACCGCUGC.................. Max_Unique_0417795 22 1 + 496
.................................................................................................................CAAGGCACAACUUUACCGCUGCAC................ Max_Unique_0806008 24 1 + 496
..................................................................................................................AAGGCACAACUUUACCGCUGCA................. Max_Unique_0015358 22 9 + 497
..................................................................................................................AAGGCACAACUUUACCGCUGCACC............... Max_Unique_0059622 24 3 + 497
..................................................................................................................AAGGCACAACUUUACCGCUGC.................. Max_Unique_0115225 21 2 + 497
...................................................................................................................AGGCACAACUUUACCGCUGCA................. Max_Unique_0023791 21 6 + 498
...................................................................................................................AGGCACAACUUUACCGCUGCACCA.............. Max_Unique_0084914 24 2 + 498
...................................................................................................................AGGCACAACUUUACCGCUG................... Max_Unique_1053429 19 1 + 498
.......................................................................................................................ACAACUUUACCGCUGCACCAGGAC.......... Max_Unique_0302244 24 1 + 502
.........................................................................................................................AACUUUACCGCUGCACCAGG............ Max_Unique_0587847 20 1 + 504
.........................................................................................................................AACUUUACCGCUGCACCAGGAC.......... Max_Unique_0789735 22 1 + 504
.........................................................................................................................AACUUUACCGCUGCACCAG............. Max_Unique_1032122 19 1 + 504

.......GGCUCUUCGCUAUGCGAAGGUAUG.......................................................................................................................... Max_Unique_0025765 24 6 - 390
.......GGCUCUUCGCUAUGCGAAGGUA............................................................................................................................ Max_Unique_1116564 22 1 - 390
..........UCUUCGCUAUGCGAAGGUAUGGGG....................................................................................................................... Max_Unique_0302469 24 1 - 393
............UUCGCUAUGCGAAGGUAUGGGGGA..................................................................................................................... Max_Unique_0061543 24 3 - 395
.............UCGCUAUGCGAAGGUAUGGGGGAG.................................................................................................................... Max_Unique_0032622 24 5 - 396
.............UCGCUAUGCGAAGGUAUGGGG....................................................................................................................... Max_Unique_0241197 21 1 - 396
.............UCGCUAUGCGAAGGUAUGGGGG...................................................................................................................... Max_Unique_0893577 22 1 - 396
..............CGCUAUGCGAAGGUAUGGGGGAG.................................................................................................................... Max_Unique_0926369 23 1 - 397
...............GCUAUGCGAAGGUAUGGGGGAG.................................................................................................................... Max_Unique_0069020 22 2 - 398
...............GCUAUGCGAAGGUAUGGGGG...................................................................................................................... Max_Unique_0424397 20 1 - 398
...............GCUAUGCGAAGGUAUGGGGGA..................................................................................................................... Max_Unique_0868995 21 1 - 398
.................UAUGCGAAGGUAUGGGGGAG.................................................................................................................... Max_Unique_0166065 20 1 - 400
....................GCGAAGGUAUGGGGGAGGGAUGUU............................................................................................................. Max_Unique_0149049 24 1 - 403
.......................................................UACCCUUGCAUAUGCAAAGAG............................................................................. Max_Unique_0072203 21 2 - 438
.......................................................UACCCUUGCAUAUGCAAA................................................................................ Max_Unique_0807711 18 1 - 438
.......................................................UACCCUUGCAUAUGCAAAGAGG............................................................................ Max_Unique_1081146 22 1 - 438
........................................................ACCCUUGCAUAUGCAAAGAGGCUG......................................................................... Max_Unique_0226520 24 1 - 439
...........................................................CUUGCAUAUGCAAAGAGGCUGUUU...................................................................... Max_Unique_0391069 24 1 - 442
.................................................................UAUGCAAAGAGGCUGUUUCCGGAU................................................................ Max_Unique_1081814 24 1 - 448
..................................................................AUGCAAAGAGGCUGUUUCCGGAUU............................................................... Max_Unique_0123988 24 2 - 449
..................................................................AUGCAAAGAGGCUGUUUCCGGA................................................................. Max_Unique_0161116 22 1 - 449
...................................................................UGCAAAGAGGCUGUUUCCGGA................................................................. Max_Unique_0185497 21 1 - 450
...................................................................UGCAAAGAGGCUGUUUCCGGAU................................................................ Max_Unique_0439312 22 1 - 450
....................................................................GCAAAGAGGCUGUUUCCGGAUU............................................................... Max_Unique_0048562 22 3 - 451
....................................................................GCAAAGAGGCUGUUUCCGGAUUCG............................................................. Max_Unique_0127663 24 2 - 451
......................................................................AAAGAGGCUGUUUCCGGAUU............................................................... Max_Unique_0285233 20 1 - 453
......................................................................AAAGAGGCUGUUUCCGGAUUC.............................................................. Max_Unique_0959902 21 1 - 453
.......................................................................AAGAGGCUGUUUCCGGAUUCG............................................................. Max_Unique_0451598 21 1 - 454
.......................................................................AAGAGGCUGUUUCCGGAUUC.............................................................. Max_Unique_0982688 20 1 - 454
.........................................................................GAGGCUGUUUCCGGAUUCGA............................................................ Max_Unique_0332344 20 1 - 456
..........................................................................AGGCUGUUUCCGGAUUCGAAC.......................................................... Max_Unique_0060141 21 3 - 457
..........................................................................AGGCUGUUUCCGGAUUCGA............................................................ Max_Unique_0824585 19 1 - 457
.............................................................................CUGUUUCCGGAUUCGAACCCAUGA.................................................... Max_Unique_0047860 24 3 - 460
.............................................................................CUGUUUCCGGAUUCGAACCCA....................................................... Max_Unique_0097683 21 2 - 460
.............................................................................CUGUUUCCGGAUUCGAACCCAU...................................................... Max_Unique_0702587 22 1 - 460
................................................................................UUUCCGGAUUCGAACCCAUGA.................................................... Max_Unique_0675268 21 1 - 463
................................................................................UUUCCGGAUUCGAACCCAUGACCA................................................. Max_Unique_1034223 24 1 - 463
.................................................................................UUCCGGAUUCGAACCCAUGACCAA................................................ Max_Unique_0042191 24 4 - 464
..................................................................................UCCGGAUUCGAACCCAUGACCAAC............................................... Max_Unique_0021151 24 7 - 465
..................................................................................UCCGGAUUCGAACCCAUGACCAA................................................ Max_Unique_1122763 23 1 - 465
...................................................................................CCGGAUUCGAACCCAUGACCAAC............................................... Max_Unique_0050365 23 3 - 466
...................................................................................CCGGAUUCGAACCCAUGACCAA................................................ Max_Unique_0082521 22 2 - 466
...................................................................................CCGGAUUCGAACCCAUGACC.................................................. Max_Unique_0352835 20 1 - 466
...................................................................................CCGGAUUCGAACCCAUGACCAACA.............................................. Max_Unique_0894398 24 1 - 466
.......................................................................................AUUCGAACCCAUGACCAACA.............................................. Max_Unique_0313315 20 1 - 470
........................................................................................UUCGAACCCAUGACCAACAGGUC.......................................... Max_Unique_1128931 23 1 - 471
..................................................................................................UGACCAACAGGUCACCAAGGCAC................................ Max_Unique_0314107 23 1 - 481
............................................................................................................GUCACCAAGGCACAACUUUACC....................... Max_Unique_0092213 22 2 - 491
............................................................................................................GUCACCAAGGCACAACUUUACCGC..................... Max_Unique_0134964 24 2 - 491
............................................................................................................GUCACCAAGGCACAACUUUAC........................ Max_Unique_0733987 21 1 - 491
.............................................................................................................UCACCAAGGCACAACUUUACCGCU.................... Max_Unique_0019728 24 7 - 492
...............................................................................................................ACCAAGGCACAACUUUACCGCU.................... Max_Unique_0088444 22 2 - 494
................................................................................................................CCAAGGCACAACUUUACCGCU.................... Max_Unique_0017692 21 8 - 495
................................................................................................................CCAAGGCACAACUUUACCGCUGCA................. Max_Unique_0115323 24 2 - 495
................................................................................................................CCAAGGCACAACUUUACCGCUG................... Max_Unique_0128092 22 2 - 495
................................................................................................................CCAAGGCACAACUUUACCGC..................... Max_Unique_0398308 20 1 - 495
.................................................................................................................CAAGGCACAACUUUACCGCUG................... Max_Unique_0048189 21 3 - 496
..................................................................................................................AAGGCACAACUUUACCGCUG................... Max_Unique_0310772 20 1 - 497
..................................................................................................................AAGGCACAACUUUACCGCUGCA................. Max_Unique_0638880 22 1 - 497
...................................................................................................................AGGCACAACUUUACCGCUG................... Max_Unique_0094268 19 2 - 498
...................................................................................................................AGGCACAACUUUACCGCUGCA................. Max_Unique_0112337 21 2 - 498
....................................................................................................................GGCACAACUUUACCGCUGCACCAG............. Max_Unique_0124261 24 2 - 499
......................................................................................................................CACAACUUUACCGCUGCACCA.............. Max_Unique_0357225 21 1 - 501
.......................................................................................................................ACAACUUUACCGCUGCACCAGG............ Max_Unique_0214706 22 1 - 502
.......................................................................................................................ACAACUUUACCGCUGCACCAGGAC.......... Max_Unique_0274519 24 1 - 502
.......................................................................................................................ACAACUUUACCGCUGCACCAG............. Max_Unique_0985341 21 1 - 502
.........................................................................................................................AACUUUACCGCUGCACCAGGA........... Max_Unique_0159871 21 1 - 504
.........................................................................................................................AACUUUACCGCUGCACCAGG............ Max_Unique_0587232 20 1 - 504
..........................................................................................................................ACUUUACCGCUGCACCAGGACU......... Max_Unique_0944249 22 1 - 505
...........................................................................................................................CUUUACCGCUGCACCAGG............ Max_Unique_0256192 18 1 - 506
............................................................................................................................UUUACCGCUGCACCAGGA........... Max_Unique_0793611 18 1 - 507
.............................................................................................................................UUACCGCUGCACCAGGACUCG....... Max_Unique_0111359 21 2 - 508
.............................................................................................................................UUACCGCUGCACCAGGACU......... Max_Unique_0305548 19 1 - 508
..............................................................................................................................UACCGCUGCACCAGGACUCGCCCU... Max_Unique_0080237 24 2 - 509
...............................................................................................................................ACCGCUGCACCAGGACUCGCCCUC.. Max_Unique_0220180 24 1 - 510
...............................................................................................................................ACCGCUGCACCAGGACUC........ Max_Unique_0895637 18 1 - 510
...................................................................................................................................CUGCACCAGGACUCGCCCUC.. Max_Unique_0882670 20 1 - 514
....................................................................................................................................UGCACCAGGACUCGCCCUCA. Max_Unique_1052669 20 1 - 515
Glyma05g32980.1 (pre-miR166)
GUGUUGAGAUGGGUUGGUAUUGAGGGGAAUGUUGGCUGGCUCGAGGCUUUUCACAAAGGAGGUUCACAGUGGAUGGAACUAUAAGGCUUCGGACCAGGCUUCAUUCCCCUCAAAAGUACUUCCUUCAUUUGUUUAUACUUCAAACUUCAAACCACAAGAUCAU
.UGUUGAGAUGGGUUGGUAUUGA............................................................................................................................................  Max_Unique_1144269 22 1 + 1
........................GGGAAUGUUGGCUGGCUCGAG......................................................................................................................  Max_Unique_0087218 21 2 + 24
.........................GGAAUGUUGGCUGGCUCGAGG.....................................................................................................................  Max_Unique_0000124 21 691 + 25
.........................GGAAUGUUGGCUGGCUCGAGGC....................................................................................................................  Max_Unique_0004551 22 27 + 25
.........................GGAAUGUUGGCUGGCUCGAG......................................................................................................................  Max_Unique_0030854 20 5 + 25
.........................GGAAUGUUGGCUGGCUCGAGGCUUU.................................................................................................................  Max_Unique_0183764 25 1 + 25
.........................GGAAUGUUGGCUGGCUCGA.......................................................................................................................  Max_Unique_0441626 19 1 + 25
.........................GGAAUGUUGGCUGGCUCGAGGCU...................................................................................................................  Max_Unique_0530474 23 1 + 25
..........................GAAUGUUGGCUGGCUCGAGGC....................................................................................................................  Max_Unique_0443307 21 1 + 26
...........................AAUGUUGGCUGGCUCGAGGCU...................................................................................................................  Max_Unique_0119128 21 2 + 27
.................................................................ACAGUGGAUGGAACUAUAAGGC............................................................................  Max_Unique_0966932 22 1 + 65
...................................................................AGUGGAUGGAACUAUAAGGC............................................................................  Max_Unique_0101236 20 2 + 67
.....................................................................................GCUUCGGACCAGGCUUCAUUC.........................................................  Max_Unique_0365747 21 1 + 85
......................................................................................CUUCGGACCAGGCUUCAUUCC........................................................  Max_Unique_0007827 21 17 + 86
......................................................................................CUUCGGACCAGGCUUCAUUC.........................................................  Max_Unique_0947093 20 1 + 86
.......................................................................................UUCGGACCAGGCUUCAUUCCCC......................................................  Max_Unique_0000255 22 339 + 87
.......................................................................................UUCGGACCAGGCUUCAUUCCC.......................................................  Max_Unique_0000359 21 251 + 87
.......................................................................................UUCGGACCAGGCUUCAUUCC........................................................  Max_Unique_0008719 20 16 + 87
.......................................................................................UUCGGACCAGGCUUCAUUC.........................................................  Max_Unique_0033463 19 5 + 87
.......................................................................................UUCGGACCAGGCUUCAUUCCCCU.....................................................  Max_Unique_0244750 23 1 + 87
.......................................................................................UUCGGACCAGGCUUCAUU..........................................................  Max_Unique_0082526 18 2 + 87
........................................................................................UCGGACCAGGCUUCAUUCCCCU.....................................................  Max_Unique_0002607 22 45 + 88
..........................................................................................GGACCAGGCUUCAUUCCCCU.....................................................  Max_Unique_0161727 20 1 + 90

Glyma05g37200.1 (pre-miR319)
GUUGAAGACCCUAAGGUAAGAGAGCUUUCUUCAGUCCACUCAUGGGUGACAGUAAGAUUCAAUUAGCUGCCGACUCAUUCAUCCAAAUGUUGAGUGUAAGCGAAUAAAUAUACUCAGCAGAUGAGUGAAUGAUGCGGGAGACAAAUUGAAUCUUAAGUUUCCUGUACUUGGACUGAAGGGAGCUCCCUUUUCCUUUUGUC
....................AGAGCUUUCUUCAGUCCACUC............................................................................................................................................................... Max_Unique_0412995 21 1 + 166
.........................................AUGGGUGACAGUAAGAUUCAAU......................................................................................................................................... Max_Unique_0023053 22 6 + 187
.........................................AUGGGUGACAGUAAGAUUCAAUU........................................................................................................................................ Max_Unique_0298554 23 1 + 187
...............................................................UAGCUGCCGACUCAUUCAUCCA................................................................................................................... Max_Unique_0011547 22 12 + 209
................................................................AGCUGCCGACUCAUUCAUCCA................................................................................................................... Max_Unique_0067582 21 2 + 210
................................................................AGCUGCCGACUCAUUCAUCC.................................................................................................................... Max_Unique_1031873 20 1 + 210
...........................................................................................................................AGUGAAUGAUGCGGGAGACA......................................................... Max_Unique_0017628 20 8 + 269
...........................................................................................................................AGUGAAUGAUGCGGGAGACAA........................................................ Max_Unique_0025881 21 6 + 269
...........................................................................................................................AGUGAAUGAUGCGGGAGACAAAU...................................................... Max_Unique_0036673 23 4 + 269
...........................................................................................................................AGUGAAUGAUGCGGGAGACAAA....................................................... Max_Unique_0047666 22 3 + 269
...............................................................................................................................AAUGAUGCGGGAGACAAAUUGA................................................... Max_Unique_1059611 22 1 + 273
..................................................................................................................................................UGAAUCUUAAGUUUCCUGUA.................................. Max_Unique_0944197 20 1 + 292
..................................................................................................................................................................UGUACUUGGACUGAAGGGAGC................. Max_Unique_0046367 21 3 + 308
.......................................................................................................................................................................UUGGACUGAAGGGAGCUCCCU............ Max_Unique_0004393 21 28 + 313
.......................................................................................................................................................................UUGGACUGAAGGGAGCUCCCUU........... Max_Unique_0032072 22 5 + 313
.......................................................................................................................................................................UUGGACUGAAGGGAGCUCCC............. Max_Unique_0049266 20 3 + 313
.......................................................................................................................................................................UUGGACUGAAGGGAGCUC............... Max_Unique_0373680 18 1 + 313
........................................................................................................................................................................UGGACUGAAGGGAGCUCCCU............ Max_Unique_0045269 20 4 + 314
........................................................................................................................................................................UGGACUGAAGGGAGCUCCCUU........... Max_Unique_0097992 21 2 + 314
.........................................................................................................................................................................GGACUGAAGGGAGCUCCC............. Max_Unique_0447007 18 1 + 315
........................................................................................................................................................................................................ Max_Unique_0805976 21 1 + 855

..............................................................UUAGCUGCCGACUCAUUCAUCC.................................................................................................................... Max_Unique_0414757 22 1 - 208
.....................................................................CCGACUCAUUCAUCCAAAUGU.............................................................................................................. Max_Unique_0086249 21 2 - 215
........................................................................ACUCAUUCAUCCAAAUGU.............................................................................................................. Max_Unique_0341109 18 1 - 218
