# Supplementary material for: Prediction and identification of natural antisense transcripts and their small RNAs in soybean (Glycine max)
Source: BMC Genomics. 2013 Apr 24;14:280. doi: 10.1186/1471-2164-14-280 (PMC3643859; doi:10.1186/1471-2164-14-280)
Supplement: Additional file 8 — The miRNA targets containing antisense transcripts. The miRNA targets could form cis- and trans-NATs with other genes. a: These targets were validated previously by the analysis of the degradome in soybean [31,32]. [file 1471-2164-14-280-S8.xls]

## Sheet: Sheet1
microRNA	Target gene	NAT type
miR1518	Glyma01g00830.1	trans
miR477	Glyma01g07740.1	trans
miR1519	Glyma01g32100.1	trans
miR396	Glyma01g35140.1a	trans
miR395	Glyma01g37910.1	trans
miR170	Glyma02g04950.1	trans
miR1510	Glyma02g08430.1	trans
miR159	Glyma02g31150.1	trans
miR398	Glyma02g44680.1	trans
miR477	Glyma03g04980.1	trans
miR4393	Glyma03g22310.1	trans
miR156	Glyma03g27200.1a	cis
miR172	Glyma03g32850.1a	trans
miR1518	Glyma03g38920.1	trans
miR4393	Glyma04g12990.1	trans
miR1510	Glyma04g39740.1a	trans
miR160	Glyma04g43350.1a	trans
miR1518	Glyma06g47100.1	trans
miR396	Glyma07g04290.1a	trans
miR1519	Glyma07g18540.1	cis and trans
miR166	Glyma08g00630.1	trans
miR159	Glyma08g02380.1	trans
miR1512	Glyma08g17790.1	trans
miR398	Glyma08g18930.1	trans
miR1513	Glyma08g27770.1	trans
miR1508	Glyma09g07290.1a	trans
miR1519	Glyma09g16800.1	trans
miR390	Glyma09g27830.1	cis and trans
miR1519	Glyma09g28520.1	cis and trans
miR396	Glyma09g34560.1a	trans
miR172	Glyma09g36040.1	trans
miR1508	Glyma09g39250.1a	trans
miR1508	Glyma09g39260.1a	trans
miR477	Glyma09g42050.1	trans
miR530	Glyma10g33670.1	trans
miR477	Glyma10g35310.1	trans
miR396	Glyma10g38490.1	trans
miR172	Glyma12g01310.1	trans
miR1508	Glyma12g13590.2a	trans
miR172	Glyma12g17280.1	trans
miR319	Glyma12g20160.1a	trans
miR319	Glyma12g35720.1a	trans
miR160	Glyma13g02410.1a	trans
miR396	Glyma13g22840.1a	trans
miR396	Glyma13g23110.1	cis
miR477	Glyma13g24370.1	trans
miR399	Glyma13g24800.1a	trans
miR319	Glyma13g29160.1a	trans
miR477	Glyma14g17420.1	trans
miR160	Glyma14g33730.1a	trans
miR396	Glyma15g01440.1	trans
miR477	Glyma15g42470.1	trans
miR393	Glyma16g05500.1a	trans
miR1510	Glyma16g24940.1	trans
miR1510	Glyma16g25040.1	trans
miR1510	Glyma16g25080.1	trans
miR1510	Glyma16g25170.1	trans
miR1510	Glyma16g26270.1	trans
miR1510	Glyma16g26310.1	trans
miR1508	Glyma16g27640.1a	trans
miR1508	Glyma16g27800.1	trans
miR1508	Glyma16g28020.1a	trans
miR4413	Glyma16g31950.2a	trans
miR2109	Glyma16g33920.1	trans
miR2109	Glyma16g33930.1	trans
miR2109	Glyma16g33940.1	trans
miR2109	Glyma16g33980.1	trans
miR2109	Glyma16g34000.1	trans
miR2109	Glyma16g34060.1	trans
miR2109	Glyma16g34100.1	trans
miR2109	Glyma16g34110.1	trans
miR477	Glyma17g06590.1	trans
miR172	Glyma17g18640.1a	trans
miR477	Glyma17g36410.1	cis and trans
miR1510	Glyma18g12030.1	trans
miR399	Glyma19g02280.1	trans
miR1510	Glyma19g02670.1a	trans
miR1510	Glyma19g07650.1	trans
miR393	Glyma19g27280.1a	trans
miR477	Glyma19g28830.1	trans
miR156	Glyma19g32800.1a	trans
Soy_19	Glyma19g35560.1a	cis
miR399	Glyma19g45390.1	trans
miR167	Glyma20g02540.1	trans
miR1523	Glyma20g27950.1a	cis
miR477	Glyma20g32210.1	trans
