# Supplementary material for: Prediction and identification of natural antisense transcripts and their small RNAs in soybean (Glycine max)
Source: BMC Genomics. 2013 Apr 24;14:280. doi: 10.1186/1471-2164-14-280 (PMC3643859; doi:10.1186/1471-2164-14-280)
Supplement: Additional file 9 — RT-PCR primers used for the amplification of NATs. [file 1471-2164-14-280-S9.xls]

## Sheet: Sheet1
gene	RT primer	Forward primer	Reverse primer
Glyma01g09920.1	GCTCACTATTTATTCTGTGTTGGTA	ATAACTGAGGGTGATGGAAGG	ACAATGAACCAAATAACGAGA
Glyma02g03660.1	GTACTTCAGTGCTGTTTCATTGC	CTCCATTTTCTTGATTGCTAC	AAACTTTATATTCAGGGGTTT
Glyma02g03670.1	CCCAGTGCCACTTGGAGTCTTCG	ACTGAAGGAGATGGAGGAGGC	AAAGAAACAAGATTTGGGTGG
Glyma02g27470.1	GAGGAAGCACAAGAGGAAAAGTC	GGATATTCCAACTCTCCCTTT	CTATTCTAACACTCCCCCTCA
Glyma02g34100.1	TTTTCAATGGGGATTCTTGGCGA	CTCAAAGGAGATGGTTTTTCC	GATGTCTTGTTTCCAAGGGTA
Glyma04g05850.1	GGCGAGTGTCCTCAGCGGAAACG	AAACCAAAAATCTCAACAAAG	AACGACACAACTACTCCTCAT
Glyma05g28630.1	TGTCCTGGCAGTCTAAGATGAAC	TTTTTTCTTCGTACCCCATTG	TCAGACCTCCAGATTTAACCT
Glyma08g24180.1	TTACACACATGGAGGACGAGCCC	GTTTGTTGCTTCTAGGGGGTG	GTGCCTTGGTGACTTGTTGGT
Glyma08g42710.1	TGAAGATTAGCCCCCTCAAAGTAG	TGTGCCTTGGTGACTTGTTGG	TCCTCTGAATCTGGCTTTGGG
Glyma09g09790.2	TCCACCACCTCAATAAACCCTCT	GGTATGGGGGAGGGATGTTGT	GGTAAAGTTGTGCCTTGGTGA
Glyma10g23170.1	TTTTTCGTTTATCCTTATCGCTA	AAAATGACCCGCAACGGAGATG	CAATGGGAATGCTTGGTGAAGC
aGlyma14g13230.1-1	GGTCACCCCCAAACACAATCTCT	GGTAGTTGATATTGTGTTGCG	AAAGATTTTTATTCTTCGGAG
aGlyma14g13230.1-2	GGTCACCCCCAAACACAATCTCT	TCCTTTTGTCTAGGTTTTACC	TTCATCCTCCATGCTTTCTGA
Glyma14g22790.1	GATTGTCACCTACGCCCTCAGTT	GTCCTTTTCTTTGATTGGTTT	TACTGTCATCTCTCACTTGCC
Glyma14g38200.1	AAATGAATGAAAAGGGATTAGAA	AGCGTGTTTCTGATTTGCTGG	TGTGCTTTGGTGACTTGTTGG
Glyma18g16420.1	CACTATGATTGTCACCTACTCCT	CTTTGATTGGTTTCATGCTTA	GTAGTTGATATTGTGTTGCGG
Glyma20g06230.1	TGAATCAGCCCCTGTGTCAAATA	CTTCATCCTCCGTGCTTTCCG	ATGTTTTCTTGAGCTTTTCCA
a: the primers were designed from two regions of the Glyma14g13230.1 gene
