# Supplementary material for: Prediction and identification of natural antisense transcripts and their small RNAs in soybean (Glycine max)
Source: BMC Genomics. 2013 Apr 24;14:280. doi: 10.1186/1471-2164-14-280 (PMC3643859; doi:10.1186/1471-2164-14-280)
Supplement: Additional file 10 — The sequences of transcripts identified by RT-PCR. [file 1471-2164-14-280-S10.txt]

Glyma01g09920.1
ATAACTGAGGGTGATGGAAGGACAAGTTACTGATTTCCTCAGCATATTTATCTTTATGGTGTTTTTGTAAAAATAGTAAGCTAATATACCTTCTTAAATTTTGTCTTCACGTTGGCTACTAATATAGGCTGCTTGTTTTTCCATACAATGTTGGTTTCTTTTAGTACTAAATATTCCTTAAGTGGGACTAATATTATTTTTGTTAAGTTGTGCCTTGGTGACTTGTTGGTCATGGGTTCGAATCCGGAAACAGCCTCTTTGCATATGCAAGGGTAAGGCTGCGTACAACATCCCTCCCCCATACCTTCGCATAGCGAAGAGCCTCTGGGCAATGGGGTACGAAGTTTTTATATCTCTCGTTATTTGGTTCATTGT
Glyma02g03660.1
CTCCATTTTCTTGATTGCTACAACCTTCAGAAGGAGACTTGTTGTATTAAGCTTATTACCTCTCCTGACCGCAAAGTGCCCCGATAGACTTTGCCAAATCCTCCTTTTCCAAGCAGATTCTCATCACTGAATGAACATGTTGCCTCCTCCATCTCCTTCAGTGTGTAAACAGATGATCCATGTAGCCTTTTTGTAGGTCGTGGTGTTTGATCTTCAAGTTGCCAAAGCTGTGCAGGTTTGTAAACCCCTGAATATAAAGTTT
Glyma02g03670.1
ACTGAAGGAGATGGAGGAGGCAACATGTTCATTCAGTGATGAGAATCTGCTTGGTAAAGGAGGATTTGGCAAAGTCTACCGGGGAACTTTGCGGTCAGGAGAGGTTGTAGCAATCAAGAAAATGGAGTTGCCAGCAATTAAAGCAGCAGAGGGGGAACGTGAGTTTCGTGTTGAAGTTGACATCTTGAGCAGACTTGACCACCCAAATCTTGTTTCTTT
Glyma02g27470.1
GGATATTCCAACTCTCCCTTTCTAGCAATATTCCCTGACTTCACAAAGATCCCTGAGTTGTCCTCAAAATATTGCCATTTAGTGGATTTCAAGTATTTATGTTATAAAAACTTCGTACCCCATTGCCCAGAGGCTCTTCGCTATGCGAAGGTATGGGGGAGGGATATTGTACGCAACCTTACCCTTGCATATGCAAGGAGGCTGTTTCCGGATTCGAACCCATGACCAACAAATCACCAAGTATTTATGTTATGTTGGGAAGAAATTATTTTCTTGTAACAATCTGAAGCTTAGTAAGCTTTAGCTTGAGGGGGAGTGTTAGAATAG                                 
Glyma02g34100.1
CTCAAAGGAGATGGTTTTTCCAACATTACAAGGGTACAAACAGAAAACAAATCAAAGACAAGTTCTACAAATTTGTCGAAAGTGTCAAAATTAATATCCTTTTCTTTGATTGGTTTCATGCTTATGCCATCAGAAAGGATATAGATTACCCTTGGAAACAAGACATC                                
Glyma04g05850.1
AAACCAAAAATCTCAACAAAGCAGTTTCTAAGATCCGATCCATTCAGACCATTCCACATTTTGGGGAAGAAAGAAAGAAACTCTCTTACACCCTAGGGTTTCTCTCGCGAAATGTGCCCGATCGAGACCTAGGGTTTGTTAGGTGTCCCAATTTCCGTGCTGCATTTGTTTCAAGCGTGAGGGCGAACCCTGGTGCAGCGGTAAAGTTGTGCCTTGGTGACTTGTTGGTCATGGGTTCGAATCCGGAAACAGCCTCCTTGCATATGCAAGGGTAAGGCTGTGTACAACATCCCTCTTCCATACCTTCGCATAGCGAAGAGCCTCCGGTCAATGGGGTACGAAGTTTTTATTTGTTTCAAGCGTCGTTGTTCCGATTCTGTGCGCGAGGAGGGCGTTTTCGGAAGCGGCGATTTCAATAATGAGGAGTAGTTGTGTCGTT
Glyma05g28630.1
TTTTTTCTTCGTACCCCATTGCCCAGAGGCTCTTCGCTATGCGAAGGTATGGGGGAGGGATGTTGCACGCAGCCTTACCCTTGCATATGCAAAGGGGCTGTTTCCGGATTCGAACCCATGATCAACAGGTCACCAAGACACAACTTTACCGCTGCACCAGGGCTTTATAAGTTGCAAAAATATGGATGGTGGTTTTGGGTGCACTCCTGGTGGGGAATCTCATGCTGGTCAAATTTTCTGTTGTGTGGGGGCCCTTGCCATAACAGGGTCGCTAGATCTTGTTGACAAAGACCTACTTGGTTGGTGGTTATGCGAGCGACAGGTTAAATCTGGAGGTCTGA                               
Glyma08g24180.1
GTTTGTTGCTTCTAGGGGGTGCTACTGCTATATGCCTGTCTCGTGGTCACTCTAGCCTAGGTGCTAAAGTTGCCATGGCATACATCATAAACAAACTTAGTAAGCGTGGTGCTAGATCAAACCAAAGCAAACAAAGTTGAAGAATTAATTGGGAGGTTAAGGAGGCCGAAGGAGAATGATGGGTTTGCAAACCTCAGTGAAATCAACTGCTATAATACTTGTATTAGCATGTGTGTAATATTATAAAAAAAAAACTTCGTACGCCCAGAGGCTCTTCGCTATGCGAAGGTATGGGGGAGGGATATTGTACGCAGCCTTACCCTTGCATATGCAAAGAGGCTGTTTCCGGATTCGAACCCATGACCAACAAGTCACCAAGGCAC                                 
Glyma08g42710.1
TGTGCCTTGGTGACTTGTTGGTCATGGGTTCGAATCCGGAAACAGACCCTTTGCATATGCAAGGGTAAGGCTGCGTACAATATCCCTCCCCCATACCTTCGCATAGCGAAGAGCCTCTGGGCAATGAGGTAGACATTGGAGTAACATAATAAGATGGACCAGCAAAACCAAAATAACACTCCAGATGGTTCAGGAGAGGTGCCTTTGAAGCGTAAACGTGGTCGTCCACGGAAATACCCAAAGCCAGATTCAGAGGA                          
Glyma09g09790.2 
GGTATGGGGGAGGGATGTTGTACGCAGCCTTACCCTTGCATATGCAAAGAGGCTGTTTCCGGATTCGAACCCATGACCAACAAGTCACCAAGGCACAACTTTACC
Glyma10g23170.1 
AAAATGACCCGCAACGGAGATGGTTTTTCCAACAATATAAGAGTACAAATAGAAAACATATCCAAGACAAGTTCTATGAATTTGTCGAGAGAGTCAAAATTAATGTCCTTTTCTTTGATTGGTTTCTTGCTTATACCATCAGAAAGGATATAGATTACCCATGGAAACAAGACATCATAGGTGATCCAACAACAAATGTCATAACAAACTGGCAAATGAAGGACGGTGAGTTAATCCAATCGGAATTACCTCCTGCAACACAATATCAACTACCAAATGTCAAAGACAGTAACAATAAACCTGTCATGGCAGTTCCATTCAAAACAAAAGATGCCAACGAGGAAGTAACCTCCAAAGGCATTAAGAGCCTTATGGAACAGGCAAATTATAGGAACAAATATTTACAAGTTTTAGGAGAAACCATTAAATCTAAGGTAGTTCCTAAACAAAAATCAGTTGAAGAAGCTTCACCAAGCATTCCCATTG
Glyma14g13230.1-1
GGTAGTTGATATTGTGTTGCGGGAGGTAATTCCGATTGGATTAACTCACCATCCTTCACTTGCCAATTTGTTATGACATTTGTTGTTGGATCACCTATGATGTCTTGTTTCCAAGGGTAATCTATATCCTTTCTGATGGCATAAGCATGAAACCAATCAAAGAAAAGGATATTAATTTTGACTCTTTCGACAAATTTGTAGAACTTGTCTTTGATTTGTTTTCTGTTTGTACCCTTGTAATGTTGGAAAAACCATCTCCTTTGAGGCTCATTCTCCGAAGAATAAAAATCTTT                                      
Glyma14g13230.1-2
TCCTTTTGTCTAGGTTTTACCTCTAAAGTTTTCTTAAGTTTTTCCAAAAAAACCTTCTTTTCCTGGGGGTCAGGTATGGAATTGATTGCTTCAAACAAGAGATCCTGTTCTCTCGTTAGAGTATTGATTTGCCCATCATCATCATCTTTTGATGATAGTTGGTCATCTTGTTGGATTAGATTTAGTTTTTCATCAGAAAGCATGGAGGATGAAA         
Glyma14g22790.1
GTCCTTTTCTTTGATTGGTTTCATGCTTATGCCATCAGAAAGGATATAGATTACCCTTGGAAACAAGACGTCATAGGTGATCCAACAACAAATGTCATAACAAATTGGCAAGTGAGAGATGACAGTA                                
Glyma14g38200.1
AGCGTGTTTCTGATTTGCTGGTTGAAGCAGTGAATGGTGGGGTCCAAGATTCTTTCATCAACCAGAAGCGAATTGAGCTTGAAATTCGAACTCTGGCTGCCACCATCACCAGGTTCATGAAGCAAACCGATCAATGGCTCGCTGCCACTCATGCCCTCAACACTGCTCTCAAGGAAATTGGAGACTTTGAGAACTGGATGAAGATCATGGAATTTGATTGTAAAAGTATCACCACAGCTATACAGAATATTCACCAAGACTCCAAGAGTGATATTACAGCAAGTTTTCATGCATGTCACAATAAAAAAACTTCGTACCCCATTGCCCAGAGGCTCTTCGCTATGCGAAGGTATGGGGGAGGGATATTGTACGCAGCCTTACCCTTGCATATGCAAAGAGGCTGTTTCCGGATTCGAACCCATGACCAACAAGTCACCAAAGCACA                               
Glyma18g16420
CTTTGATTGGTTTCATGCTTATGCCATCAGAAAGGATATAGATTACCCTTGGAAACAAGACATCATAGGTGATCCAACAACAAATGTCATAACAAATTGGAAAATCAAGGATGGTGAGTTAATCCAATCGGAATTACCTCCCGCAACACAATATCAACTAC                    
Glyma20g06230.1
CTTCATCCTCCGTGCTTTCCGATGAAAACCTAAACTTAATTCAATAAGATGACCAACTATCATCAACAGATGATGATGATGGGCAAATCAATACTCTAACGAGAGAACAAGATCTCTTGTTTGAAGCAATCAATTCCATACCTGACCCCCAGGAAAAGAAGGTTTTTCTGGAAAAGCTCAAGAAAACAT                  
